# Supplementary material for: Crystal structure of β-d,l-allose
Source: Acta Crystallogr E Crystallogr Commun. 2015 Jan 31;71(Pt 2):o139. doi: 10.1107/S2056989015000353 (PMC4384602; doi:10.1107/S2056989015000353)
Supplement: Supplementary file 1 [file e-71-0o139-sup1.cif]

##############################################################################
#                                                                            #
# This CIF contains the data in a paper accepted for publication in          #
# Acta Crystallographica Section E. It conforms to the requirements of       #
# Notes for Authors for Acta Crystallographica Section E, and has been       #
# peer reviewed under the auspices of the IUCr Commission on Journals.       #
#                                                                            #
# Full details of the Crystallographic Information File format               #
# are given in the paper "The Crystallographic Information File (CIF):       #
# a New Standard Archive File for Crystallography" by S. R. Hall, F. H.      #
# Allen and I. D. Brown [Acta Cryst. (1991), A47, 655-685].                  #
#                                                                            #
# The current version of the core CIF dictionary is obtainable from          #
# ftp://ftp.iucr.org/pub/cif_core.dic.                                       #
#                                                                            #
# Software is freely available for graphical display of the structure(s)     #
# in this CIF. For information consult the CIF software page                 #
# http://www.iucr.org/resources/cif/software.                                #
#                                                                            #
# This file may be used for bona fide research purposes within the           #
# scientific community so long as proper attribution is given to the journal # 
# article from which it was obtained.                                        #
#                                                                            #
##############################################################################
data_General
_audit_creation_method     'by CrystalStructure 4.0'
_journal_date_recd_electronic     2014-12-04
_journal_date_accepted     2015-01-08
_journal_name_full     'Acta Crystallographica, Section E'
_journal_year     2015
_journal_volume     71
_journal_issue      2
_journal_page_first     o139
_journal_page_last     o139
_journal_paper_category     HO
_journal_paper_doi     10.1107/S2056989015000353
_journal_coeditor_code     IS5386
_publ_contact_author_name     'Tomohiko Ishii'
_publ_contact_author_address
;
Department of Advanced Materials Science
Faculty of Engineering
Kagawa University
2217-20, Hayashi-cho, Takamatsu
Kagawa 761-0396
Japan
;
_publ_contact_author_email     tishii@eng.kagawa-u.ac.jp
_publ_contact_author_fax     '+81-87-864-2414'
_publ_contact_author_phone     '+81-87-864-2414'
_publ_section_title
;
Crystal structure of \b-<i>D,L</i>-allose
;
loop_
    _publ_author_name
    _publ_author_address
    'Ishii, Tomohiko'
;
Department of Advanced Materials Science
Faculty of Engineering
Kagawa University
2217-20 Hayashi-cho, Takamatsu
Kagawa 761-0396
Japan
;
    'Senoo, Tatsuya'
;
Department of Advanced Materials Science
Faculty of Engineering
Kagawa University
2217-20 Hayashi-cho, Takamatsu
Kagawa 761-0396
Japan
;
    'Kozakai, Taro'
;
Department of Applied Biological Science
Faculty of Agriculture
Kagawa University
2393 Ikenobe
Kagawa 761-0795
Japan
;
    'Fukada, Kazuhiro'
;
Department of Applied Biological Science
Faculty of Agriculture
Kagawa University
2393 Ikenobe
Kagawa 761-0795
Japan
;
    'Sakane, Genta'
;
Department of Chemistry
Faculty of Science
Okayama University of Science
1-1 Ridaicho, Kita-ku
Okayama 700-0005
Japan
;
data_I
_chemical_name_systematic
;
\b-<i>D,L</i>-Allose
;
_chemical_formula_moiety     'C6 H12 O6'
_chemical_formula_sum     'C6 H12 O6'
_chemical_formula_iupac     'C6 H12 O6'
_chemical_formula_weight     180.16
_chemical_melting_point     ?
_symmetry_cell_setting     monoclinic
_symmetry_space_group_name_H-M     'P 21/c'
_symmetry_space_group_name_Hall     '-P 2ybc'
loop_
    _symmetry_equiv_pos_site_id
    _symmetry_equiv_pos_as_xyz
    1 '+X,+Y,+Z'
    2 '-X,1/2+Y,1/2-Z'
    3 '-X,-Y,-Z'
    4 '+X,1/2-Y,1/2+Z'
_cell_length_a     4.98211(10)
_cell_length_b     12.5624(3)
_cell_length_c     11.8156(3)
_cell_angle_alpha     90.0000
_cell_angle_beta     91.1262(14)
_cell_angle_gamma     90.0000
_cell_volume     739.36(3)
_cell_formula_units_Z     4
_cell_measurement_reflns_used     11709
_cell_measurement_theta_min     3.52
_cell_measurement_theta_max     68.22
_cell_measurement_temperature     295
_exptl_crystal_description     block
_exptl_crystal_colour     colorless
_exptl_crystal_size_max     0.100
_exptl_crystal_size_mid     0.100
_exptl_crystal_size_min     0.100
_exptl_crystal_density_diffrn     1.618
_exptl_crystal_density_meas     ?
_exptl_crystal_density_method     'not measured'
_exptl_crystal_F_000     384.00
_exptl_absorpt_coefficient_mu     1.288
_exptl_absorpt_correction_type     multi-scan
_exptl_absorpt_process_details
;
(ABSCOR; Higashi, 1995)
;
_exptl_absorpt_correction_T_min     0.687
_exptl_absorpt_correction_T_max     0.879
_diffrn_ambient_temperature     295
_diffrn_radiation_type     'Cu K\a'
_diffrn_radiation_wavelength     1.54187
_diffrn_measurement_device_type     'Rigaku R-AXIS RAPID'
_diffrn_measurement_method     \w
_diffrn_detector_area_resol_mean     10.000
_diffrn_reflns_number     12963
_diffrn_reflns_av_R_equivalents     0.0746
_diffrn_reflns_theta_max     68.22
_diffrn_reflns_theta_full     68.22
_diffrn_measured_fraction_theta_max     1.000
_diffrn_measured_fraction_theta_full     1.000
_diffrn_reflns_limit_h_min     -6
_diffrn_reflns_limit_h_max     6
_diffrn_reflns_limit_k_min     -15
_diffrn_reflns_limit_k_max     15
_diffrn_reflns_limit_l_min     -14
_diffrn_reflns_limit_l_max     14
_diffrn_standards_number     0
_diffrn_standards_interval_count     .
_diffrn_standards_decay_%     ?
_refine_special_details
;
Refinement was performed using all reflections. The weighted <i>R</i>-factor
(<i>wR</i>) and goodness of fit (<i>S</i>) are based on <i>F</i>^2^.
<i>R</i>-factor (gt) are based on <i>F</i>. The threshold expression of
<i>F</i>^2^ > 2.0 \s(<i>F</i>^2^) is used only for calculating <i>R</i>-factor
(gt).
;
_reflns_number_total     1350
_reflns_number_gt     1232
_reflns_threshold_expression     F^2^>2\s(F^2^)
_refine_ls_structure_factor_coef     Fsqd
_refine_ls_R_factor_gt     0.0374
_refine_ls_wR_factor_ref     0.1015
_refine_ls_goodness_of_fit_ref     1.069
_refine_ls_number_reflns     1350
_refine_ls_number_parameters     115
_refine_ls_number_restraints     0
_refine_ls_hydrogen_treatment     constr
_refine_ls_weighting_scheme     calc
_refine_ls_weighting_details
            'w = 1/[\s^2^(Fo^2^)+(0.0463P)^2^+0.3535P] where P=(Fo^2^+2Fc^2^)/3'
_atom_sites_solution_hydrogens     geom
_atom_sites_solution_primary     direct
_atom_sites_solution_secondary     difmap
_refine_ls_shift/su_max     0.001
_refine_diff_density_max     0.370
_refine_diff_density_min     -0.220
_refine_ls_extinction_method
;
SHELXL2013 (Sheldrick, 2015)
;
_refine_ls_extinction_coef     0.0159(15)
loop_
    _atom_type_symbol
    _atom_type_description
    _atom_type_scat_dispersion_real
    _atom_type_scat_dispersion_imag
    _atom_type_scat_source
    'C' 'C' 0.0181 0.0091
;
International Tables for Crystallography
(1992, Vol. C, Tables 4.2.6.8 and 6.1.1.4)
;
    'H' 'H' 0.0000 0.0000
;
International Tables for Crystallography
(1992, Vol. C, Table 6.1.1.4)
;
    'O' 'O' 0.0492 0.0322
;
International Tables for Crystallography
(1992, Vol. C, Tables 4.2.6.8 and 6.1.1.4)
;
_computing_data_collection
;
RAPID-AUTO (Rigaku, 2009)
;
_computing_cell_refinement
;
RAPID-AUTO (Rigaku, 2009)
;
_computing_data_reduction
;
RAPID-AUTO (Rigaku, 2009)
;
_computing_structure_solution
;
<i>SIR2008</i> in <i>Il Milione</i> (Burla <i>et al.</i>, 2007)
;
_computing_structure_refinement
;
SHELXL2013 (Sheldrick, 2015)
;
_computing_molecular_graphics
;
CrystalStructure (Rigaku, 2010)
;
_computing_publication_material
;
CrystalStructure (Rigaku, 2010)
;
loop_
    _atom_site_type_symbol
    _atom_site_label
    _atom_site_fract_x
    _atom_site_fract_y
    _atom_site_fract_z
    _atom_site_U_iso_or_equiv
    _atom_site_adp_type
    _atom_site_calc_flag
    _atom_site_refinement_flags
    _atom_site_occupancy
    _atom_site_symmetry_multiplicity
    _atom_site_disorder_assembly
    _atom_site_disorder_group
    O O1 0.1621(3) 0.79703(8) 0.67894(10) 0.0283(3) Uani d . 1.0 4 . .
    O O2 0.1676(3) 0.85269(9) 0.91826(9) 0.0311(4) Uani d . 1.0 4 . .
    O O3 -0.0213(2) 1.05723(8) 0.88005(9) 0.0244(3) Uani d . 1.0 4 . .
    O O4 0.3426(3) 1.21319(8) 0.80258(10) 0.0270(3) Uani d . 1.0 4 . .
    O O5 0.2673(2) 0.96785(8) 0.63757(8) 0.0219(3) Uani d . 1.0 4 . .
    O O6 0.6115(3) 1.14807(9) 0.56175(9) 0.0282(3) Uani d . 1.0 4 . .
    C C1 0.1454(3) 0.90015(11) 0.71937(12) 0.0211(4) Uani d . 1.0 4 . .
    C C2 0.2848(3) 0.91736(11) 0.83377(12) 0.0207(4) Uani d . 1.0 4 . .
    C C3 0.2552(3) 1.03366(11) 0.86734(12) 0.0195(4) Uani d . 1.0 4 . .
    C C4 0.3680(3) 1.10357(11) 0.77418(12) 0.0189(4) Uani d . 1.0 4 . .
    C C5 0.2263(3) 1.07910(11) 0.66196(12) 0.0197(4) Uani d . 1.0 4 . .
    C C6 0.3259(4) 1.14427(12) 0.56431(13) 0.0259(4) Uani d . 1.0 4 . .
    H H1A 0.3191 0.7774 0.6812 0.0340 Uiso calc R 1.0 4 . .
    H H1B -0.0442 0.9196 0.7254 0.0254 Uiso calc R 1.0 4 . .
    H H2A 0.2377 0.7936 0.9180 0.0373 Uiso calc R 1.0 4 . .
    H H2B 0.4758 0.8998 0.8280 0.0248 Uiso calc R 1.0 4 . .
    H H3A -0.0440 1.0847 0.9421 0.0293 Uiso calc R 1.0 4 . .
    H H3B 0.3529 1.0470 0.9387 0.0234 Uiso calc R 1.0 4 . .
    H H4B 0.5592 1.0872 0.7668 0.0226 Uiso calc R 1.0 4 . .
    H H4A 0.1849 1.2268 0.8151 0.0324 Uiso calc R 1.0 4 . .
    H H5A 0.0336 1.0920 0.6699 0.0237 Uiso calc R 1.0 4 . .
    H H6A 0.6640 1.1146 0.5069 0.0339 Uiso calc R 1.0 4 . .
    H H6C 0.2577 1.1140 0.4939 0.0311 Uiso calc R 1.0 4 . .
    H H6B 0.2565 1.2162 0.5702 0.0311 Uiso calc R 1.0 4 . .
loop_
    _atom_site_aniso_label
    _atom_site_aniso_U_11
    _atom_site_aniso_U_22
    _atom_site_aniso_U_33
    _atom_site_aniso_U_12
    _atom_site_aniso_U_13
    _atom_site_aniso_U_23
    O1 0.0289(7) 0.0177(6) 0.0386(7) -0.0020(5) 0.0058(5) -0.0067(5)
    O2 0.0465(8) 0.0190(6) 0.0283(6) 0.0071(5) 0.0162(5) 0.0067(5)
    O3 0.0230(6) 0.0284(6) 0.0222(6) 0.0063(5) 0.0066(4) -0.0025(5)
    O4 0.0271(6) 0.0147(6) 0.0393(7) -0.0005(4) 0.0044(5) -0.0042(5)
    O5 0.0292(7) 0.0174(6) 0.0193(6) -0.0019(4) 0.0049(5) -0.0011(4)
    O6 0.0303(7) 0.0300(7) 0.0247(6) -0.0063(5) 0.0089(5) -0.0044(5)
    C1 0.0232(8) 0.0154(8) 0.0250(8) -0.0019(6) 0.0047(6) -0.0016(6)
    C2 0.0233(8) 0.0182(8) 0.0207(8) 0.0035(6) 0.0054(6) 0.0030(6)
    C3 0.0202(8) 0.0195(8) 0.0187(7) 0.0025(6) -0.0005(6) -0.0010(6)
    C4 0.0187(8) 0.0139(7) 0.0240(8) 0.0013(6) 0.0013(6) -0.0023(6)
    C5 0.0199(8) 0.0165(8) 0.0229(8) 0.0017(6) 0.0022(6) 0.0002(6)
    C6 0.0282(9) 0.0251(8) 0.0245(8) 0.0008(6) 0.0025(6) 0.0052(7)
_geom_special_details
;
;
loop_
    _geom_bond_atom_site_label_1
    _geom_bond_atom_site_label_2
    _geom_bond_site_symmetry_1
    _geom_bond_site_symmetry_2
    _geom_bond_distance
    _geom_bond_publ_flag
    O1 C1 . . 1.3837(18) no
    O2 C2 . . 1.4216(19) no
    O3 C3 . . 1.4199(18) no
    O4 C4 . . 1.4236(18) no
    O5 C1 . . 1.4314(18) no
    O5 C5 . . 1.4423(18) no
    O6 C6 . . 1.425(2) no
    C1 C2 . . 1.523(2) no
    C2 C3 . . 1.522(2) no
    C3 C4 . . 1.524(2) no
    C4 C5 . . 1.521(2) no
    C5 C6 . . 1.507(2) no
    O1 H1A . . 0.820 no
    O2 H2A . . 0.820 no
    O3 H3A . . 0.820 no
    O4 H4A . . 0.820 no
    O6 H6A . . 0.820 no
    C1 H1B . . 0.980 no
    C2 H2B . . 0.980 no
    C3 H3B . . 0.980 no
    C4 H4B . . 0.980 no
    C5 H5A . . 0.980 no
    C6 H6C . . 0.970 no
    C6 H6B . . 0.970 no
loop_
    _geom_angle_atom_site_label_1
    _geom_angle_atom_site_label_2
    _geom_angle_atom_site_label_3
    _geom_angle_site_symmetry_1
    _geom_angle_site_symmetry_2
    _geom_angle_site_symmetry_3
    _geom_angle
    _geom_angle_publ_flag
    C1 O5 C5 . . . 112.16(11) no
    O1 C1 O5 . . . 107.10(12) no
    O1 C1 C2 . . . 114.20(12) no
    O5 C1 C2 . . . 108.84(12) no
    O2 C2 C1 . . . 110.83(12) no
    O2 C2 C3 . . . 108.80(12) no
    C1 C2 C3 . . . 108.83(12) no
    O3 C3 C2 . . . 109.09(12) no
    O3 C3 C4 . . . 109.17(12) no
    C2 C3 C4 . . . 109.02(12) no
    O4 C4 C3 . . . 110.57(12) no
    O4 C4 C5 . . . 111.04(12) no
    C3 C4 C5 . . . 109.98(12) no
    O5 C5 C4 . . . 107.75(11) no
    O5 C5 C6 . . . 108.87(12) no
    C4 C5 C6 . . . 113.79(12) no
    O6 C6 C5 . . . 112.25(13) no
    C1 O1 H1A . . . 109.467 no
    C2 O2 H2A . . . 109.472 no
    C3 O3 H3A . . . 109.470 no
    C4 O4 H4A . . . 109.476 no
    C6 O6 H6A . . . 109.474 no
    O1 C1 H1B . . . 108.857 no
    O5 C1 H1B . . . 108.860 no
    C2 C1 H1B . . . 108.859 no
    O2 C2 H2B . . . 109.452 no
    C1 C2 H2B . . . 109.449 no
    C3 C2 H2B . . . 109.458 no
    O3 C3 H3B . . . 109.847 no
    C2 C3 H3B . . . 109.848 no
    C4 C3 H3B . . . 109.842 no
    O4 C4 H4B . . . 108.392 no
    C3 C4 H4B . . . 108.388 no
    C5 C4 H4B . . . 108.388 no
    O5 C5 H5A . . . 108.775 no
    C4 C5 H5A . . . 108.778 no
    C6 C5 H5A . . . 108.780 no
    O6 C6 H6C . . . 109.153 no
    O6 C6 H6B . . . 109.157 no
    C5 C6 H6C . . . 109.152 no
    C5 C6 H6B . . . 109.146 no
    H6C C6 H6B . . . 107.880 no
loop_
    _geom_torsion_atom_site_label_1
    _geom_torsion_atom_site_label_2
    _geom_torsion_atom_site_label_3
    _geom_torsion_atom_site_label_4
    _geom_torsion_site_symmetry_1
    _geom_torsion_site_symmetry_2
    _geom_torsion_site_symmetry_3
    _geom_torsion_site_symmetry_4
    _geom_torsion
    _geom_torsion_publ_flag
    C1 O5 C5 C4 . . . . 63.92(13) no
    C1 O5 C5 C6 . . . . -172.24(10) no
    C5 O5 C1 O1 . . . . 171.24(10) no
    C5 O5 C1 C2 . . . . -64.83(13) no
    O1 C1 C2 O2 . . . . -61.24(16) no
    O1 C1 C2 C3 . . . . 179.15(11) no
    O5 C1 C2 O2 . . . . 179.15(10) no
    O5 C1 C2 C3 . . . . 59.54(14) no
    O2 C2 C3 O3 . . . . -58.04(14) no
    O2 C2 C3 C4 . . . . -177.17(10) no
    C1 C2 C3 O3 . . . . 62.82(14) no
    C1 C2 C3 C4 . . . . -56.31(14) no
    O3 C3 C4 O4 . . . . 60.68(14) no
    O3 C3 C4 C5 . . . . -62.31(13) no
    C2 C3 C4 O4 . . . . 179.76(11) no
    C2 C3 C4 C5 . . . . 56.77(14) no
    O4 C4 C5 O5 . . . . 178.40(10) no
    O4 C4 C5 C6 . . . . 57.59(15) no
    C3 C4 C5 O5 . . . . -58.88(14) no
    C3 C4 C5 C6 . . . . -179.69(10) no
    O5 C5 C6 O6 . . . . -74.12(14) no
    C4 C5 C6 O6 . . . . 46.06(16) no
loop_
    _geom_hbond_atom_site_label_D
    _geom_hbond_atom_site_label_H
    _geom_hbond_atom_site_label_A
    _geom_hbond_site_symmetry_D
    _geom_hbond_site_symmetry_H
    _geom_hbond_site_symmetry_A
    _geom_hbond_distance_DH
    _geom_hbond_distance_HA
    _geom_hbond_distance_DA
    _geom_hbond_angle_DHA
    _geom_hbond_publ_flag
    O1 H1A O4 . . 2_646 0.82 1.88 2.6884(16) 171 yes
    O2 H2A O6 . . 2_646 0.82 1.99 2.8044(16) 172 yes
    O3 H3A O2 . . 3_577 0.82 1.94 2.7494(16) 169 yes
    O4 H4A O1 . . 2_556 0.82 1.94 2.7384(16) 163 yes
    O4 H4A O3 . . . 0.82 2.49 2.8333(15) 106 yes
    O6 H6A O5 . . 3_676 0.82 2.03 2.8439(15) 171 yes
_shelx_hkl_file
;
   0   0   1   14.47    1.22
   0   0   1   16.39    0.76
   0   0   1   12.98    0.64
   0   0   1   18.28    0.47
   0   0   1   14.68    0.87
   0   0   1   11.88    1.15
   0   0   1   20.04    1.25
   0   0   1   10.52    1.08
   0   0  -1   14.12    0.74
   0   0  -1   16.79    1.29
   0   0  -1   18.20    0.58
   0   0  -1   15.93    1.27
   0   0  -1   15.64    0.86
   0   0  -1   12.75    1.20
   0   0  -1   18.83    0.82
   0   0   216972.48 1625.07
   0   0   216781.35 1653.07
   0   0   211370.03 1097.68
   0   0   215109.97 1453.75
   0   0   216064.89 1574.87
   0   0   213276.29 1286.21
   0   0   211320.37 1076.09
   0   0   214392.15 1411.50
   0   0  -213422.38 1265.38
   0   0  -212935.15 1251.57
   0   0  -211967.58 1157.77
   0   0  -212700.49 1231.02
   0   0  -215258.37 1501.63
   0   0  -214743.19 1450.62
   0   0  -216995.26 1667.78
   0   0   3    1.23    0.89
   0   0   3    0.79    0.95
   0   0   3    6.37    1.72
   0   0   3    0.06    1.60
   0   0   3    1.46    1.75
   0   0   3    1.34    0.99
   0   0   3   -0.13    1.73
   0   0  -3    1.87    1.06
   0   0  -3    1.16    1.01
   0   0  -3    0.01    1.10
   0   0  -3    2.58    1.91
   0   0  -3    1.21    1.82
   0   0  -3   -0.07    1.06
   0   0  -3    1.27    1.75
   0   0   418702.35 2186.35
   0   0   422348.40 2601.63
   0   0   421100.85 2518.16
   0   0   422056.90 2634.49
   0   0   420250.90 2332.74
   0   0   419375.23 2265.59
   0   0   420747.93 2513.42
   0   0   421727.55 2518.83
   0   0  -420995.71 2565.26
   0   0  -422031.26 2589.01
   0   0  -419294.18 2256.23
   0   0  -423898.51 2866.91
   0   0  -419161.91 2194.52
   0   0  -420545.85 2416.89
   0   0  -423689.05 2837.56
   0   0   5    1.76    2.99
   0   0   5    0.76    2.05
   0   0   5   -1.02    3.84
   0   0   5    0.71    3.65
   0   0   5    5.69    2.21
   0   0   5    0.71    3.11
   0   0  -5    4.17    4.26
   0   0  -5   -0.04    4.06
   0   0  -5    3.10    3.00
   0   0  -5   33.66    4.37
   0   0  -5    0.32    2.71
   0   0  -5    0.44    4.24
   0   0   6   86.46   12.48
   0   0   6   81.09    6.83
   0   0   6   91.10    7.89
   0   0   6   95.89   12.54
   0   0   6   81.74    5.86
   0   0   6   77.38    7.73
   0   0   6   93.40   19.27
   0   0  -6   98.98   14.18
   0   0  -6   84.17    9.76
   0   0  -6  152.03   10.75
   0   0  -6   80.76    9.13
   0   0   7    1.89    5.11
   0   0   7    2.56    4.51
   0   0   7    8.35    4.38
   0   0   7    1.21    4.33
   0   0   7    0.00    2.42
   0   0   7    1.56    4.54
   0   0  -7    1.50    5.78
   0   0  -7    1.32    5.04
   0   0  -7    0.88    3.20
   0   0  -7    0.92    4.80
   0   0  -7    4.38    5.51
   0   0   8 3244.11  243.22
   0   0   8 3087.04  237.47
   0   0   8 3032.14  231.88
   0   0   8 2443.89  170.60
   0   0   8 2579.19  185.60
   0   0  -8 2690.17  196.67
   0   0  -8 2541.50  186.73
   0   0   9    0.36   16.59
   0   0   9    2.61    9.57
   0   0   9   14.23    6.14
   0   0  -9    1.79    7.33
   0   0  10  613.35   65.54
   0   0  10  628.07   66.97
   0   0 -10  549.08   48.30
   0   0 -10  576.76   53.67
   0   0  11    0.29   11.17
   0   0  11   -0.51   10.12
   0   0  11  153.40   18.96
   0   0 -11   -0.70    8.25
   0   0 -11    0.79    9.57
   0   0  12   -2.68   15.54
   0   0  12   62.48   15.64
   0   0 -12   42.04   15.54
   0   0 -12   34.62   19.40
   0   0  13    1.54    5.13
   0   0  13   -0.98    5.53
   0   0  13    0.51    5.00
   0   0 -13    2.34    5.10
   0   0  14  783.89   48.95
   0   0  14 1055.99   70.08
   0   0  14  825.50   53.58
   0   1   0    7.96    0.52
   0   1   0    8.64    0.82
   0   1   0    5.04    0.67
   0   1   0    6.74    0.72
   0   1   0    7.69    0.54
   0   1   0    6.13    0.40
   0  -1   0   12.86    1.06
   0  -1   0    6.10    0.67
   0  -1   0    5.10    0.76
   0  -1   0    6.59    0.44
   0  -1   0    4.71    0.46
   0   1  -1    0.48    0.49
   0   1   1    2.37    0.54
   0   1   1    1.46    0.52
   0   1   1    1.96    0.75
   0   1   1   -0.16    0.79
   0   1  -1    0.73    0.24
   0   1   1    6.58    0.75
   0   1  -1    2.90    0.81
   0   1  -1    4.70    0.68
   0   1  -1    0.51    0.73
   0   1   1    4.78    0.77
   0   1  -1    0.88    0.77
   0   1  -1    1.71    0.19
   0  -1   1    1.30    0.12
   0  -1   1    1.79    0.79
   0  -1   1    1.14    0.80
   0  -1  -1    1.94    0.44
   0  -1   1   -0.01    0.50
   0  -1   1    0.99    0.64
   0  -1   1    0.41    1.02
   0  -1  -1   -0.08    0.37
   0  -1  -1    2.03    0.46
   0  -1  -1    7.80    0.83
   0  -1  -1    1.42    0.42
   0  -1  -1    1.48    0.79
   0   1   2   14.97    1.50
   0   1  -2   22.54    2.72
   0   1   2    8.53    2.45
   0   1   2   14.89    2.72
   0   1  -2   14.68    2.74
   0   1   2   31.67    4.16
   0   1   2   13.20    1.52
   0   1   2   33.17    2.56
   0   1  -2    7.04    4.28
   0   1   2   16.14    1.32
   0   1  -2   18.35    1.28
   0   1  -2   21.59    2.26
   0  -1   2   18.27    1.74
   0  -1   2   21.87    1.63
   0  -1   2   14.43    2.42
   0  -1  -2   19.86    1.26
   0  -1  -2   12.48    1.70
   0  -1   2   13.54    2.29
   0  -1  -2   14.29    1.72
   0  -1  -2   18.01    2.62
   0  -1   2   15.30    1.51
   0  -1  -2   15.32    1.60
   0  -1  -2   17.06    1.32
   0  -1   2   21.11    2.21
   0   1  -3 1367.13   64.07
   0   1   3 1415.95   74.37
   0   1   3 1403.74   74.30
   0   1   3 1388.24   64.31
   0   1   3 1195.60   58.10
   0   1   3 1297.15   69.18
   0   1  -3 1420.97   69.68
   0   1   3 1367.07   72.93
   0   1  -3 1424.49   76.18
   0   1  -3 1343.75   72.03
   0   1  -3 1415.41   75.80
   0  -1   3 1495.05   77.37
   0  -1   3 1421.67   68.02
   0  -1   3 1404.43   73.33
   0  -1   3 1361.46   70.63
   0  -1  -3 1448.37   72.37
   0  -1  -3 1287.85   64.29
   0  -1   3 1270.08   61.02
   0  -1  -3 1397.26   63.67
   0  -1  -3 1512.92   80.36
   0  -1  -3 1280.89   61.42
   0  -1   3 1382.21   65.71
   0  -1  -3 1406.33   75.04
   0  -1  -3 1278.93   62.66
   0   1  -443081.53 6537.54
   0   1   447034.22 7082.02
   0   1   434445.85 5144.53
   0   1   442082.87 6347.28
   0   1   446231.85 6968.39
   0   1  -445186.08 6841.62
   0   1   433796.59 5088.63
   0   1  -447336.01 7143.05
   0   1  -436783.28 5524.70
   0   1   444796.86 6580.59
   0   1   440723.88 6157.10
   0   1   432448.22 4825.99
   0   1  -442107.28 6223.80
   0  -1   438523.79 5742.55
   0  -1   445404.94 6833.70
   0  -1   442832.92 6443.85
   0  -1  -450053.93 7495.45
   0  -1   443016.52 6408.56
   0  -1  -429202.45 4332.96
   0  -1   445154.31 6798.53
   0  -1  -433320.49 5008.30
   0  -1  -441787.30 6213.44
   0  -1  -442786.18 6475.02
   0  -1  -435710.49 5334.82
   0  -1   440390.54 5978.48
   0  -1  -445655.69 6901.75
   0  -1   436226.87 5390.70
   0   1   5 2521.11  154.06
   0   1   5 2665.28  196.03
   0   1   5 2492.26  155.38
   0   1   5 2762.76  182.98
   0   1  -5 2686.25  185.39
   0   1   5 2712.42  164.34
   0   1  -5 2388.24  164.95
   0   1   5 3025.58  176.10
   0   1   5 2621.49  174.30
   0   1   5 2676.74  179.73
   0   1  -5 2630.45  179.92
   0   1   5 3053.59  184.96
   0   1  -5 2799.63  213.07
   0   1  -5 2445.05  152.54
   0  -1   5 2788.36  200.47
   0  -1   5 2572.61  172.39
   0  -1   5 2346.20  142.10
   0  -1  -5 2429.68  144.06
   0  -1   5 2544.55  168.31
   0  -1   5 2579.97  153.42
   0  -1  -5 3014.17  191.36
   0  -1  -5 2374.38  150.95
   0  -1   5 2362.57  146.74
   0  -1   5 2498.92  158.05
   0  -1  -5 2585.79  171.86
   0  -1  -5 2378.40  148.84
   0  -1  -5 2626.70  177.03
   0   1   6  396.19   21.85
   0   1   6  419.41   30.22
   0   1   6  419.29   41.49
   0   1   6  410.27   19.33
   0   1   6  434.18   32.88
   0   1   6  468.89   25.58
   0   1   6  418.81   30.95
   0   1  -6  445.62   33.52
   0   1  -6  412.07   26.40
   0   1   6  343.10   19.45
   0   1  -6  573.08   37.47
   0   1  -6  799.92   57.72
   0   1  -6  447.42   25.10
   0   1   6  425.74   31.18
   0   1  -6  370.93   22.70
   0  -1   6  343.25   22.26
   0  -1   6  367.07   17.02
   0  -1   6  408.87   24.71
   0  -1   6  432.97   30.37
   0  -1   6  509.40   43.09
   0  -1   6  460.16   31.55
   0  -1   6  382.44   22.56
   0  -1  -6  430.33   31.80
   0  -1  -6  369.20   24.04
   0  -1  -6  412.05   26.66
   0  -1  -6  361.46   24.68
   0  -1  -6  347.78   23.97
   0   1  -7   54.96    7.74
   0   1   7    7.04    7.15
   0   1  -7    1.64    7.07
   0   1   7    6.63    6.33
   0   1   7    0.13    6.25
   0   1   7   21.48    6.85
   0   1  -7    0.95    5.07
   0   1   7    4.88    3.65
   0   1  -7    3.12    4.20
   0   1   7   51.91    6.40
   0   1  -7    5.75    4.16
   0   1   7    5.78   10.31
   0   1  -7   -0.11    7.08
   0  -1   7    2.37    4.60
   0  -1   7    2.38    5.61
   0  -1  -7    5.63    6.86
   0  -1  -7   -0.23    5.03
   0  -1  -7    6.30    5.02
   0  -1  -7    7.47    5.16
   0  -1   7    0.04    2.97
   0  -1  -7   -0.01    4.74
   0  -1   7    2.65    6.44
   0  -1   7   49.27    6.35
   0   1   8  323.06   25.50
   0   1   8  327.78   26.04
   0   1   8  366.11   40.06
   0   1   8  360.13   38.59
   0   1  -8  320.68   39.11
   0  -1   8  372.06   41.08
   0  -1   8  455.46   42.49
   0  -1   8  333.27   29.19
   0  -1   8  388.10   40.79
   0  -1  -8  366.60   33.83
   0  -1  -8  456.67   33.56
   0  -1  -8  338.62   30.91
   0   1   9 2002.05  163.85
   0   1   9 1763.82  128.33
   0   1   9 1959.07  160.14
   0   1  -9 2059.81  150.74
   0   1   9 2102.68  171.66
   0  -1   9 1750.44  131.80
   0  -1   9 2156.16  166.57
   0  -1   9 2236.47  175.96
   0  -1  -9 1983.94  154.09
   0  -1   9 2289.29  181.84
   0  -1  -9 2029.71  154.06
   0   1 -10 3074.31  255.54
   0   1  10 3176.39  283.38
   0   1  10 3774.42  315.55
   0   1  10 3457.42  358.59
   0   1 -10 3210.15  263.61
   0  -1  10 3172.06  284.37
   0  -1  10 3499.00  301.91
   0  -1  10 3949.89  364.66
   0  -1 -10 3077.92  263.18
   0  -1 -10 2931.88  237.32
   0   1 -11  133.86   35.68
   0   1  11  115.86   26.90
   0   1  11  134.80   27.83
   0   1  11  119.48   25.66
   0   1 -11  112.60   21.49
   0  -1  11  120.46   25.68
   0  -1  11  133.00   40.67
   0  -1 -11  105.06   18.86
   0  -1  11  128.51   24.21
   0  -1 -11  118.06   23.98
   0   1  12  765.48   72.61
   0   1 -12  730.05   65.25
   0   1  12  658.42   64.25
   0   1  12  658.98   64.19
   0   1 -12  639.92   56.45
   0  -1  12  721.34   68.50
   0  -1  12  747.12   67.17
   0  -1 -12  678.26   68.26
   0  -1  12  776.04   68.84
   0   1  13  219.76   29.69
   0   1  13  236.57   31.86
   0   1  13  251.30   31.64
   0   1 -13  266.41   44.63
   0   1 -13  260.54   28.62
   0  -1  13  296.99   47.30
   0  -1  13  266.57   33.60
   0  -1  13  260.60   28.81
   0  -1 -13  243.95   33.05
   0   1  14  154.88   23.85
   0   1  14  132.53   19.47
   0  -1  14  153.95   20.85
   0  -1 -14  142.44   20.86
   0   2   0 4253.72  272.92
   0   2   0 4479.57  285.41
   0   2   0 3876.24  255.22
   0   2   0 4530.85  295.74
   0   2   0 4652.33  302.70
   0   2   0 4770.42  298.74
   0   2   0 4333.81  278.13
   0  -2   0 4604.51  275.21
   0  -2   0 3662.88  240.43
   0  -2   0 4298.74  272.07
   0  -2   0 4163.84  265.18
   0  -2   0 5676.63  338.40
   0  -2   0 4051.84  263.12
   0  -2   0 4570.44  296.50
   0  -2   0 4501.24  284.23
   0   2   1 1164.63   54.65
   0   2  -1 1224.64   52.90
   0   2   1 1036.84   48.05
   0   2   1 1231.94   56.78
   0   2  -1 1210.80   55.68
   0   2   1 1157.73   51.42
   0   2  -1 1220.98   57.10
   0   2  -1 1200.71   56.26
   0   2   1 1317.64   64.34
   0   2   1 1191.86   54.48
   0   2   1 1118.68   48.03
   0   2  -1 1413.80   52.68
   0   2  -1 1116.97   52.23
   0  -2   1 1353.37   58.47
   0  -2   1 1248.67   54.70
   0  -2   1 1256.17   56.81
   0  -2   1 1425.08   64.78
   0  -2   1 1155.33   47.22
   0  -2  -1  979.06   46.16
   0  -2   1 1387.12   59.95
   0  -2  -1 1096.51   47.99
   0  -2  -1 1156.90   48.69
   0  -2  -1 1208.85   55.53
   0  -2  -1 1081.67   47.87
   0  -2  -1 1205.48   50.21
   0  -2  -1 1386.18   56.22
   0  -2   1 1184.00   54.03
   0   2   2   42.72    3.11
   0   2   2   45.36    4.34
   0   2   2   35.91    3.41
   0   2   2   41.84    2.10
   0   2  -2   44.71    6.68
   0   2   2   44.43    3.91
   0   2  -2   40.95    7.11
   0   2  -2   47.35    4.98
   0   2  -2   46.92    2.60
   0   2  -2   42.46    4.53
   0  -2   2   48.49    1.72
   0  -2   2   56.52    4.16
   0  -2   2   45.25    4.74
   0  -2  -2   41.52    2.96
   0  -2  -2   54.18    4.60
   0  -2   2   41.70    2.94
   0  -2   2   44.72    2.75
   0  -2  -2   44.01    2.78
   0  -2  -2   41.59    4.15
   0  -2  -2   48.77    4.11
   0  -2  -2   56.71    2.41
   0  -2   2   43.51    3.71
   0  -2  -2   44.16    2.77
   0  -2   2   44.07    3.93
   0   2   3 4386.07  300.22
   0   2  -3 3917.25  271.70
   0   2   3 3819.74  262.63
   0   2   3 3938.00  256.91
   0   2   3 3490.71  222.06
   0   2   3 3938.45  269.21
   0   2  -3 4043.19  273.48
   0   2  -3 3404.85  224.61
   0   2   3 4353.40  294.52
   0   2   3 4050.96  275.19
   0   2  -3 3943.44  272.25
   0   2  -3 3716.19  268.94
   0   2  -3 4135.29  263.61
   0  -2   3 4234.18  284.70
   0  -2   3 3921.47  264.03
   0  -2  -3 4046.70  263.39
   0  -2   3 3958.41  257.92
   0  -2   3 3541.36  228.34
   0  -2   3 4101.57  277.43
   0  -2  -3 3792.35  249.87
   0  -2  -3 3751.25  255.82
   0  -2  -3 3838.63  248.89
   0  -2  -3 4236.17  288.80
   0  -2   3 3813.58  246.21
   0  -2  -3 3748.50  241.37
   0   2   414250.75 1474.07
   0   2   414448.46 1480.31
   0   2   414666.15 1507.71
   0   2   412607.53 1267.61
   0   2   414186.39 1380.94
   0   2  -413762.11 1427.76
   0   2  -415992.36 1568.95
   0   2   411388.58 1185.70
   0   2   412905.46 1334.04
   0   2   413256.52 1366.63
   0   2  -412265.75 1245.56
   0   2  -413867.05 1461.71
   0   2  -413523.03 1403.89
   0   2  -413381.45 1357.77
   0  -2   412482.29 1233.37
   0  -2   412853.12 1275.05
   0  -2  -414499.19 1440.04
   0  -2   414247.15 1455.10
   0  -2  -412241.45 1240.11
   0  -2   414539.41 1484.35
   0  -2   412914.54 1320.95
   0  -2  -414394.61 1460.59
   0  -2  -413512.27 1388.43
   0  -2   412774.18 1278.51
   0  -2  -412806.26 1282.24
   0  -2  -411553.30 1153.65
   0   2   5 2676.79  186.05
   0   2   5 2986.98  205.18
   0   2   5 2986.83  208.28
   0   2  -5 3317.04  236.20
   0   2  -5 3338.20  211.15
   0   2   5 3221.27  227.23
   0   2   5 2788.11  183.00
   0   2  -5 3110.23  219.44
   0   2  -5 3358.71  238.23
   0   2   5 3706.37  227.27
   0   2   5 2973.95  210.46
   0   2   5 3063.86  214.05
   0   2  -5 2914.96  195.06
   0   2   5 2935.93  206.41
   0  -2   5 2614.75  170.81
   0  -2   5 2966.74  184.29
   0  -2   5 3084.69  208.10
   0  -2   5 3534.43  238.51
   0  -2  -5 3024.46  193.08
   0  -2  -5 2960.60  208.18
   0  -2   5 2987.14  204.62
   0  -2   5 3320.67  225.80
   0  -2  -5 2767.40  186.15
   0  -2  -5 3026.04  213.57
   0  -2  -5 3065.66  199.20
   0  -2   5 3156.00  213.17
   0   2   6  481.08   19.53
   0   2   6  535.85   28.97
   0   2   6  493.83   35.00
   0   2  -6  446.29   30.33
   0   2   6  515.09   29.43
   0   2  -6  448.66   36.11
   0   2   6  520.25   36.40
   0   2   6  450.94   36.20
   0   2   6  518.55   36.83
   0   2  -6  507.32   40.83
   0   2  -6  415.73   24.26
   0   2  -6  512.10   40.49
   0   2   6  550.80   39.57
   0   2   6  385.72   20.90
   0  -2   6  479.08   32.38
   0  -2   6  490.88   34.60
   0  -2   6  423.57   22.12
   0  -2   6  455.86   22.39
   0  -2   6  538.37   36.56
   0  -2  -6  444.31   28.72
   0  -2  -6  449.54   23.65
   0  -2  -6  509.82   33.55
   0  -2   6  485.27   29.83
   0  -2   6  430.94   29.34
   0  -2  -6  429.18   38.50
   0  -2  -6  470.81   28.22
   0  -2  -6  718.41   42.83
   0   2  -7    1.37    3.82
   0   2   7    2.36    7.79
   0   2   7    0.45    3.08
   0   2   7    3.47    4.95
   0   2  -7    1.58    5.03
   0   2   7    0.34    5.30
   0   2  -7    1.90    5.06
   0   2   7   10.49    4.75
   0   2  -7   -0.63    2.76
   0   2   7    1.77    4.61
   0   2  -7    1.05    8.95
   0  -2   7    0.73    4.31
   0  -2  -7    0.04    3.58
   0  -2   7    0.69    4.75
   0  -2  -7    5.63    4.68
   0  -2  -7    1.43    3.80
   0  -2   7    1.26    3.56
   0  -2  -7    1.86    3.61
   0  -2  -7    0.61    6.23
   0  -2   7    2.51    4.25
   0   2   810524.31 1096.09
   0   2   812252.05 1325.63
   0   2  -812273.93 1273.71
   0   2   811893.08 1281.08
   0   2   812825.98 1396.02
   0  -2   812796.51 1359.79
   0  -2   811247.48 1191.35
   0  -2   814064.96 1553.25
   0  -2   813856.57 1479.71
   0  -2  -810338.76 1109.07
   0  -2  -811986.37 1273.49
   0  -2  -811926.50 1284.10
   0   2   9  295.48   25.15
   0   2   9  365.00   43.74
   0   2   9  352.01   42.87
   0   2   9  344.86   43.44
   0   2  -9  319.74   30.47
   0  -2   9  316.84   37.08
   0  -2   9  362.62   41.96
   0  -2   9  297.28   32.98
   0  -2   9  327.58   40.84
   0  -2  -9  344.35   39.14
   0  -2  -9  351.34   38.30
   0   2 -10 1724.89  141.93
   0   2  10 1634.59  148.53
   0   2  10 1642.02  153.63
   0   2  10 1798.36  167.21
   0   2 -10 1669.52  129.18
   0  -2  10 1749.13  152.38
   0  -2  10 1800.47  153.24
   0  -2 -10 1626.47  142.01
   0  -2 -10 1644.69  136.50
   0  -2  10 1806.56  163.19
   0   2  11   11.80   10.91
   0   2 -11    7.69    9.67
   0   2  11    6.52   10.95
   0   2  11   16.52   19.37
   0   2 -11   11.00    9.41
   0  -2  11    7.64   10.79
   0  -2  11    8.63   10.42
   0  -2 -11   11.80   10.42
   0  -2  11   10.21    9.78
   0   2  12  482.68   53.65
   0   2  12  490.26   76.21
   0   2 -12  492.26   71.25
   0   2  12  547.26   58.63
   0   2 -12  530.76   47.75
   0  -2  12  542.17   53.11
   0  -2  12  491.17   48.99
   0  -2  12  519.86   81.36
   0  -2 -12  514.55   57.03
   0   2 -13  872.11   69.26
   0   2  13  899.46   72.76
   0   2  13  786.37   66.28
   0   2  13  867.83   72.02
   0  -2  13  921.68   77.13
   0  -2  13  863.18   65.43
   0  -2  13 1035.24   76.53
   0  -2 -13  902.34   78.22
   0   2  14  188.80   19.60
   0   2  14  119.49   14.58
   0  -2  14  184.55   31.90
   0  -2 -14  213.48   23.48
   0   3   0    7.96    2.41
   0   3   0    4.09    1.18
   0   3   0    3.70    1.72
   0   3   0    4.26    1.74
   0   3   0   13.96    2.08
   0   3   0    3.50    3.21
   0  -3   0    7.58    0.43
   0  -3   0    4.35    1.87
   0  -3   0    3.05    2.32
   0  -3   0   12.14    1.27
   0  -3   0    4.06    1.76
   0  -3   0    4.44    1.87
   0  -3   0    0.82    1.31
   0  -3   0    4.03    1.59
   0   3   1 4698.27  317.54
   0   3   1 4014.08  268.64
   0   3   1 4402.74  302.16
   0   3   1 4899.11  316.00
   0   3  -1 4407.98  305.65
   0   3   1 4400.04  305.48
   0   3  -1 4980.60  345.16
   0   3   1 3755.72  261.62
   0   3  -1 5815.02  381.58
   0   3  -1 4835.57  326.11
   0   3  -1 4833.95  334.48
   0   3   1 4753.38  327.31
   0   3  -1 4754.23  325.60
   0  -3   1 4259.23  291.79
   0  -3   1 4727.78  315.59
   0  -3  -1 4763.80  316.53
   0  -3  -1 4395.49  302.25
   0  -3   1 4527.81  296.07
   0  -3   1 4606.07  313.97
   0  -3   1 4715.99  314.60
   0  -3  -1 4267.52  300.93
   0  -3  -1 3988.50  267.46
   0  -3   1 4843.13  329.98
   0  -3   1 4742.37  310.39
   0  -3  -1 4265.35  296.31
   0  -3  -1 4076.56  274.02
   0  -3  -1 4319.42  279.33
   0  -3  -1 4831.17  310.93
   0  -3  -1 5037.75  325.81
   0   3   2 1148.80   62.91
   0   3   2 1362.39   68.75
   0   3   2 1508.13   86.29
   0   3   2 1528.25   79.09
   0   3   2 1473.52   77.19
   0   3  -2 1254.14   69.52
   0   3  -2 1528.13   81.36
   0   3  -2 1705.74   72.41
   0   3   2 1332.74   72.16
   0   3  -2 1378.02   74.90
   0   3   2 1293.94   61.57
   0   3  -2 1405.47   75.89
   0  -3   2 1458.62   71.57
   0  -3   2 1280.91   57.51
   0  -3   2 1416.94   73.09
   0  -3   2 1528.72   75.01
   0  -3   2 1512.63   74.44
   0  -3  -2 1714.31   79.64
   0  -3   2 1239.49   57.44
   0  -3  -2 1385.74   70.48
   0  -3   2 1554.26   78.95
   0  -3  -2 1361.44   66.84
   0  -3  -2 1284.40   68.74
   0  -3  -2 1429.36   67.28
   0  -3  -2 1390.85   66.90
   0  -3  -2 1450.64   76.10
   0  -3   2 1565.88   80.61
   0   3   3  974.82   53.37
   0   3   3  993.21   46.89
   0   3  -3  931.83   40.04
   0   3   3  759.30   52.02
   0   3   3 1045.02   54.93
   0   3   3 1069.27   57.71
   0   3  -3  975.18   55.50
   0   3  -3  949.05   54.13
   0   3   3 1073.41   64.49
   0   3   3 1085.23   56.84
   0   3  -3  999.22   56.45
   0   3   3 1048.92   51.71
   0   3  -3  942.79   53.42
   0  -3   3 1021.16   53.80
   0  -3   3  983.83   47.48
   0  -3   3 1014.18   52.79
   0  -3   3  960.22   35.93
   0  -3  -3  997.25   47.87
   0  -3  -3 1154.02   50.71
   0  -3   3  995.26   47.30
   0  -3   3  965.29   50.48
   0  -3  -3  998.52   47.13
   0  -3  -3 1027.17   49.91
   0  -3   3 1037.20   51.55
   0  -3  -3  942.28   51.15
   0  -3  -3  953.78   48.34
   0   3   4 3364.36  230.11
   0   3  -4 3455.35  241.93
   0   3   4 3034.32  211.28
   0   3  -4 3301.38  230.76
   0   3  -4 3269.10  229.85
   0   3   4 2977.92  184.65
   0   3   4 2835.54  204.96
   0   3   4 3036.87  224.83
   0   3   4 3219.63  218.61
   0   3   4 3189.83  208.71
   0   3  -4 3270.10  222.74
   0   3   4 3324.23  232.68
   0   3  -4 3091.14  190.24
   0   3  -4 3007.42  197.94
   0  -3   4 3411.00  214.52
   0  -3   4 3446.41  229.06
   0  -3   4 3148.40  197.16
   0  -3   4 3540.65  228.94
   0  -3  -4 3321.19  213.85
   0  -3   4 3217.93  213.95
   0  -3  -4 2864.96  189.64
   0  -3  -4 2885.90  196.53
   0  -3   4 3320.40  221.72
   0  -3  -4 2631.64  172.14
   0  -3  -4 3480.88  233.06
   0   3   5    0.00   13.94
   0   3  -5   33.94    8.92
   0   3  -5    0.29    6.26
   0   3   5   32.17    7.97
   0   3  -5   36.75    9.64
   0   3   5   33.81   12.12
   0   3   5   22.73    7.78
   0   3  -5   32.44    4.00
   0   3   5   -0.02    7.83
   0   3   5   27.11    7.62
   0   3  -5   33.06    8.15
   0   3   5   29.86    5.80
   0   3   5   26.53    4.27
   0   3  -5   32.05    6.05
   0  -3  -5   29.91    5.75
   0  -3   5   54.19    6.50
   0  -3   5   33.17    7.42
   0  -3   5   30.22    4.22
   0  -3  -5   12.53    6.92
   0  -3   5   29.63    6.55
   0  -3   5   32.99    7.20
   0  -3  -5   32.83    5.01
   0  -3  -5    5.89    5.99
   0  -3   5   28.84    4.04
   0  -3  -5   27.90    7.97
   0  -3  -5   40.86    7.17
   0   3   6 5293.93  453.41
   0   3  -6 5772.31  482.07
   0   3   6 5559.38  455.91
   0   3   6 5329.91  415.98
   0   3   6 3955.90  298.26
   0   3   6 5143.06  425.66
   0   3  -6 4725.60  400.44
   0   3   6 5203.04  425.27
   0   3   6 5293.31  437.89
   0   3  -6 5342.26  443.85
   0   3  -6 5836.19  488.37
   0   3  -6 5033.19  390.61
   0  -3   6 5514.54  429.94
   0  -3   6 5434.32  455.33
   0  -3   6 4493.15  333.92
   0  -3   6 5201.14  397.51
   0  -3  -6 4768.67  368.53
   0  -3  -6 4591.44  367.91
   0  -3   6 5381.46  427.14
   0  -3   6 5006.45  409.98
   0  -3  -6 5638.58  458.56
   0  -3  -6 4750.08  377.86
   0  -3   6 5887.94  469.96
   0  -3  -6 5383.89  417.23
   0  -3  -6 5307.19  429.67
   0   3  -7   49.48   14.81
   0   3  -7   33.37   15.34
   0   3   7   55.17   13.32
   0   3   7   56.23   22.47
   0   3   7   59.22   13.08
   0   3  -7   41.27   11.16
   0   3   7   46.04    9.50
   0   3  -7   28.35   14.17
   0   3   7   44.80    9.63
   0   3   7   54.07   13.79
   0   3   7   49.63   12.34
   0   3  -7   42.47    7.85
   0  -3   7   53.09   11.20
   0  -3   7   49.68   12.11
   0  -3   7   50.26    5.78
   0  -3  -7   52.82    7.46
   0  -3   7   44.07   10.88
   0  -3   7   44.35   10.60
   0  -3  -7   54.48   13.42
   0  -3  -7   64.73    9.46
   0  -3   7   42.44   12.76
   0  -3  -7   51.57   12.06
   0  -3  -7   51.37   10.46
   0  -3  -7   51.25   10.39
   0   3   8 2599.38  214.12
   0   3  -8 2880.42  205.49
   0   3   8 2777.02  230.18
   0   3   8 2754.64  233.66
   0  -3   8 2873.76  231.82
   0  -3   8 2709.25  211.79
   0  -3   8 2857.06  223.44
   0  -3  -8 2695.77  251.59
   0  -3   8 2504.60  194.80
   0  -3  -8 2459.96  192.38
   0   3   9  942.14   88.46
   0   3  -9 1037.78   74.05
   0   3   9  963.42   88.61
   0   3  -9  980.60   85.89
   0   3   9 1025.61   95.13
   0  -3   9 1061.80   87.09
   0  -3   9 1051.10   84.96
   0  -3   9 1018.07   90.11
   0  -3  -9  943.15   84.79
   0  -3  -9 1016.64   88.53
   0   3  1011028.04 1232.34
   0   3  1010514.70 1172.12
   0   3  1010152.31 1201.36
   0   3 -1010985.93 1189.22
   0   3 -1011569.00 1208.27
   0  -3  1011181.33 1203.22
   0  -3  1011738.54 1268.93
   0  -3 -1010505.49 1151.73
   0  -3 -1010459.51 1198.33
   0  -3  1010677.23 1184.16
   0   3 -11  159.83   27.61
   0   3  11  156.11   29.94
   0   3  11  171.19   31.41
   0   3  11  182.35   33.78
   0  -3  11  176.28   31.14
   0  -3  11  168.62   27.18
   0  -3  11  179.58   29.11
   0  -3 -11  158.06   27.34
   0  -3 -11  170.01   30.43
   0   3  12  478.74   52.40
   0   3  12  492.32   55.94
   0   3  12  426.71   50.13
   0   3 -12  513.28   52.84
   0  -3  12  562.08   52.32
   0  -3  12  495.05   54.62
   0  -3  12  469.31   45.91
   0  -3 -12  486.94   55.62
   0   3  13  111.80   18.71
   0   3  13  115.66   19.74
   0   3 -13  124.63   21.02
   0   3  13  128.86   21.62
   0  -3  13  126.77   22.45
   0  -3  13  107.00   26.11
   0  -3 -13  123.57   23.93
   0  -3  13  123.59   19.26
   0   4   011156.41 1072.22
   0   4   012531.81 1166.51
   0   4   012363.94 1181.45
   0   4   011139.79 1054.75
   0   4   012170.66 1166.64
   0   4   011314.04 1080.95
   0  -4   010740.61  939.53
   0  -4   011338.74 1049.43
   0  -4   013233.17 1233.14
   0  -4   010274.03  983.99
   0  -4   012181.44 1143.84
   0  -4   011215.43 1065.22
   0  -4   011753.96 1095.92
   0  -4   010389.68  989.25
   0   4  -1 1030.93   54.30
   0   4   1 1047.41   54.93
   0   4   1 1075.24   56.40
   0   4   1 1093.09   53.02
   0   4   1 1086.61   53.65
   0   4   1 1204.99   51.52
   0   4  -1 1039.93   57.03
   0   4   1  883.82   55.83
   0   4  -1  976.94   53.33
   0   4  -1  924.19   47.88
   0   4  -1 1209.34   56.29
   0   4   1 1201.76   61.23
   0  -4   1  971.28   50.43
   0  -4   1 1043.22   53.55
   0  -4  -1 1224.91   63.22
   0  -4   1 1124.97   50.88
   0  -4  -1 1059.58   44.93
   0  -4  -1  945.60   45.73
   0  -4  -1  988.03   51.95
   0  -4   1 1033.67   50.91
   0  -4  -1 1068.42   54.47
   0  -4   1  996.77   45.13
   0  -4  -1  997.63   47.61
   0  -4  -1 1022.03   52.68
   0  -4  -1 1327.78   55.37
   0  -4   1 1014.20   49.05
   0  -4   1  985.25   50.96
   0   4   2 3509.69  225.51
   0   4   2 3627.69  265.23
   0   4   2 2997.38  203.25
   0   4  -2 4018.06  250.71
   0   4   2 3117.10  194.68
   0   4  -2 3243.91  219.36
   0   4   2 3339.57  219.34
   0   4  -2 3318.70  223.37
   0   4  -2 2904.67  199.81
   0   4   2 3143.22  209.46
   0   4   2 3320.29  220.18
   0   4  -2 3525.57  235.01
   0  -4   2 2921.27  176.87
   0  -4   2 3419.88  225.01
   0  -4   2 3375.58  203.92
   0  -4   2 3424.59  215.31
   0  -4  -2 3175.71  211.69
   0  -4   2 3099.39  202.38
   0  -4  -2 3337.92  209.81
   0  -4  -2 3604.14  219.82
   0  -4   2 3074.61  202.29
   0  -4  -2 3320.71  222.86
   0  -4  -2 2683.38  181.31
   0  -4   2 2969.08  183.45
   0  -4  -2 3516.56  221.52
   0  -4   2 3292.44  217.27
   0  -4  -2 4147.51  241.25
   0  -4  -2 3564.29  227.60
   0   4  -3 2503.12  125.63
   0   4   3 2023.50  121.36
   0   4   3 2169.83  143.94
   0   4   3 2151.65  132.75
   0   4  -3 2057.57  146.50
   0   4  -3 2186.48  139.28
   0   4   3 2080.40  143.84
   0   4  -3 2280.52  144.63
   0   4   3 1987.15  111.21
   0   4  -3 2239.98  144.41
   0   4   3 1937.60  125.64
   0   4   3 2176.77  136.12
   0  -4   3 2354.53  141.97
   0  -4   3 2205.63  132.56
   0  -4   3 2345.77  140.77
   0  -4   3 2344.05  125.33
   0  -4  -3 2229.49  132.20
   0  -4  -3 2455.28  130.30
   0  -4   3 1921.83  104.07
   0  -4   3 2295.21  133.73
   0  -4   3 2107.05  121.52
   0  -4  -3 2075.45  120.05
   0  -4  -3 1900.07  121.70
   0  -4  -3 1948.26  123.42
   0  -4  -3 2137.83  122.98
   0  -4  -3 1965.40  119.71
   0  -4   3 2162.64  123.84
   0  -4  -3 1982.26  117.33
   0   4   4 5331.06  416.17
   0   4   4 4746.52  342.20
   0   4   4 5030.38  411.49
   0   4  -4 5144.43  414.16
   0   4   4 5328.94  406.38
   0   4  -4 5306.90  373.74
   0   4  -4 4532.41  389.33
   0   4  -4 5181.22  441.17
   0   4   4 5069.44  405.35
   0   4   4 4874.13  389.26
   0   4   4 5707.24  442.01
   0   4   4 5401.30  420.30
   0   4  -4 4770.85  387.21
   0  -4   4 5369.16  409.24
   0  -4   4 5385.40  414.95
   0  -4  -4 5896.18  475.03
   0  -4   4 4821.71  358.54
   0  -4  -4 4542.35  345.99
   0  -4   4 5569.02  447.93
   0  -4   4 5082.75  391.29
   0  -4   4 5319.06  403.92
   0  -4  -4 4596.04  364.91
   0  -4  -4 6790.77  484.93
   0  -4  -4 4712.17  356.75
   0   4   5 2392.90  166.71
   0   4  -5 2207.89  146.48
   0   4   5 2471.46  162.39
   0   4   5 2482.48  170.79
   0   4   5 2257.01  167.23
   0   4   5 2350.27  166.97
   0   4  -5 2200.89  156.74
   0   4   5 2589.20  175.20
   0   4  -5 2497.25  179.93
   0   4   5 2549.59  181.12
   0   4  -5 2608.98  152.04
   0   4  -5 2662.79  192.13
   0   4   5 2304.18  133.51
   0   4  -5 2521.53  179.42
   0  -4   5 2513.04  185.09
   0  -4   5 2037.17  125.38
   0  -4   5 2312.67  142.10
   0  -4  -5 1959.48  127.99
   0  -4  -5 2241.13  146.49
   0  -4   5 2487.28  162.02
   0  -4   5 2688.04  177.89
   0  -4  -5 2601.74  176.42
   0  -4  -5 2203.19  145.38
   0  -4   5 2669.26  176.42
   0  -4  -5 2603.22  167.06
   0   4  -6 7980.32  749.14
   0   4   6 5973.68  581.80
   0   4  -6 7562.18  647.85
   0   4   6 7427.81  689.36
   0   4   6 7947.92  735.81
   0   4   6 8283.23  772.51
   0   4   6 8626.23  784.86
   0   4   6 8019.90  717.03
   0   4   6 8090.50  754.00
   0   4  -6 8485.76  840.32
   0   4  -6 8454.67  797.71
   0   4  -6 6868.71  625.48
   0  -4   6 8716.95  785.01
   0  -4   6 7340.11  687.44
   0  -4   6 8184.58  732.29
   0  -4   6 7367.40  633.75
   0  -4  -6 8096.97  773.70
   0  -4  -6 7524.70  669.85
   0  -4   6 8569.91  768.09
   0  -4  -6 7512.86  674.49
   0  -4  -6 7078.54  641.09
   0  -4   6 9057.76  816.54
   0   4   7 1349.63  104.82
   0   4   7 1348.21  103.67
   0   4   7 1367.23  102.52
   0  -4   7 1478.25  103.54
   0  -4   7 1143.57  111.10
   0  -4   7 1248.92   74.18
   0  -4   7 1285.35   90.48
   0  -4   7 1409.63   97.06
   0  -4   7 1433.01  102.12
   0  -4  -7 1332.07  100.25
   0  -4  -7 1332.18   90.54
   0  -4  -7 1297.19   85.83
   0   4   8 2853.91  235.35
   0   4   8 2712.89  230.68
   0   4  -8 2823.20  221.83
   0   4   8 2770.16  237.26
   0  -4   8 3039.81  238.67
   0  -4   8 2845.87  250.45
   0  -4  -8 2472.62  206.27
   0  -4  -8 2797.21  251.98
   0  -4   8 2817.00  231.08
   0   4   9   99.29   25.08
   0   4  -9   81.89   22.23
   0   4   9  133.20   24.36
   0   4   9  102.25   26.60
   0  -4   9   -0.39   37.22
   0  -4   9  102.49   22.30
   0  -4  -9   92.61   23.92
   0  -4   9   97.78   19.88
   0  -4  -9  107.10   22.28
   0   4  10  193.58   40.70
   0   4  10  194.23   38.26
   0   4 -10  237.16   35.90
   0   4  10  189.25   36.55
   0  -4  10  290.06   34.83
   0  -4  10  225.22   36.21
   0  -4  10  242.40   32.01
   0  -4 -10  206.03   35.20
   0  -4 -10  202.26   35.32
   0   4 -11   84.56   22.98
   0   4  11  101.13   26.30
   0   4  11   95.11   23.94
   0   4  11   86.07   24.83
   0  -4  11   93.40   20.70
   0  -4  11   96.38   24.09
   0  -4 -11  101.49   22.87
   0  -4  11  103.23   22.12
   0  -4 -11  116.28   39.42
   0   4  12  801.60   73.87
   0   4 -12  914.60   79.52
   0   4  12  853.99   79.84
   0   4  12  738.71   70.81
   0  -4  12  862.75   79.10
   0  -4  12  969.44   76.90
   0  -4 -12  879.66   82.26
   0  -4  12  904.64   94.01
   0   4  13  333.58   47.40
   0   4  13  355.32   33.93
   0   4 -13  419.02   38.85
   0   4  13  398.29   38.96
   0  -4  13  370.51   29.74
   0  -4  13  422.77   40.35
   0  -4 -13  387.32   41.56
   0  -4  13  402.74   33.16
   0   5   0    5.36    3.07
   0   5   0   -0.78    3.38
   0   5   0    4.24    1.74
   0   5   0    5.10    3.60
   0   5   0    3.92    3.36
   0   5   0    1.91    4.68
   0  -5   0    0.88    2.18
   0  -5   0    1.61    4.96
   0  -5   0    2.30    2.29
   0  -5   0    6.68    2.80
   0  -5   0    6.90    1.89
   0  -5   0    1.90    2.51
   0  -5   0    3.52    4.78
   0   5  -1  190.41   15.48
   0   5  -1  217.68   11.61
   0   5   1  157.90   14.26
   0   5  -1  197.06   13.84
   0   5  -1  204.32   16.42
   0   5   1  160.54   14.65
   0   5   1  159.31   11.93
   0   5   1  187.30   16.99
   0   5   1  166.36   14.57
   0   5  -1  184.09   14.16
   0   5   1  159.07    7.19
   0  -5   1  205.37   12.44
   0  -5   1  188.90   12.81
   0  -5  -1  162.61    6.65
   0  -5   1  207.22   13.13
   0  -5   1  183.59   10.13
   0  -5   1  195.04    9.50
   0  -5   1  197.77   16.97
   0  -5   1  196.96   13.49
   0  -5  -1  166.50   11.24
   0  -5  -1  149.32    9.93
   0  -5  -1  137.71   14.24
   0  -5  -1  146.61   12.28
   0  -5  -1  156.27    6.49
   0  -5  -1  168.23   12.32
   0  -5  -1  141.20   12.26
   0  -5  -1  134.45   11.59
   0   5   232219.02 4489.83
   0   5   230646.89 4373.35
   0   5   234972.62 4892.19
   0   5   229244.96 4164.16
   0   5   231813.77 4537.93
   0   5  -229789.82 4237.71
   0   5   232958.19 4657.04
   0   5  -236798.77 5107.14
   0   5  -231545.26 4527.28
   0   5   232233.23 4617.66
   0   5  -232594.61 4628.71
   0   5  -234073.17 4820.77
   0  -5   233168.47 4607.64
   0  -5   229902.49 4141.90
   0  -5   231408.89 4297.06
   0  -5  -233231.35 4686.75
   0  -5   231086.57 4382.03
   0  -5   231081.07 4390.82
   0  -5  -234192.82 4687.49
   0  -5   229729.05 4081.06
   0  -5  -229742.32 4207.83
   0  -5  -235260.08 4899.87
   0  -5   232255.59 4497.82
   0  -5  -233121.24 4621.48
   0  -5   232057.01 4501.20
   0  -5  -230196.73 4146.79
   0  -5  -238506.50 5363.65
   0   5  -3  870.17   72.69
   0   5   3  942.65   54.75
   0   5  -3  849.41   55.55
   0   5   3  875.70   54.65
   0   5   3  815.32   53.72
   0   5  -3  879.40   57.17
   0   5   3  868.10   53.80
   0   5  -3 1004.76   54.64
   0   5   3  963.16   65.69
   0   5   3  867.63   44.93
   0   5   3  874.65   52.88
   0   5  -3  841.24   58.34
   0  -5   3  703.85   33.15
   0  -5   3  894.58   44.25
   0  -5   3  872.45   46.72
   0  -5   3  979.66   69.61
   0  -5  -3  806.22   46.01
   0  -5  -3  825.64   48.05
   0  -5   3  864.25   47.41
   0  -5   3  872.96   51.67
   0  -5   3  947.85   69.55
   0  -5  -3  817.55   42.15
   0  -5  -3  867.52   44.74
   0  -5  -3  809.07   50.39
   0  -5  -3  875.37   50.03
   0  -5  -3  928.95   37.89
   0  -5   3  913.74   42.18
   0  -5  -3  811.97   51.69
   0   5   4 9077.59  842.16
   0   5  -4 8930.15  848.25
   0   5   4 8139.42  760.24
   0   5   4 8542.24  809.26
   0   5   4 7472.53  717.05
   0   5   4 9576.49  888.47
   0   5  -4 9234.90  873.92
   0   5   4 8907.43  858.07
   0   5   4 9577.41  877.43
   0   5  -4 8276.54  794.20
   0   5  -4 9333.94  883.82
   0   5   4 9155.58  808.75
   0   5  -410354.87  936.31
   0  -5   4 9836.18  901.34
   0  -5  -4 9063.23  826.18
   0  -5   4 8770.24  786.50
   0  -5  -4 8151.43  773.79
   0  -5  -4 8148.31  742.18
   0  -5  -4 8678.97  779.18
   0  -5   410137.62  926.25
   0  -5   4 9006.40  804.00
   0  -5  -4 8578.81  805.08
   0  -5  -4 8164.52  738.70
   0  -5   4 9165.78  785.38
   0  -5   4 9101.81  835.90
   0   5   5  257.35   27.68
   0   5   5  260.81   24.14
   0   5  -5  277.15   30.27
   0   5   5  265.16   14.73
   0   5   5  264.92   24.16
   0   5   5  255.23   22.18
   0   5   5  234.36   28.35
   0   5  -5  225.25   25.48
   0   5   5  242.22   25.27
   0   5  -5  250.16   27.82
   0   5   5  251.52   36.80
   0   5  -5  273.89   22.30
   0   5  -5  237.10   28.86
   0  -5   5  263.75   22.89
   0  -5   5  237.32   21.14
   0  -5  -5  252.68   24.48
   0  -5   5  261.24   21.95
   0  -5  -5  250.28   30.27
   0  -5  -5  235.62   17.89
   0  -5  -5  231.37   18.44
   0  -5   5  228.12   16.05
   0   5   6  194.10   28.16
   0   5   6  264.98   28.19
   0   5  -6  211.57   29.92
   0   5   6  209.25   24.44
   0   5  -6  229.06   23.62
   0   5   6  238.62   25.65
   0   5   6  222.56   23.14
   0   5   6  228.00   26.42
   0   5  -6  211.42   42.41
   0  -5   6  229.92   22.43
   0  -5   6  244.85   16.91
   0  -5  -6  207.53   20.09
   0  -5   6  239.52   24.92
   0  -5  -6  219.77   20.64
   0  -5  -6  203.05   25.09
   0  -5   6  244.29   24.68
   0   5   7  654.91   58.82
   0   5   7  622.10   60.30
   0   5   7  621.36   59.21
   0   5  -7  718.50   56.09
   0  -5   7  718.58   57.31
   0  -5   7  685.60   57.27
   0  -5   7  675.99   52.18
   0  -5   7  689.43   53.61
   0  -5  -7  576.21   44.22
   0  -5  -7  619.75   57.00
   0  -5  -7  705.87   73.23
   0   5  -8  895.91   74.47
   0   5   8  787.57   75.72
   0   5   8  771.53   78.21
   0   5   8  688.44   74.41
   0  -5   8  920.50   73.48
   0  -5   8  905.11   70.27
   0  -5  -8  865.54   69.86
   0  -5  -8  847.98   68.11
   0  -5  -8  744.95   72.58
   0  -5   8  946.78   77.52
   0   5  -9  306.07   39.26
   0   5   9  297.55   45.36
   0   5   9  283.38   42.87
   0   5   9  259.58   40.65
   0  -5   9  314.65   37.54
   0  -5   9  310.76   35.07
   0  -5  -9  304.39   37.66
   0  -5   9  299.55   39.95
   0  -5  -9  273.36   41.97
   0   5  10   69.50   23.12
   0   5 -10   77.08   23.19
   0   5  10   76.18   25.92
   0   5  10   74.50   24.12
   0  -5  10   96.95   20.65
   0  -5  10  104.83   23.69
   0  -5 -10   82.53   24.06
   0  -5  10   97.52   21.37
   0  -5 -10   81.49   22.00
   0   5  11    5.57   10.62
   0   5  11    7.77    9.87
   0   5 -11    8.31    9.49
   0   5  11    3.77    9.13
   0  -5  11   -0.18    8.42
   0  -5  11    1.91   12.73
   0  -5 -11    7.09    9.86
   0  -5  11   10.83    9.51
   0  -5 -11    7.73    9.20
   0   5 -12  653.14   60.40
   0   5  12  626.79   87.51
   0   5  12  542.83   53.74
   0   5  12  558.03   53.50
   0  -5  12  660.87   52.60
   0  -5  12  632.75   59.59
   0  -5  12  627.12   51.94
   0  -5 -12  605.24   52.92
   0  -5 -12  621.63   61.31
   0   5  13    9.44    7.59
   0   5  13   25.89   13.76
   0   5  13   20.72    9.28
   0   5 -13   31.86   15.99
   0  -5  13   22.40    9.82
   0  -5  13   19.54   11.62
   0  -5 -13    0.07   16.99
   0   6   0 2333.57  142.38
   0   6   0 2324.24  152.30
   0   6   0 2293.57  153.51
   0   6   0 2378.57  161.56
   0   6   0 2615.03  172.47
   0  -6   0 2106.22  138.39
   0  -6   0 2298.68  140.17
   0  -6   0 2283.15  135.30
   0  -6   0 2258.98  145.30
   0  -6   0 2343.23  151.26
   0  -6   0 2221.42  138.56
   0  -6   0 2399.86  152.97
   0   6   1  128.88    6.41
   0   6   1  138.21   19.74
   0   6   1  159.10   16.20
   0   6   1  158.11   14.53
   0   6   1  141.52   24.73
   0   6  -1  125.27   13.86
   0   6  -1  136.24   16.22
   0   6  -1  124.33   14.86
   0   6   1  152.45   18.17
   0   6  -1  138.09    9.91
   0   6  -1  130.93   13.76
   0  -6   1  119.05    9.03
   0  -6   1  135.56   11.46
   0  -6   1  119.37   11.71
   0  -6   1  136.54   12.89
   0  -6  -1  126.68   12.90
   0  -6  -1  146.22   21.37
   0  -6  -1  148.01   13.36
   0  -6   1  124.97   12.69
   0  -6   1  131.40   12.18
   0  -6  -1  158.94    5.91
   0  -6  -1  154.38    6.02
   0  -6  -1  129.45   12.95
   0  -6   1  129.72   13.09
   0  -6  -1  197.07   13.83
   0  -6  -1  133.04   11.34
   0  -6  -1  122.21    9.81
   0   6   214954.88 1631.98
   0   6   213321.09 1466.75
   0   6   214315.59 1564.87
   0   6   214904.61 1596.49
   0   6   214954.67 1625.14
   0   6  -215557.62 1648.50
   0   6  -213913.61 1539.88
   0   6   215515.14 1724.78
   0   6  -215139.38 1654.15
   0   6  -213405.41 1519.48
   0   6  -213931.87 1571.11
   0  -6   215080.46 1555.87
   0  -6   214950.41 1630.01
   0  -6   213556.62 1458.56
   0  -6   215545.90 1644.54
   0  -6   213888.95 1475.46
   0  -6   214268.79 1539.94
   0  -6  -214773.73 1586.21
   0  -6  -213616.61 1479.20
   0  -6   216231.88 1697.89
   0  -6  -216251.07 1681.34
   0  -6  -215318.33 1581.25
   0  -6  -215254.14 1624.81
   0  -6  -214753.89 1574.52
   0  -6  -214400.68 1568.24
   0  -6   214389.20 1580.61
   0   6   3    1.83    4.45
   0   6   3    2.01    4.33
   0   6   3    1.82    3.74
   0   6  -3    1.82    4.56
   0   6   3    1.37    7.03
   0   6   3    3.91    5.73
   0   6  -3   -0.02    3.08
   0   6   3    5.09    2.95
   0   6  -3   -0.59    5.28
   0   6   3    0.20    4.49
   0   6  -3    5.03    4.64
   0   6  -3   10.65    4.69
   0  -6   3    0.40    1.72
   0  -6   3    1.55    1.58
   0  -6   3    0.83    4.65
   0  -6   3    1.66    4.88
   0  -6  -3    0.90    2.48
   0  -6   3   13.83    3.49
   0  -6  -3    2.29    4.20
   0  -6   3    0.35    3.73
   0  -6  -3    0.91    3.75
   0  -6  -3    4.76    2.19
   0  -6   3    0.01    2.52
   0  -6  -3    2.00    3.24
   0  -6  -3   -0.00    3.24
   0  -6   3    2.03    3.86
   0  -6  -3    3.11    3.37
   0   6  -4  837.38   61.44
   0   6   4  721.75   53.92
   0   6  -4  834.21   61.13
   0   6   4  710.80   55.68
   0   6   4  811.87   54.60
   0   6   4  796.93   56.75
   0   6  -4  883.68   63.23
   0   6   4  756.19   54.29
   0   6   4  796.60   46.23
   0   6   4  782.65   65.94
   0   6   4  788.82   52.49
   0   6  -4  915.45   54.77
   0   6  -4  754.36   61.08
   0  -6   4  903.23   56.24
   0  -6   4  942.64   59.16
   0  -6   4  843.43   47.76
   0  -6  -4  885.53   61.99
   0  -6  -4  693.73   45.92
   0  -6  -4  726.37   54.68
   0  -6   4  842.80   52.05
   0  -6  -4  681.55   61.86
   0  -6  -4  727.78   42.98
   0  -6  -4  748.43   49.20
   0   6   5   70.90    8.66
   0   6   5   87.83   18.14
   0   6   5   73.34   13.17
   0   6   5   69.67   15.03
   0   6   5   73.51   18.79
   0   6   5   77.02   13.66
   0   6  -5   80.99   28.56
   0   6  -5   62.82   16.58
   0   6  -5   75.39   26.75
   0   6   5   86.78   16.55
   0   6   5   87.58   16.01
   0   6  -5   93.61   17.71
   0   6  -5   73.52   12.97
   0  -6   5   79.42   13.14
   0  -6   5  103.67   22.72
   0  -6  -5   70.30   12.70
   0  -6  -5   68.08    9.92
   0  -6  -5   77.62   16.90
   0  -6  -5   74.73   15.02
   0  -6   5   74.50   15.79
   0  -6   5   78.21   21.78
   0   6   6 2927.66  238.04
   0   6  -6 3159.53  241.40
   0   6   6 2964.49  249.71
   0   6   6 2816.78  269.05
   0  -6   6 3133.41  242.94
   0  -6   6 3024.48  256.64
   0  -6   6 3064.79  234.26
   0  -6  -6 2896.92  221.11
   0  -6  -6 3304.15  242.71
   0  -6  -6 2835.34  231.66
   0  -6   6 3254.29  248.18
   0   6   7 1134.41  131.19
   0   6  -7 1299.85   98.42
   0   6   7 1071.29   98.21
   0   6   7 1091.36   99.19
   0  -6   7 1287.40   82.93
   0  -6   7 1217.97   95.62
   0  -6   7 1328.51   98.12
   0  -6   7 1270.97  125.72
   0  -6  -7 1304.03   94.74
   0  -6  -7 1115.78   97.08
   0  -6  -7 1062.94   81.51
   0   6   8  538.03   62.84
   0   6   8  500.70   90.63
   0   6   8  519.05   58.31
   0   6  -8  609.03   57.24
   0  -6   8  582.95   57.82
   0  -6   8  642.04   80.18
   0  -6  -8  598.03   53.48
   0  -6   8  627.86   55.56
   0  -6  -8  552.43   52.87
   0  -6  -8  511.43   57.76
   0   6   9   81.51   27.19
   0   6   9  144.90   33.04
   0   6  -9  152.12   28.19
   0   6   9  118.90   31.59
   0  -6   9  144.46   26.52
   0  -6   9  268.49   29.52
   0  -6  -9  150.70   26.74
   0  -6  -9  146.78   32.31
   0  -6   9  139.71   28.47
   0   6  10   42.78   34.02
   0   6  10   51.20   19.40
   0   6 -10   64.09   21.33
   0   6  10   68.56   22.37
   0  -6  10   58.74   34.48
   0  -6  10   58.09   15.80
   0  -6 -10   73.62   34.00
   0  -6 -10   67.72   21.73
   0  -6  10   64.65   17.84
   0   6  11 1157.60  107.88
   0   6  11 1215.86  111.40
   0   6  11 1160.85  101.56
   0   6 -11 1487.12  122.07
   0  -6  11 1390.38  116.85
   0  -6  11 1326.95  100.09
   0  -6 -11 1506.93  122.26
   0  -6  11 1487.97  111.25
   0  -6 -11 1202.49  106.74
   0   6  12    3.56    7.34
   0   6  12    0.04    6.04
   0   6  12    0.56    6.48
   0   6 -12    2.45    7.48
   0  -6  12   36.88    7.28
   0  -6  12    0.66    4.90
   0  -6 -12   -0.43    6.26
   0  -6  12   -0.92    5.45
   0  -6 -12    0.02    7.09
   0   6 -13    1.25    4.92
   0   6  13    2.87    5.88
   0   6  13    0.93    4.22
   0  -6  13    2.15    4.61
   0  -6 -13    0.29    4.77
   0   7   0    1.71    5.11
   0   7   0    2.60    4.48
   0   7   0    1.40    5.35
   0   7   0    1.79    2.04
   0   7   0    2.87    4.92
   0  -7   0    1.77    5.30
   0  -7   0    6.46    2.48
   0  -7   0    5.53    4.00
   0  -7   0    3.56    3.99
   0  -7   0    2.07    4.09
   0  -7   0    3.59    3.96
   0  -7   0    2.63    3.06
   0   7   1 2065.19  144.58
   0   7   1 1995.86  138.76
   0   7  -1 2117.15  126.20
   0   7   1 2071.74  150.95
   0   7   1 2074.28  140.62
   0   7   1 2113.62  145.34
   0   7   1 1956.16  136.58
   0   7  -1 1955.82  132.36
   0   7  -1 1922.13  138.79
   0   7  -1 1902.79  133.70
   0  -7   1 2034.60  133.84
   0  -7   1 1890.01  110.81
   0  -7   1 1917.60  122.38
   0  -7   1 1910.03  144.52
   0  -7  -1 2008.66  135.17
   0  -7   1 2131.72  155.29
   0  -7  -1 1595.26  111.92
   0  -7   1 2123.87  142.45
   0  -7  -1 1839.68  117.81
   0  -7  -1 1863.24  125.80
   0  -7   1 1925.05  124.06
   0  -7   1 2009.85  134.73
   0  -7  -1 1982.25  137.04
   0  -7  -1 1927.53  128.59
   0   7  -2 8483.22  751.46
   0   7  -2 8504.85  790.64
   0   7   2 8895.32  844.29
   0   7   2 7599.73  715.66
   0   7   2 9472.00  866.26
   0   7   2 7840.52  728.10
   0   7   2 8113.77  762.92
   0   7   2 8406.55  806.33
   0   7  -2 8485.56  814.58
   0   7  -2 7952.74  746.95
   0   7  -2 8204.52  771.77
   0  -7   2 8454.13  722.43
   0  -7   2 8855.34  789.20
   0  -7   2 8410.82  764.89
   0  -7   2 8351.43  734.95
   0  -7   2 7329.00  660.56
   0  -7   2 7889.57  718.64
   0  -7  -2 7893.80  710.78
   0  -7   2 7440.31  705.07
   0  -7  -2 7042.70  652.64
   0  -7  -2 8111.35  741.36
   0  -7  -2 8106.06  750.74
   0  -7  -2 7421.00  680.45
   0  -7   2 8408.64  760.16
   0  -7  -2 7789.18  702.03
   0   7  -3   -0.08    6.48
   0   7   3   23.17   11.86
   0   7   3   17.20    8.85
   0   7  -3   30.43    9.79
   0   7   3   32.86   13.67
   0   7  -3   16.51   11.35
   0   7   3   -0.31    8.98
   0   7   3   20.56    8.48
   0   7   3   22.27    9.71
   0   7  -3   15.24    9.39
   0   7  -3   17.72    9.61
   0  -7   3   22.76   13.10
   0  -7  -3   32.80    7.26
   0  -7   3   25.01    7.83
   0  -7  -3   27.19    8.88
   0  -7  -3   25.52    7.17
   0  -7   3   22.83    6.62
   0  -7  -3   18.31    7.18
   0  -7   3   25.91   12.07
   0  -7  -3   22.77    8.10
   0   7   4 1034.82   87.52
   0   7   4  965.84   70.34
   0   7   4 1047.13   76.72
   0   7   4  897.02   70.56
   0   7  -4  941.54   75.37
   0   7  -4  922.04   74.63
   0   7  -4  905.36   78.63
   0   7  -4 1035.72   67.15
   0  -7   4  955.43   65.55
   0  -7   4  921.56   64.76
   0  -7   4 1019.34   71.78
   0  -7  -4 1003.02   61.32
   0  -7   4  947.03   60.02
   0  -7  -4  836.10   67.05
   0  -7  -4  903.73   68.34
   0  -7  -4  936.18   55.88
   0  -7  -4  844.48   61.45
   0  -7  -4  936.67   65.85
   0   7   5   27.67   13.98
   0   7   5   23.42   13.38
   0   7   5   24.93   15.11
   0   7  -5   36.72   10.52
   0  -7   5   39.28   10.59
   0  -7   5   35.31   11.05
   0  -7   5   49.11   11.76
   0  -7  -5   23.64   12.54
   0  -7   5   36.35    8.71
   0  -7  -5   28.72    9.25
   0  -7  -5   38.71    9.01
   0  -7  -5   30.49   10.87
   0   7   6 5992.75  587.33
   0   7   6 6303.02  622.86
   0   7   6 6066.95  588.45
   0   7  -6 7072.08  641.02
   0  -7   6 6839.97  623.76
   0  -7   6 7199.22  653.69
   0  -7   6 7012.02  653.71
   0  -7  -6 6465.73  596.62
   0  -7   6 6974.02  611.34
   0  -7  -6 6258.86  601.84
   0  -7  -6 7628.02  679.08
   0   7   7  193.14   38.11
   0   7   7  227.75   57.04
   0   7   7  204.62   38.35
   0   7  -7  250.99   32.36
   0  -7   7  260.41   36.68
   0  -7   7  246.14   31.67
   0  -7   7  248.31   24.29
   0  -7   7  248.49   34.05
   0  -7  -7  227.60   30.04
   0  -7  -7  232.12   38.10
   0  -7  -7  256.24   29.53
   0   7   8 3412.78  319.30
   0   7  -8 4121.52  392.65
   0   7   8 3302.43  304.15
   0   7   8 3222.04  307.04
   0  -7   8 3713.24  306.75
   0  -7   8 4128.55  338.12
   0  -7   8 3817.04  333.26
   0  -7  -8 3792.53  310.45
   0  -7   8 3443.86  268.45
   0  -7  -8 3325.23  307.61
   0  -7  -8 3837.92  327.60
   0   7   9   -0.74   11.81
   0   7   9    1.81    8.51
   0   7   9    1.77    8.16
   0   7  -9    2.74    7.58
   0  -7   9   -0.92    5.93
   0  -7   9    0.20    7.64
   0  -7  -9   18.16   11.70
   0  -7   9    0.08    6.77
   0  -7  -9    5.04    8.50
   0  -7  -9    2.84    6.47
   0   7  10    7.20    9.21
   0   7  10    7.93   10.84
   0   7  10    6.14   11.16
   0   7 -10   10.77   10.17
   0  -7  10   -0.78    7.74
   0  -7  10   12.77    8.50
   0  -7  10    7.99   10.01
   0  -7 -10    8.15   10.90
   0  -7 -10    7.18    9.41
   0   7  11  538.98   58.37
   0   7  11  516.94   55.98
   0   7 -11  636.45   60.74
   0   7  11  546.26   50.66
   0  -7  11  641.94   60.04
   0  -7  11  623.05   70.43
   0  -7 -11  561.06   57.05
   0  -7  11  635.28   51.02
   0  -7 -11  677.98   57.96
   0   7  12   56.13   12.91
   0   7  12   54.94   16.09
   0   7 -12   86.27   31.16
   0   7  12   46.15   13.85
   0  -7  12   63.03    9.75
   0  -7  12   83.28   26.13
   0  -7 -12   56.58   14.39
   0  -7 -12   82.96   16.13
   0  -7  12   69.57   11.37
   0   8   0 1484.97  117.12
   0   8   0 1820.07  124.52
   0   8   0 1589.87  117.72
   0  -8   0 1581.09  111.41
   0  -8   0 1589.38  110.73
   0  -8   0 1556.80  109.77
   0  -8   0 1909.96  126.92
   0  -8   0 1607.48  112.25
   0  -8   0 1835.00  118.53
   0  -8   0 1756.37  118.72
   0  -8   0 1616.79  111.62
   0   8   1  157.65   21.78
   0   8  -1  151.64   20.33
   0   8   1  162.27   21.54
   0   8   1  148.39   22.40
   0   8   1  157.37   20.45
   0   8  -1  150.42   21.23
   0   8  -1  136.50   36.69
   0  -8   1  149.50   14.32
   0  -8   1  163.16   19.20
   0  -8   1  132.89   24.21
   0  -8   1  163.67   18.82
   0  -8   1  152.87   19.00
   0  -8   1  142.97   11.76
   0  -8  -1  186.01   18.78
   0  -8  -1  159.88   18.84
   0  -8  -1  159.31   19.51
   0  -8  -1  155.41   20.38
   0  -8  -1  162.36   19.75
   0  -8  -1  161.26   15.63
   0  -8  -1  167.29   19.01
   0  -8   1  142.66   16.16
   0  -8   1  165.65   18.41
   0   8   2 1777.04  130.30
   0   8   2 1868.53  131.10
   0   8  -2 1790.78  131.73
   0   8   2 1844.41  135.08
   0   8  -2 1831.58  115.13
   0  -8   2 1715.51  119.11
   0  -8   2 1589.65  102.92
   0  -8   2 1462.44  115.20
   0  -8   2 1856.71  127.14
   0  -8   2 1589.86   94.41
   0  -8   2 1668.96  112.83
   0  -8   2 1793.56  122.12
   0  -8  -2 1705.33  123.92
   0  -8  -2 1694.98  115.04
   0  -8  -2 1840.64  149.46
   0  -8   2 1632.84  115.65
   0  -8  -2 1697.78  120.15
   0  -8  -2 1787.82  126.44
   0  -8  -2 1935.96  130.32
   0   8   3  402.32   36.45
   0   8  -3  426.52   31.12
   0   8   3  384.63   40.23
   0  -8   3  376.95   31.98
   0  -8   3  375.14   29.84
   0  -8   3  414.42   35.23
   0  -8  -3  422.51   35.04
   0  -8  -3  342.05   30.19
   0  -8  -3  382.64   34.21
   0  -8  -3  367.01   32.17
   0  -8   3  368.84   32.62
   0  -8  -3  383.80   37.86
   0   8   4 2660.42  224.32
   0   8   4 2787.05  228.74
   0   8  -4 3247.04  239.92
   0  -8   4 3008.60  227.09
   0  -8   4 3113.27  238.43
   0  -8   4 2828.36  209.37
   0  -8  -4 2737.03  225.12
   0  -8  -4 2946.67  227.49
   0  -8  -4 2956.09  233.47
   0  -8  -4 2965.88  231.77
   0  -8   4 2882.92  219.13
   0   8   5  265.54   44.77
   0   8   5  259.87   41.61
   0   8   5  298.45   37.12
   0   8  -5  312.81   31.17
   0  -8   5  292.37   50.28
   0  -8   5  289.26   28.20
   0  -8   5  312.31   55.11
   0  -8  -5  274.65   37.36
   0  -8  -5  271.86   34.01
   0  -8   5  313.29   31.44
   0   8   6 3259.68  289.71
   0   8  -6 3947.19  318.63
   0   8   6 3392.49  314.04
   0   8   6 3109.08  288.15
   0  -8   6 3643.68  296.59
   0  -8   6 3499.33  321.07
   0  -8   6 3412.96  270.59
   0  -8   6 3753.43  317.45
   0  -8  -6 3228.97  277.21
   0  -8  -6 3295.45  295.20
   0   8   7  358.29   52.52
   0   8   7  368.28   53.51
   0   8  -7  420.53   47.69
   0   8   7  367.08   76.97
   0  -8   7  370.21   43.01
   0  -8   7  353.77   33.54
   0  -8   7  557.79   49.09
   0  -8   7  393.96   48.82
   0  -8  -7  429.52   82.24
   0  -8  -7  374.53   52.78
   0   8   8  115.61   32.88
   0   8  -8  163.12   29.18
   0   8   8  127.49   33.00
   0   8   8  123.47   29.24
   0  -8   8  131.76   29.16
   0  -8   8  142.67   40.31
   0  -8   8  160.76   23.75
   0  -8  -8  141.37   28.98
   0  -8   8  136.51   23.85
   0  -8  -8  114.19   32.40
   0  -8  -8  151.64   25.17
   0   8   9    0.47    7.47
   0   8   9   -0.61   10.65
   0   8  -9    5.97    6.70
   0   8   9    2.55    7.67
   0  -8   9   -1.13    9.63
   0  -8   9    3.26    6.80
   0  -8  -9    1.62    6.10
   0  -8  -9    0.19    7.87
   0  -8   9    0.16    5.42
   0  -8  -9   -0.23    5.93
   0   8  10    6.03    9.09
   0   8  10    4.74   11.22
   0   8  10    5.12   10.53
   0   8 -10   17.18   10.14
   0  -8  10    7.41    7.86
   0  -8  10   20.67   10.21
   0  -8  10    0.46    7.77
   0  -8 -10   18.08   11.13
   0  -8 -10    6.30    8.92
   0   8  11   76.90   19.86
   0   8  11   76.68   15.98
   0   8 -11  100.11   21.44
   0   8  11   74.64   18.68
   0  -8  11   82.76   14.45
   0  -8  11   82.40   13.63
   0  -8 -11   78.32   19.60
   0  -8 -11   85.86   19.01
   0  -8  11   91.86   18.70
   0   8  12    4.26   11.97
   0   8  12    6.66    6.27
   0   8 -12    8.75    7.69
   0  -8  12   15.14    7.00
   0  -8 -12   10.02    6.64
   0   9   0   -0.23    4.07
   0  -9   0    0.33    3.08
   0  -9   0    1.52    3.56
   0  -9   0   -0.03    2.71
   0  -9   0    0.41    3.40
   0  -9   0   -0.63    3.52
   0   9   1  199.62   27.36
   0  -9   1  196.32   17.76
   0  -9   1  194.91   21.20
   0  -9   1  209.33   25.46
   0  -9   1  182.33   24.11
   0  -9   1  211.52   23.86
   0  -9   1  203.71   23.51
   0  -9   1  192.26   24.20
   0  -9  -1  182.32   19.15
   0  -9  -1  206.26   23.61
   0  -9  -1  215.96   23.51
   0  -9  -1  183.20   23.51
   0  -9  -1  196.25   25.79
   0   9   2   52.00   17.49
   0  -9   2   88.62   14.77
   0  -9   2   72.85   16.48
   0  -9   2   88.97   15.20
   0  -9   2   94.39   15.54
   0  -9  -2   59.83   16.56
   0  -9  -2   62.02   16.00
   0  -9  -2   65.23   15.14
   0  -9  -2   64.82   15.72
   0  -9  -2   49.29   13.09
   0   9   3   66.00   18.76
   0  -9   3   47.91   23.01
   0  -9   3   46.57   14.50
   0  -9   3   45.96   14.56
   0  -9   3   46.03   20.68
   0  -9  -3   56.91   14.68
   0  -9  -3   57.42   17.12
   0  -9  -3   53.75   15.15
   0  -9  -3   65.44   15.98
   0  -9  -3   68.02   15.38
   0   9   4 2086.29  176.59
   0   9  -4 2596.30  187.61
   0   9   4 2027.54  181.79
   0  -9   4 2066.95  156.94
   0  -9   4 2324.51  177.02
   0  -9   4 2363.86  185.18
   0  -9  -4 2143.59  175.16
   0  -9  -4 2081.59  181.23
   0  -9   4 2223.37  172.42
   0  -9  -4 2176.20  173.96
   0  -9  -4 2129.22  176.91
   0   9  -5 1198.75   88.87
   0   9   5 1014.14  102.11
   0   9   5 1037.56  108.16
   0  -9   5 1033.32  102.63
   0  -9   5 1132.62   90.78
   0  -9   5 1150.35   97.11
   0  -9   5 1126.50   90.20
   0  -9  -5 1031.15   97.36
   0  -9  -5  987.21   89.38
   0   9   6 6472.44  664.95
   0   9   6 6374.84  631.75
   0   9  -6 6972.62  650.15
   0   9   6 5970.93  612.15
   0  -9   6 7848.14  784.20
   0  -9   6 6524.38  633.90
   0  -9   6 6711.51  630.02
   0  -9  -6 7000.99  758.99
   0  -9   6 6889.39  643.94
   0  -9  -6 5974.32  631.81
   0   9   7  427.17   60.60
   0   9  -7  507.56   52.07
   0   9   7  435.07   79.87
   0   9   7  405.33   60.18
   0  -9   7  450.51   53.13
   0  -9   7  490.70   49.77
   0  -9   7  434.25   48.32
   0  -9   7  514.55   50.92
   0  -9  -7  503.75   60.70
   0  -9  -7  463.73   61.11
   0   9   8 2752.96  258.85
   0   9   8 2863.07  254.27
   0   9   8 2657.89  252.11
   0   9  -8 3322.61  271.55
   0  -9   8 3059.51  261.06
   0  -9   8 3090.29  248.59
   0  -9   8 3245.69  257.96
   0  -9   8 3209.08  257.46
   0  -9  -8 3021.38  264.41
   0  -9  -8 2843.51  262.13
   0   9   9  309.61   46.24
   0   9   9  290.52   44.24
   0   9  -9  408.89   66.67
   0   9   9  304.93   38.39
   0  -9   9  351.64   35.70
   0  -9   9  362.26   40.93
   0  -9  -9  329.64   46.80
   0  -9  -9  347.79   65.59
   0  -9   9  362.26   35.87
   0   9 -10  832.44   67.96
   0   9  10  595.22   85.79
   0   9  10  672.47   56.69
   0   9  10  656.29   68.10
   0  -9  10  728.13   53.86
   0  -9  10  744.19   55.32
   0  -9 -10  650.34   55.72
   0  -9  10  762.40   63.51
   0  -9 -10  689.05   69.30
   0   9  11   24.47   12.42
   0   9  11   19.70   11.54
   0   9 -11   46.37   12.13
   0  -9  11   45.93    8.83
   0  -9  11   30.86   11.40
   0  -9 -11   27.32   12.55
   0  10   0   20.33   10.42
   0 -10   0   10.84    9.10
   0 -10   0    9.43    9.36
   0 -10   0   11.80    8.59
   0 -10   0   12.56    7.46
   0 -10   0    0.45    6.40
   0  10   1   45.07   11.89
   0  10  -1    0.12   11.06
   0 -10   1    8.50    9.84
   0 -10   1   35.13   10.72
   0 -10   1   11.82   10.81
   0 -10  -1   13.50    9.45
   0 -10  -1    0.27   12.76
   0 -10  -1    4.41   16.76
   0 -10   1    6.96    9.84
   0 -10  -1    8.87   11.05
   0 -10  -1    9.20   10.87
   0  10   210802.76 1179.95
   0 -10   210849.83 1155.38
   0 -10   210494.72 1111.94
   0 -10   211035.91 1161.67
   0 -10   210765.14 1131.86
   0 -10  -2 9550.51 1034.83
   0 -10  -210527.17 1197.04
   0 -10  -210220.55 1089.01
   0 -10  -210511.41 1117.04
   0 -10  -210816.30 1137.02
   0  10   3  380.03   55.64
   0 -10   3  398.80   49.21
   0 -10   3  361.77   45.91
   0 -10   3  389.38   45.95
   0 -10   3  396.31   46.00
   0 -10  -3  380.86   52.39
   0 -10  -3  407.00   46.05
   0 -10  -3  374.06   46.93
   0 -10  -3  341.72   60.84
   0  10   4 3830.55  341.31
   0  10   4 3852.92  417.46
   0 -10   4 4014.70  345.54
   0 -10   4 3905.30  334.36
   0 -10   4 4036.09  341.17
   0 -10   4 4161.47  358.07
   0 -10  -4 3524.07  331.84
   0 -10  -4 3855.67  343.70
   0 -10  -4 3548.09  318.84
   0 -10  -4 3580.73  313.34
   0  10   5  398.69   57.18
   0  10   5  402.89   60.22
   0  10   5  433.74   52.75
   0 -10   5  389.60   44.55
   0 -10   5  436.91   47.52
   0 -10   5  426.08   69.79
   0 -10   5  415.61   48.36
   0 -10  -5  383.00   70.15
   0 -10  -5  404.71   50.76
   0  10   6 2424.84  282.83
   0  10   6 2541.97  243.06
   0  10  -6 3048.06  239.41
   0  10   6 2676.06  239.03
   0 -10   6 2627.74  228.14
   0 -10   6 2658.63  219.76
   0 -10   6 2655.67  219.67
   0 -10  -6 2830.33  252.12
   0 -10   6 2842.58  235.57
   0 -10  -6 2628.57  239.31
   0  10   7   75.36   25.74
   0  10   7   71.54   26.41
   0  10  -7   98.99   20.27
   0  10   7   74.79   23.12
   0 -10   7   90.00   21.42
   0 -10   7   66.68   20.23
   0 -10   7   81.42   19.88
   0 -10  -7   87.01   25.05
   0 -10   7   91.78   20.49
   0 -10  -7   81.72   25.82
   0  10   8  153.60   27.92
   0  10   8  126.33   50.41
   0  10   8  159.96   32.08
   0  10  -8  175.65   26.33
   0 -10   8  179.03   24.25
   0 -10   8  145.16   26.44
   0 -10   8  158.62   37.55
   0 -10  -8  148.87   49.33
   0 -10  -8  145.40   29.52
   0 -10   8  144.88   23.60
   0  10   9  197.71   33.89
   0  10   9  215.88   35.17
   0  10   9  200.86   26.96
   0  10  -9  245.88   28.91
   0 -10   9  221.25   38.53
   0 -10   9  227.96   30.36
   0 -10  -9  233.38   32.15
   0 -10   9  232.32   26.02
   0 -10  -9  210.98   36.26
   0  10  10  381.77   40.30
   0  10  10  297.49   25.03
   0  10 -10  421.74   35.13
   0  10  10  320.87   35.19
   0 -10  10  393.72   30.35
   0 -10  10  388.34   51.68
   0 -10  10  337.94   25.22
   0 -10 -10  387.65   41.01
   0 -10 -10  374.49   33.12
   0  11   0   -1.61    7.37
   0 -11   0    0.41    6.14
   0 -11   0    1.27    6.62
   0 -11   0    2.17    6.53
   0 -11   0    4.78    7.21
   0  11   1   21.58   24.43
   0  11  -1   23.15   14.52
   0 -11   1   25.98   12.92
   0 -11   1   24.66   13.71
   0 -11  -1   22.25   13.67
   0 -11  -1   17.70   13.40
   0 -11  -1   24.57   13.90
   0 -11  -1   22.23   13.86
   0 -11   1   25.55   13.51
   0 -11  -1    0.19   11.61
   0  11   2 7735.44  791.18
   0 -11   2 6934.63  698.87
   0 -11   2 7290.48  766.86
   0 -11   2 8099.66  783.55
   0 -11  -2 7436.21  753.79
   0 -11  -2 6640.98  671.60
   0 -11  -2 8194.44  877.33
   0 -11  -2 7749.72  757.79
   0 -11  -2 7477.51  731.83
   0  11   3  610.81   62.11
   0  11   3  601.52   72.57
   0 -11   3  546.25   57.48
   0 -11   3  529.16   59.94
   0 -11   3  532.27   56.75
   0 -11   3  575.63   58.85
   0 -11  -3  589.39   67.86
   0 -11  -3  628.66   68.79
   0 -11  -3  578.93   60.75
   0 -11  -3  555.41   58.62
   0  11   4 1498.60  145.30
   0  11   4 1524.88  134.86
   0  11   4 1473.87  143.32
   0 -11   4 1387.42  121.64
   0 -11   4 1602.27  129.55
   0 -11   4 1485.84  122.04
   0 -11   4 1459.65  121.51
   0 -11  -4 1396.37  125.21
   0 -11  -4 1517.23  138.29
   0  11   5   -0.58    8.13
   0  11   5    6.34    8.62
   0  11   5   -0.30    7.39
   0 -11   5    0.31    5.88
   0 -11   5    2.72    6.40
   0 -11   5    1.17    6.13
   0 -11   5    2.83    6.28
   0 -11  -5   -0.82    7.87
   0 -11  -5    1.18    7.20
   0  11   6  814.69   88.71
   0  11   6  888.83  132.67
   0 -11   6  859.37   72.79
   0 -11   6  875.47   77.16
   0 -11   6  909.77   79.05
   0 -11   6  907.65   76.48
   0 -11  -6  848.87   85.18
   0 -11  -6  928.28   91.35
   0  11   7    2.83   10.86
   0  11   7    3.91   10.44
   0  11   7    0.76    8.30
   0 -11   7    2.27    7.42
   0 -11   7    5.07    8.03
   0 -11   7   18.36    8.41
   0 -11   7    1.32   13.16
   0 -11  -7   24.87   10.26
   0 -11  -7    2.03   10.07
   0  11   8    0.05   10.50
   0  11   8    5.53    8.45
   0  11   8    6.20   14.56
   0 -11   8    3.06    5.92
   0 -11   8    3.23    6.81
   0 -11   8    4.28    6.29
   0 -11   8    5.27    6.88
   0 -11  -8    6.97    8.57
   0 -11  -8    2.75    9.06
   0  11   9  534.88   52.58
   0  11   9  575.77   55.97
   0 -11   9  618.05   44.11
   0 -11   9  595.24   40.03
   0 -11   9  602.24   48.00
   0 -11  -9  579.04   50.76
   0 -11  -9  589.83   56.52
   0  12   0 1081.91  135.49
   0 -12   0 1187.18   99.92
   0 -12   0 1046.52  100.58
   0 -12   0 1097.56   94.11
   0 -12   0  982.56   92.99
   0  12  -1  968.13   91.09
   0  12   1 1032.65   98.19
   0 -12   1  992.05   84.70
   0 -12   1  931.37   92.38
   0 -12   1  977.59   89.86
   0 -12  -1 1036.31   89.05
   0 -12  -1  982.18   89.02
   0 -12  -1  943.58   90.91
   0 -12  -1  883.27   87.28
   0  12   2   72.63   24.14
   0  12   2   72.50   20.86
   0  12  -2   63.52   21.36
   0 -12   2   64.63   20.47
   0 -12   2   60.50   18.74
   0 -12   2   67.86   22.39
   0 -12  -2   58.62   18.21
   0 -12  -2   55.51   21.75
   0 -12  -2   69.54   22.31
   0 -12  -2   57.85   21.80
   0  12   3  290.40   38.40
   0  12   3  305.48   72.28
   0  12   3   -1.35   41.07
   0  12  -3  303.50   38.84
   0 -12   3  322.92   64.99
   0 -12   3  292.05   36.30
   0 -12  -3  255.73   40.46
   0 -12  -3  275.44   39.94
   0 -12  -3  271.46   36.89
   0 -12  -3  304.24   57.68
   0 -12   3  284.97   37.15
   0  12   4  294.35   46.73
   0  12   4  250.95   45.70
   0  12  -4  271.04   38.62
   0 -12   4  275.20   56.89
   0 -12   4  298.99   56.78
   0 -12   4  296.82   64.66
   0 -12  -4  274.29   41.80
   0 -12  -4  288.83   39.91
   0  12   5   92.28   21.96
   0  12   5   82.96   24.86
   0  12   5   92.32   27.40
   0 -12   5   83.95   19.74
   0 -12   5   76.90   18.13
   0 -12   5   83.27   38.06
   0 -12  -5   94.29   24.08
   0 -12  -5   84.62   23.10
   0  12   6   24.65   14.35
   0  12   6   30.68   14.69
   0  12   6    0.01   11.41
   0 -12   6   -0.79    9.80
   0 -12   6   25.58   10.81
   0 -12   6   25.96   10.76
   0 -12   6   27.53   12.85
   0 -12  -6   30.61   13.66
   0 -12  -6   32.48   12.88
   0  12   7  273.03   29.49
   0  12   7  271.52   38.19
   0  12   7  301.24   39.30
   0 -12   7  263.74   30.07
   0 -12   7  288.03   41.60
   0 -12   7  274.43   32.43
   0 -12  -7  290.86   38.68
   0 -12  -7  310.05   40.79
   0  12   8   75.10   18.66
   0  12   8   68.80   17.36
   0  12  -8   81.47   14.61
   0 -12   8   66.14   13.48
   0 -12   8   66.77   14.05
   0 -12   8   66.36   11.34
   0 -12  -8   77.25   17.90
   0 -12  -8   69.59   18.10
   0  13   0    3.85    6.59
   0 -13   0   -0.39    6.26
   0 -13   0    1.99    6.01
   0 -13   0   -0.95    5.38
   0  13   1   -1.02    6.19
   0  13  -1   -0.32    9.62
   0  13   1    0.01    5.25
   0 -13   1   -0.57    9.21
   0 -13   1   -0.67    5.70
   0 -13  -1   -0.52    8.50
   0 -13  -1    6.77    6.04
   0 -13  -1   -0.50    5.50
   0 -13   1    0.13    4.94
   0  13   2   24.61   15.97
   0  13   2   38.16   31.03
   0  13  -2   35.27   16.62
   0 -13   2   43.51   17.42
   0 -13   2   39.30   15.57
   0 -13   2   11.96   24.31
   0 -13  -2   74.92   14.63
   0 -13  -2   31.67   17.03
   0 -13  -2   43.44   16.35
   0 -13  -2   34.80   16.35
   0  13   3  340.30   48.09
   0  13   3  331.88   48.69
   0  13  -3  324.55   40.27
   0  13   3  355.76   59.01
   0 -13   3  305.96   43.07
   0 -13   3  297.81   37.43
   0 -13  -3  337.24   38.10
   0 -13  -3  326.09   59.26
   0 -13  -3  323.56   42.35
   0 -13   3  304.94   35.27
   0  13   4 1444.66  111.85
   0  13   4 1340.05  122.32
   0  13   4 1428.87  128.12
   0  13  -4 1425.68  114.35
   0 -13   4 1293.86  112.56
   0 -13   4 1321.96  103.40
   0 -13  -4 1309.61  106.91
   0 -13  -4 1316.60  113.41
   0 -13   4 1280.55  102.93
   0  13   5   -6.26   18.14
   0  13   5   23.97   14.37
   0  13   5   31.63   14.35
   0  13  -5   22.91   12.36
   0 -13   5   23.59   12.69
   0 -13   5   30.37   10.47
   0 -13   5   12.74   10.71
   0 -13  -5   31.62   24.76
   0 -13  -5   31.01   12.06
   0  13   6  107.06   21.96
   0  13   6   87.96   21.56
   0  13  -6  100.31   18.13
   0 -13   6   82.95   16.52
   0 -13   6   84.13   18.32
   0 -13  -6  101.06   22.56
   0 -13   6   93.12   15.04
   0 -13  -6   99.38   21.01
   0  13   7   59.57   14.82
   0  13   7   -0.01   25.62
   0  13  -7   64.00   12.47
   0 -13   7   62.68   11.49
   0 -13  -7   58.49   14.43
   0 -13  -7   61.51   15.71
   0 -13   7   23.34   20.12
   0  14   0  901.76   80.89
   0  14   0  904.83   71.87
   0 -14   0  838.64   76.23
   0 -14   0  854.91   78.39
   0  14   1   -0.34   12.23
   0  14   1    0.05    9.32
   0  14   1   16.78   20.96
   0  14  -1   28.37   11.37
   0  14  -1   -0.02    9.49
   0 -14   1   12.38    8.47
   0 -14   1   23.87   10.53
   0 -14  -1   15.61   10.53
   0 -14   1   23.78   11.77
   0 -14  -1   18.62    9.43
   0  14   2  284.55   30.28
   0  14   2  336.47   43.39
   0  14   2  337.09   42.55
   0  14  -2  327.87   37.84
   0 -14   2  313.39   32.52
   0 -14   2  296.32   34.84
   0 -14   2  290.28   57.89
   0 -14  -2  339.15   56.57
   0 -14  -2  310.45   35.38
   0  14   3   87.31   14.19
   0  14   3   75.73   20.86
   0  14   3   77.31   21.31
   0  14  -3   73.00   18.20
   0 -14   3   68.10   18.73
   0 -14   3   72.66   15.32
   0 -14   3   63.11   16.40
   0 -14  -3   76.85   19.12
   0 -14  -3   71.02   15.28
   0 -14  -3   75.49   14.52
   0  14   4    1.15   25.68
   0  14  -4   59.21   13.50
   0  14   4   45.49   15.74
   0 -14   4   48.23   14.13
   0 -14   4   42.14   11.02
   0 -14  -4   25.96   14.59
   0 -14  -4   42.77   11.77
   0 -14   4   41.50   11.52
   0  14   5   31.90   12.53
   0  14   5   49.42   12.58
   0  14  -5   22.30   18.49
   0 -14   5   21.77   21.29
   0 -14   5   44.74    8.19
   0 -14   5   11.99    7.68
   0 -14  -5   26.85   12.53
   0 -14  -5   46.24    9.50
   0  15   0    0.64    4.93
   0  15   0    0.28    4.47
   0 -15   0    0.93    4.21
   0  15   1    1.04    6.31
   0  15  -1    3.74    6.37
   0  15   1    3.17    6.68
   0 -15  -1    3.24    4.90
   0 -15   1    2.96    6.01
  -1   0  14  323.74   28.99
   1   0 -13    0.23    2.82
   1   0 -13   -0.92    3.48
  -1   0  13    0.40    3.03
  -1   0  13    0.32    3.59
   1   0 -12   56.20   15.12
   1   0 -12   53.98   16.09
  -1   0  12   62.16   16.58
   1   0 -11    0.26    4.28
  -1   0  11    0.14    3.86
  -1   0  11    0.25    4.36
   1   0 -10 1247.57   96.82
  -1   0  10 1232.03  102.24
  -1   0  10 1400.70  120.33
  -1   0  10 1358.72  102.31
  -1   0  10 1430.97  112.94
   1   0  -9    1.12    3.73
  -1   0   9    0.70    4.16
  -1   0   9   -0.32    4.38
  -1   0   9   -0.22    3.49
   1   0  -8 7759.07  732.72
  -1   0   811240.09 1121.61
  -1   0   8 7941.35  775.78
  -1   0   8 8188.50  768.09
  -1   0   8 8538.27  831.40
  -1   0   8 9048.63  878.81
   1   0  -7    1.86    4.79
   1   0  -7    0.25    4.62
   1   0  -7    0.58    5.68
   1   0  -7    0.38    3.38
  -1   0   7    0.89    3.81
  -1   0   7    2.04    4.01
  -1   0   7    0.07    5.14
  -1   0   7    8.97    3.89
  -1   0   7    0.40    3.09
   1   0  -6 1998.17  125.28
   1   0  -6 1159.85   77.38
   1   0  -6 1356.66   92.34
  -1   0   6 1178.63   66.75
  -1   0   6 1005.36   62.46
  -1   0   6 1152.51   71.18
  -1   0   6 1016.14   63.57
  -1   0   6 1188.69   79.38
  -1   0   6 1069.69   65.72
   1   0  -5    2.15    5.12
   1   0  -5    1.24    6.42
   1   0  -5    1.21    6.16
   1   0  -5    5.21    1.54
  -1   0   5    6.83    3.24
  -1   0   5    2.67    4.87
  -1   0   5    1.52    3.21
  -1   0   5    1.53    2.93
  -1   0   5    1.14    3.04
  -1   0   5    8.07    1.75
   1   0  -423178.53 2616.63
   1   0  -417929.38 2063.99
   1   0  -420390.65 2432.01
   1   0  -420034.68 2390.83
   1   0  -419485.60 2285.50
  -1   0   419525.66 2306.49
  -1   0   420309.87 2353.23
  -1   0   420344.81 2368.56
  -1   0   419212.50 2221.54
  -1   0   419039.22 2221.49
  -1   0   418684.43 2159.10
   1   0  -3    2.22    2.82
   1   0  -3    0.01    3.85
   1   0  -3    3.02    0.92
   1   0  -3    2.76    2.59
   1   0  -3    3.50    1.73
  -1   0   3    3.64    1.73
  -1   0   3    0.14    2.59
  -1   0   3    1.92    1.76
  -1   0   3    2.39    1.28
  -1   0   3    3.95    1.61
  -1   0   3   14.15    3.07
   1   0  -2  831.09   41.28
   1   0  -2  869.97   41.96
   1   0  -2  802.86   33.96
   1   0  -2  814.53   34.80
   1   0  -2  895.79   49.37
  -1   0   2  866.62   36.28
  -1   0   2  880.41   41.48
  -1   0   2  878.11   34.70
  -1   0   2  732.47   28.52
  -1   0   2  903.51   47.03
  -1   0   2  822.55   34.35
  -1   0   2  963.87   44.08
  -1   0   2  858.29   39.44
   1   0  -1   18.79    2.93
   1   0  -1   15.96    5.50
   1   0  -1   16.79    1.19
   1   0  -1   21.37    3.26
  -1   0   1   18.11    2.99
  -1   0   1   25.81    2.19
  -1   0   1   15.88    1.80
  -1   0   1   23.19    2.62
  -1   0   1   14.40    2.03
  -1   0   1   16.82    2.69
  -1   0   1   16.12    1.13
   1   0   0  126.18    8.13
   1   0   0  114.18    3.23
   1   0   0  109.89    9.03
   1   0   0  116.59   10.34
  -1   0   0  107.84    2.97
  -1   0   0  108.56    4.67
  -1   0   0  114.72    9.03
  -1   0   0  113.69    6.72
  -1   0   0  116.07    4.89
  -1   0   0  136.43    6.23
  -1   0   0  118.72    7.77
  -1   0   0  115.07    6.53
   1   0   1   -0.06    1.62
   1   0   1    5.31    2.12
   1   0   1   -0.00    1.83
   1   0   1    4.96    1.39
   1   0   1    0.05    1.91
   1   0   1   -0.09    1.00
  -1   0  -1    0.22    1.34
  -1   0  -1    4.65    3.03
  -1   0  -1    4.52    3.12
  -1   0  -1    1.02    1.59
  -1   0  -1    5.83    1.96
   1   0   2  100.69    8.94
   1   0   2   96.75    6.45
   1   0   2  102.54    6.52
   1   0   2   95.01    7.70
   1   0   2   83.15    9.60
   1   0   2   95.26    5.96
  -1   0  -2   85.46    6.47
  -1   0  -2   88.91    7.01
  -1   0  -2   95.71    7.46
  -1   0  -2   93.97    7.76
  -1   0  -2   95.13    6.76
  -1   0  -2   87.54    5.42
  -1   0  -2   83.39    4.77
  -1   0  -2   98.90    4.91
   1   0   3    7.28    3.42
   1   0   3   12.02    4.71
   1   0   3   13.72    2.53
   1   0   3    9.78    6.76
   1   0   3   29.48    3.01
   1   0   3    8.95    4.26
  -1   0  -3    7.66    3.96
  -1   0  -3    2.98    3.51
  -1   0  -3    0.58    4.40
  -1   0  -3   16.17    2.35
  -1   0  -3   13.55    2.46
  -1   0  -3    8.49    3.99
  -1   0  -3    0.07    4.69
   1   0   4  329.92   19.11
   1   0   4  385.48   24.65
   1   0   4  355.52   15.85
   1   0   4  367.04   23.33
   1   0   4  392.72   26.52
   1   0   4  350.47   33.12
  -1   0  -4  375.60   24.18
  -1   0  -4  410.54   29.30
  -1   0  -4  375.12   18.76
  -1   0  -4  360.33   20.26
  -1   0  -4  342.74   28.90
  -1   0  -4  372.52   19.41
   1   0   5    3.35    3.85
   1   0   5    0.08    1.37
   1   0   5    9.98    4.23
   1   0   5   -1.52    8.24
   1   0   5    3.43    2.74
   1   0   5   -0.04    3.65
  -1   0  -5   -0.07    3.08
  -1   0  -5    0.70    2.58
  -1   0  -5   -1.60    6.32
  -1   0  -5    0.07    3.82
  -1   0  -5    0.13    2.14
  -1   0  -5   -0.04    3.17
   1   0   6 2596.26  187.69
   1   0   6 2703.34  192.06
   1   0   6 2428.83  164.89
   1   0   6 2622.14  185.84
   1   0   6 2830.32  209.32
   1   0   6 2828.98  171.19
   1   0   6 2650.28  176.46
  -1   0  -6 2765.89  192.85
  -1   0  -6 2109.11  146.62
  -1   0  -6 2596.98  170.43
  -1   0  -6 2238.16  158.08
  -1   0  -6 2879.30  215.65
  -1   0  -6 2619.30  180.20
   1   0   7   -0.39    4.83
   1   0   7    0.78    3.27
   1   0   7    1.09    4.20
   1   0   7    4.21    3.70
   1   0   7    0.13    4.38
   1   0   7   -1.27    4.80
  -1   0  -7    0.68    2.94
  -1   0  -7   -0.50    4.97
  -1   0  -7    0.76    4.18
  -1   0  -7    1.95    3.65
   1   0   8    0.33    4.98
   1   0   8    0.46    6.55
   1   0   8    0.32    6.99
  -1   0  -8   11.48    5.10
  -1   0  -8    0.88    5.84
  -1   0  -8    1.13    5.42
  -1   0  -8    4.17    6.07
   1   0   9    1.59    6.99
   1   0   9    1.49    6.21
   1   0   9    1.96    4.80
  -1   0  -9   -0.62    7.70
  -1   0  -9   -0.08    5.71
  -1   0  -9    1.51    5.42
   1   0  10  267.16   41.72
   1   0  10  248.23   38.36
  -1   0 -10  239.43   35.10
  -1   0 -10  227.67   30.66
  -1   0 -10  253.97   32.33
   1   0  11   26.50   12.09
   1   0  11    1.02   11.44
  -1   0 -11    0.15   10.07
   1   0  12    6.79    9.92
   1   0  12    7.26   10.30
  -1   0 -12    9.81   10.34
   1   0  13    5.44    9.36
   1   0  13   -0.65    9.07
  -1   0 -13   11.70    8.00
  -1   1  14  245.59   20.12
   1  -1 -14   80.37   17.04
  -1  -1  14  143.31   18.45
   1   1 -13    1.43    4.37
   1   1 -13    0.17    4.20
  -1   1  13    0.25    5.08
  -1   1  13    2.48    4.25
   1  -1 -13    6.53    8.71
   1  -1 -13   -0.19    3.47
  -1  -1  13    0.21    4.95
  -1  -1  13    0.59    4.25
  -1   1  12  697.10   62.46
  -1   1  12  771.18  103.40
   1   1 -12  750.57   60.88
   1   1 -12  762.84   64.85
   1  -1 -12  693.23   63.17
  -1  -1  12  702.49   64.07
   1  -1 -12  733.58   58.98
  -1  -1  12  857.86   76.18
   1   1 -11  387.29   39.68
  -1   1  11  381.71   50.21
  -1   1  11  353.34   35.49
  -1   1  11  494.34   43.30
  -1  -1  11  395.77   66.13
   1  -1 -11  371.24   65.11
  -1  -1  11  381.54   47.84
  -1  -1  11  356.69   38.89
  -1   1  10   16.05    8.92
   1   1 -10   12.57    7.79
  -1   1  10    0.11    7.99
  -1   1  10    9.60    9.79
   1  -1 -10   10.96    8.62
  -1  -1  10    7.04    8.94
  -1  -1  10   12.28    9.68
   1   1  -9  551.65   44.87
  -1   1   9  577.95   55.42
  -1   1   9  543.50   52.08
  -1   1   9  526.47   42.82
  -1   1   9  612.73   66.97
   1  -1  -9  537.71   48.08
  -1  -1   9  546.86   51.47
  -1  -1   9  609.47   52.03
  -1  -1   9  529.92   44.92
  -1   1   8 1346.74  102.62
   1   1  -8 1152.40   77.78
  -1   1   8 1259.49   94.45
  -1   1   8 1132.73   76.92
   1  -1  -8 1139.36   80.56
  -1  -1   8 1229.66   84.94
  -1  -1   8 2158.23  137.84
  -1  -1   8 1211.75   90.98
  -1  -1   8 1124.28   88.03
  -1  -1   8 1385.28   98.62
   1   1  -7    8.50    6.06
  -1   1   7    7.89    4.75
   1   1  -7    0.68    5.54
  -1   1   7    3.74    3.55
   1   1  -7    6.84    7.37
   1   1  -7    1.10    3.75
  -1   1   7    6.84    5.51
  -1   1   7    3.29    6.17
  -1   1   7    6.37    4.55
  -1   1   7    5.27    4.49
  -1   1   7    0.01    3.07
   1  -1  -7    0.05    5.24
   1  -1  -7    4.77    4.26
  -1  -1   7    2.85    4.77
  -1  -1   7   10.65    6.10
  -1  -1   7    2.70    4.06
   1  -1  -7    2.49    3.40
  -1  -1   7   10.32    4.98
   1  -1  -7    2.98    5.81
  -1  -1   7    2.02    4.60
   1  -1  -7    3.15    6.81
  -1   1   6  182.77   20.31
  -1   1   6  163.92   14.66
   1   1  -6  179.68   17.83
   1   1  -6  200.75   19.87
  -1   1   6  109.01   10.40
  -1   1   6  177.56   14.94
  -1   1   6  165.38   22.35
  -1   1   6  175.46   12.52
  -1   1   6  177.85   15.52
   1  -1  -6  185.45   20.86
   1  -1  -6  126.35   17.01
   1  -1  -6  190.15   18.01
  -1  -1   6  189.48   20.75
   1  -1  -6  159.74    8.16
  -1  -1   6  195.72   22.82
  -1  -1   6  178.57   14.98
  -1  -1   6  201.02   13.77
  -1  -1   6  177.00   13.51
   1   1  -5  416.93   47.33
   1   1  -5  408.83   14.92
  -1   1   5  417.75   24.60
   1   1  -5  428.98   27.94
  -1   1   5  460.84   35.53
   1   1  -5  408.86   28.48
  -1   1   5  441.99   25.52
  -1   1   5  416.86   24.07
  -1   1   5  437.60   22.70
   1  -1  -5  453.04   29.20
   1  -1  -5  348.50   26.08
  -1  -1   5  401.79   23.33
   1  -1  -5  437.86   26.98
   1  -1  -5  443.97   31.63
   1  -1  -5  473.81   24.33
  -1  -1   5  382.46   14.58
  -1  -1   5  436.71   23.58
  -1  -1   5  389.53   23.23
  -1  -1   5  402.80   14.34
  -1  -1   5  404.52   23.24
  -1  -1   5  428.32   29.80
   1  -1  -5  458.70   20.92
   1   1  -4 4699.07  333.97
   1   1  -4 5346.62  411.76
   1   1  -4 5573.50  412.72
   1   1  -4 4966.16  384.61
  -1   1   4 5600.07  414.96
  -1   1   4 5639.41  423.03
  -1   1   4 5687.07  423.79
  -1   1   4 5539.56  433.76
   1   1  -4 5066.96  363.31
   1   1  -4 5509.60  437.61
  -1   1   4 5129.46  391.80
  -1   1   4 5617.63  416.27
   1  -1  -4 5925.43  453.23
  -1  -1   4 6057.41  445.44
  -1  -1   4 5054.76  376.66
  -1  -1   4 5083.64  377.10
  -1  -1   4 4885.67  340.99
   1  -1  -4 4397.92  348.06
   1  -1  -4 5968.32  429.84
   1  -1  -4 5543.48  433.54
   1  -1  -4 4590.42  347.29
  -1  -1   4 5213.89  391.55
  -1  -1   4 6253.17  481.46
   1  -1  -4 5565.14  419.31
   1   1  -3    4.57    2.96
   1   1  -3    3.26    1.50
   1   1  -3    0.83    4.23
   1   1  -3    2.87    3.59
  -1   1   3    8.01    1.77
  -1   1   3    8.22    2.06
  -1   1   3    6.88    2.30
  -1   1   3   18.45    2.29
  -1   1   3    0.09    2.35
  -1   1   3    0.02    3.30
  -1  -1   3    2.72    1.32
  -1  -1   3    3.91    1.69
  -1  -1   3    5.02    2.24
  -1  -1   3   12.10    2.07
  -1  -1   3   25.56    3.32
  -1  -1   3   23.48    2.22
  -1  -1   3    6.54    2.38
   1  -1  -3   26.90    3.55
   1  -1  -3    5.88    2.78
   1  -1  -3    3.74    1.53
   1  -1  -3    6.83    3.21
   1  -1  -3    4.95    3.33
   1  -1  -3    6.55    1.95
   1   1  -2  246.31   12.84
   1   1  -2  243.80   13.95
   1   1  -2  265.40    6.73
   1   1  -2  244.04   16.60
  -1   1   2  196.21   10.38
  -1   1   2  182.81    9.05
  -1   1   2  187.39    9.85
  -1   1   2  182.14    7.41
  -1   1   2  213.84    7.92
   1   1  -2  237.24    7.45
  -1   1   2  211.97   11.46
   1  -1  -2  214.08   12.73
  -1  -1   2  250.13   11.03
  -1  -1   2  240.95    7.25
  -1  -1   2  256.01   11.23
  -1  -1   2  242.09   10.50
  -1  -1   2  238.20   10.03
  -1  -1   2  235.33    9.28
   1  -1  -2  195.20    7.39
   1  -1  -2  168.56    9.38
   1  -1  -2  227.66   12.99
   1  -1  -2  262.60    9.56
  -1  -1   2  240.84   11.71
   1  -1  -2  209.50   11.77
  -1   1   122093.51 2650.02
  -1   1   120232.41 2413.28
  -1   1   119679.44 2361.78
  -1   1   125213.65 2995.33
  -1   1   124080.59 2737.22
  -1   1   129261.71 3503.26
  -1   1   118884.56 2234.09
   1  -1  -124376.11 2950.86
   1  -1  -126616.55 3135.78
   1  -1  -120704.86 2518.91
   1  -1  -124014.73 2870.87
  -1  -1   125056.51 3016.65
  -1  -1   124568.84 2877.94
  -1  -1   119324.78 2306.76
  -1  -1   127491.27 3269.56
  -1  -1   120611.76 2476.94
  -1  -1   123055.85 2760.17
   1  -1  -124694.06 2969.40
  -1  -1   127440.77 3244.38
   1   1   0 3977.42  245.93
   1   1   0 3353.90  203.27
  -1   1   0 3045.78  183.88
   1   1   0 4028.86  262.34
   1   1   0 3526.81  220.16
   1   1   0 3119.41  179.24
  -1   1   0 3514.01  218.21
  -1   1   0 3438.31  198.57
  -1   1   0 3213.30  202.52
  -1   1   0 3153.46  194.95
  -1   1   0 2848.32  166.45
  -1   1   0 3501.39  219.66
   1  -1   0 3194.73  202.31
  -1  -1   0 3463.87  210.83
  -1  -1   0 3378.37  212.40
  -1  -1   0 3238.54  204.61
  -1  -1   0 3156.81  190.56
  -1  -1   0 3627.52  229.55
  -1  -1   0 2999.02  175.93
   1  -1   0 3268.95  207.08
   1  -1   0 3349.71  207.18
   1  -1   0 3484.68  223.46
   1  -1   0 3411.18  215.52
  -1  -1   0 3467.14  207.71
   1   1   164483.7111171.03
  -1   1  -173399.8412902.25
   1   1   172392.6212625.22
  -1   1  -172936.1412519.57
  -1   1  -169249.8912142.56
  -1   1  -171968.8412638.53
   1   1   182354.4314454.36
   1   1   166706.1411746.67
  -1   1  -162573.6311029.93
   1   1   146954.22 8249.72
  -1   1  -164553.2911242.38
   1   1   174135.0713097.70
  -1   1  -144006.10 7843.25
   1  -1   165181.4411557.37
   1  -1   168757.3612065.10
  -1  -1  -150789.44 8968.76
   1  -1   154348.22 9599.78
   1  -1   166852.7911782.94
   1  -1   172840.0812848.74
   1  -1   159966.9410418.20
  -1  -1  -179448.2913930.83
  -1  -1  -173675.8312965.12
  -1  -1  -159002.0410315.16
   1  -1   171138.5312542.71
   1  -1   153199.27 9468.09
  -1  -1  -146310.75 8251.63
  -1  -1  -169832.7712348.32
  -1   1  -2 5885.03  453.75
   1   1   2 6764.45  523.47
   1   1   2 6612.47  480.64
   1   1   2 5630.57  429.44
   1   1   2 5326.83  401.16
   1   1   2 6238.92  475.19
  -1   1  -2 6122.33  461.36
  -1   1  -2 4746.00  366.30
   1   1   2 5673.01  431.92
   1   1   2 6323.20  472.98
  -1   1  -2 5255.91  397.83
  -1   1  -2 6251.04  471.74
  -1   1  -2 5890.74  423.96
  -1   1  -2 6266.03  479.37
   1  -1   2 6392.16  491.16
   1  -1   2 6712.04  517.94
   1  -1   2 6164.53  482.50
  -1  -1  -2 6370.66  488.92
  -1  -1  -2 5927.98  457.73
  -1  -1  -2 6176.31  470.77
  -1  -1  -2 5521.81  423.90
  -1  -1  -2 5825.35  421.04
  -1  -1  -2 6485.71  473.78
   1  -1   2 5530.39  416.39
   1  -1   2 6065.27  458.47
   1  -1   2 5810.82  443.16
   1  -1   2 5747.74  427.63
   1   1   3 6837.47  547.17
  -1   1  -3 7069.30  560.21
   1   1   3 5763.21  448.66
   1   1   3 5750.68  458.38
   1   1   3 6960.43  539.98
   1   1   3 6233.23  475.28
  -1   1  -3 6442.68  489.56
   1   1   3 5899.11  485.85
  -1   1  -3 4873.41  399.83
  -1   1  -3 6297.46  490.59
   1   1   3 6630.95  523.36
  -1   1  -3 6488.06  523.36
  -1   1  -3 5911.28  454.89
  -1   1  -3 6421.86  508.25
   1  -1   3 7007.15  576.35
  -1  -1  -3 6296.70  502.90
  -1  -1  -3 5865.91  466.76
   1  -1   3 6016.15  479.87
   1  -1   3 5478.39  424.80
  -1  -1  -3 6333.07  480.17
   1  -1   3 6692.80  510.59
  -1  -1  -3 5776.28  440.66
   1  -1   3 6258.55  507.87
  -1  -1  -3 6643.48  490.85
  -1  -1  -3 6406.89  509.99
   1  -1   3 6589.15  523.94
  -1  -1  -3 6401.81  501.48
   1  -1   3 6067.86  473.62
   1   1   4   94.94    9.31
  -1   1  -4  122.85   14.49
  -1   1  -4  117.94   12.80
   1   1   4  123.27   12.32
  -1   1  -4  108.70   10.02
   1   1   4  109.02   11.70
  -1   1  -4  117.77    9.45
  -1   1  -4  123.80   17.93
   1   1   4  101.48    8.70
   1   1   4  103.16    7.15
   1   1   4  100.26   12.28
   1   1   4  151.48   13.07
  -1   1  -4  119.00   13.84
  -1   1  -4  129.02   10.60
   1  -1   4  110.38    8.70
   1  -1   4  119.85    6.38
   1  -1   4  111.52   12.24
   1  -1   4  123.56   12.04
   1  -1   4  106.10   10.66
   1  -1   4  111.30   12.82
  -1  -1  -4  100.73    8.07
  -1  -1  -4  104.72    6.79
  -1  -1  -4   89.01   10.26
   1  -1   4  143.01   12.59
  -1  -1  -4  109.56   10.21
  -1  -1  -4  113.00   12.48
  -1  -1  -4  104.07   10.55
  -1   1  -521833.22 3053.74
  -1   1  -530251.43 4263.16
  -1   1  -534818.04 4810.39
   1   1   528853.25 4015.24
  -1   1  -527415.49 3737.05
   1   1   530335.38 4153.02
   1   1   531181.25 4339.06
   1   1   535034.59 4825.18
  -1   1  -530480.21 4250.10
   1   1   523779.66 3211.54
   1   1   532928.66 4488.02
   1   1   532876.47 4559.48
  -1   1  -529177.84 4053.93
  -1   1  -533479.10 4567.24
   1  -1   531678.59 4356.96
  -1  -1  -533082.87 4494.55
   1  -1   531816.04 4433.89
   1  -1   532261.25 4367.82
  -1  -1  -520685.67 2860.09
   1  -1   530980.19 4282.69
   1  -1   528896.24 3831.62
   1  -1   534659.99 4745.98
  -1  -1  -535244.95 4850.95
  -1  -1  -532583.37 4438.59
  -1  -1  -530505.82 4100.18
  -1  -1  -527211.75 3724.57
  -1  -1  -525210.92 3495.25
  -1  -1  -530890.43 4230.52
   1  -1   532648.69 4516.88
   1   1   6   29.83   12.19
   1   1   6   28.65   11.06
   1   1   6   36.76   10.05
   1   1   6   34.73    9.63
   1   1   6   26.52   11.14
   1   1   6   32.96    7.36
  -1   1  -6   27.85   13.30
  -1   1  -6   32.38    6.80
  -1   1  -6   28.71    7.37
  -1   1  -6   26.40   10.47
  -1   1  -6   30.83   13.10
  -1   1  -6   48.78   12.61
   1   1   6   28.06    5.48
   1   1   6    0.04   10.39
   1   1   6   30.83    7.45
   1  -1   6   30.35    6.02
  -1  -1  -6   32.91    7.24
  -1  -1  -6   25.54    5.42
  -1  -1  -6   -0.05    8.34
   1  -1   6   35.78    8.36
   1  -1   6   33.54    9.62
   1  -1   6   33.00   10.35
  -1  -1  -6   34.17   15.42
   1  -1   6   36.47    9.02
   1  -1   6   33.52    8.08
  -1  -1  -6   29.07    7.87
  -1  -1  -6   29.51    7.44
   1   1   7  657.16   54.89
  -1   1  -7  597.12   41.60
   1   1   7  626.86   45.31
   1   1   7  658.36   46.00
   1   1   7  706.96   63.42
   1   1   7  737.04   62.67
   1   1   7  653.36   53.91
   1   1   7  653.11   51.98
  -1   1  -7  715.29   49.86
   1   1   7  694.57   59.53
  -1   1  -7  732.02   64.38
  -1   1  -7  575.59   43.75
  -1   1  -7  837.01   53.31
  -1   1  -7  668.78   49.30
   1  -1   7  556.45   52.67
   1  -1   7  606.03   67.84
   1  -1   7  692.17   71.77
  -1  -1  -7  774.92   50.84
   1  -1   7  642.23   43.19
   1  -1   7  586.04   40.23
  -1  -1  -7  552.23   44.59
   1  -1   7  679.90   54.54
  -1  -1  -7  590.98   41.70
  -1  -1  -7  562.78   37.90
  -1  -1  -7  605.16   38.75
  -1  -1  -7  706.89   53.20
  -1   1  -8   19.68    7.84
   1   1   8   28.15   10.58
   1   1   8   11.76    7.86
  -1   1  -8   16.14    8.05
   1   1   8   12.84    9.84
  -1   1  -8   15.67    8.35
   1  -1   8   10.39    6.49
   1  -1   8   12.62    9.62
   1  -1   8   12.55    8.96
  -1  -1  -8    6.28   14.00
  -1  -1  -8   13.50    9.25
  -1  -1  -8   12.31    6.57
   1  -1   8   19.24   10.44
   1  -1   8   13.45    7.21
  -1  -1  -8    0.59    6.10
  -1   1  -9  412.61   39.51
   1   1   9  350.05   46.22
   1   1   9  350.14   49.65
  -1   1  -9  344.00   40.10
   1   1   9  328.28   34.79
  -1   1  -9  330.16   51.82
   1  -1   9  345.13   33.82
   1  -1   9  358.29   44.83
  -1  -1  -9  331.49   42.12
   1  -1   9  409.72   48.11
  -1  -1  -9  373.25   42.52
   1   1  10  121.89   27.72
   1   1  10  112.86   20.30
  -1   1 -10  133.59   24.50
   1   1  10  115.93   29.95
  -1   1 -10  120.66   24.11
   1  -1  10  132.23   28.28
  -1  -1 -10  124.02   24.29
   1  -1  10  145.62   30.19
  -1  -1 -10  108.67   26.41
  -1   1 -11  411.75   69.35
   1   1  11  452.35   57.88
   1   1  11  432.69   55.09
  -1   1 -11  414.51   45.43
   1  -1  11  436.90   56.10
  -1  -1 -11  402.86   50.19
   1  -1  11  420.62   52.77
  -1  -1 -11  423.17   45.57
   1   1  12   78.53   22.88
  -1   1 -12   52.11   29.87
  -1   1 -12   69.99   19.55
   1  -1  12   88.72   21.55
  -1  -1 -12   74.99   36.87
   1  -1  12   65.35   21.14
   1   1  13  713.62   66.32
   1   1  13  766.91   69.92
  -1   1 -13  757.48   60.86
   1  -1  13  815.76   69.71
   1  -1  13  758.39   93.87
  -1  -1 -13  737.59   67.33
  -1   2  13    1.01    6.23
   1   2 -13    0.07    5.61
  -1   2  13    7.11    4.87
   1  -2 -13    1.64   11.35
  -1  -2  13    0.62    6.00
  -1  -2  13    2.22    9.54
   1   2 -12  738.21   64.61
  -1   2  12  744.00   74.62
   1   2 -12  754.92   76.63
  -1   2  12  661.68   58.39
  -1  -2  12  752.34   66.74
   1  -2 -12  735.29   65.99
  -1  -2  12  765.48   99.82
   1   2 -11  368.22   35.83
  -1   2  11  343.64   41.56
  -1   2  11  330.29   47.51
  -1   2  11  335.21   32.00
  -1   2  11  300.57   37.62
  -1  -2  11  373.37   45.97
  -1  -2  11  324.90   37.67
   1  -2 -11  346.03   41.24
  -1  -2  11  556.76   47.15
  -1   2  10  366.75   41.71
   1   2 -10  330.21   32.05
  -1   2  10  379.87   76.20
  -1   2  10  395.96   34.37
  -1   2  10  381.50   43.94
   1  -2 -10  334.68   38.13
  -1  -2  10  354.61   44.02
  -1  -2  10  353.35   62.78
  -1  -2  10  350.04   39.23
  -1   2   9 5895.74  562.37
   1   2  -9 5747.83  495.84
  -1   2   9 5559.37  480.82
  -1   2   9 5269.04  487.14
  -1   2   9 5916.14  544.99
   1  -2  -9 5456.23  492.61
  -1  -2   9 5954.21  542.86
  -1  -2   9 5812.37  532.81
  -1  -2   9 6189.62  548.08
  -1  -2   9 5929.86  526.04
  -1   2   8    7.50    5.92
   1   2  -8   -0.46    7.73
  -1   2   8    7.09    8.01
  -1   2   8    4.99    7.23
  -1   2   8   10.25    6.85
   1  -2  -8    4.72    5.17
  -1  -2   8    2.46    6.45
  -1  -2   8    2.39    5.27
   1  -2  -8    4.62    5.34
  -1  -2   8    2.12    8.04
  -1  -2   8    1.58    5.52
  -1  -2   8    1.48    6.06
   1   2  -7  797.02   66.39
   1   2  -7  831.06   71.91
  -1   2   7  868.08   69.02
   1   2  -7  747.96   59.87
   1   2  -7  781.34   47.23
  -1   2   7  782.80   53.00
  -1   2   7  843.63   62.61
  -1   2   7  769.56   56.43
  -1   2   7  815.34   49.40
  -1   2   7  873.54   59.91
   1  -2  -7  881.04   80.83
   1  -2  -7  786.42   52.23
  -1  -2   7  872.62   64.67
  -1  -2   7  862.76   55.19
   1  -2  -7  647.55   56.64
  -1  -2   7  874.90   61.04
  -1  -2   7  899.18   72.77
  -1  -2   7  776.06   56.37
   1  -2  -7  758.94   51.83
   1  -2  -7  860.95   67.12
   1   2  -6  422.97   28.19
  -1   2   6  366.50   27.28
   1   2  -6  414.99   37.72
  -1   2   6  364.08   25.76
  -1   2   6  389.21   29.94
   1   2  -6  427.89   34.53
   1   2  -6  381.02   21.62
  -1   2   6  388.69   30.62
   1   2  -6  367.68   29.68
  -1   2   6  383.84   33.14
  -1   2   6  358.41   24.90
  -1   2   6  289.35   20.60
   1  -2  -6  371.28   24.07
  -1  -2   6  424.25   35.18
   1  -2  -6  387.82   47.71
  -1  -2   6  406.83   28.04
   1  -2  -6  351.47   18.03
   1  -2  -6  291.80   28.84
  -1  -2   6  422.83   31.23
  -1  -2   6  445.54   27.45
   1  -2  -6  418.85   30.53
   1   2  -5 1957.01  128.85
   1   2  -5 2031.61  138.96
  -1   2   5 1437.91   89.39
  -1   2   5 1872.22  116.02
  -1   2   5 1704.61   98.64
   1   2  -5 1701.21   94.00
   1   2  -5 1944.71  116.86
  -1   2   5 1876.66  112.70
  -1   2   5 2064.01  126.61
   1   2  -5 1728.56  112.57
  -1   2   5 1910.77  145.20
  -1   2   5 1919.91  115.23
  -1   2   5 1817.49  109.77
   1  -2  -5 2049.04  142.74
  -1  -2   5 2018.53  117.59
  -1  -2   5 1877.40  108.64
   1  -2  -5 1801.76  105.13
   1  -2  -5 1604.02  108.94
  -1  -2   5 2140.51  123.18
   1  -2  -5 1650.28   99.15
  -1  -2   5 1531.02   83.87
   1  -2  -5 2054.38  154.03
  -1  -2   5 1948.89  124.56
  -1  -2   5 1969.57  120.27
   1   2  -4  471.14   32.28
   1   2  -4  414.17   19.99
   1   2  -4  471.82   38.86
   1   2  -4  442.32   28.55
   1   2  -4  398.86   25.36
  -1   2   4  484.33   32.21
  -1   2   4  445.92   23.61
  -1   2   4  398.85   20.85
  -1   2   4  505.84   28.61
  -1   2   4  451.57   29.26
  -1   2   4  527.80   27.16
  -1   2   4  471.95   24.76
   1  -2  -4  436.55   23.07
  -1  -2   4  448.75   21.56
  -1  -2   4  370.54   17.43
  -1  -2   4  507.66   25.25
  -1  -2   4  486.52   26.44
  -1  -2   4  492.00   18.55
   1  -2  -4  393.82   26.75
   1  -2  -4  510.25   29.64
   1  -2  -4  501.53   30.27
  -1  -2   4  465.68   28.48
   1  -2  -4  472.03   41.54
  -1  -2   4  508.10   24.39
   1   2  -3  800.31   42.47
   1   2  -3  782.43   33.52
  -1   2   3  792.74   41.58
  -1   2   3  732.12   35.70
  -1   2   3  828.17   38.46
  -1   2   3  717.66   36.00
  -1   2   3  778.28   43.54
   1   2  -3  729.32   33.70
   1   2  -3  804.73   46.03
  -1   2   3  735.24   36.02
   1  -2  -3  797.02   42.46
  -1  -2   3  846.90   44.69
  -1  -2   3  945.95   43.50
  -1  -2   3  845.77   41.94
  -1  -2   3  822.73   36.12
   1  -2  -3  712.96   40.81
   1  -2  -3  768.97   38.22
   1  -2  -3  795.72   43.54
   1  -2  -3  874.12   45.84
   1  -2  -3  710.48   32.99
  -1  -2   3  891.62   38.98
  -1  -2   3  810.68   36.99
  -1  -2   3  836.56   43.50
   1   2  -2 1495.38   74.38
   1   2  -2 1698.67   92.10
  -1   2   2 1810.14   92.09
  -1   2   2 1426.50   79.86
  -1   2   2 1530.77   79.51
  -1   2   2 1548.36   83.70
  -1   2   2 1646.07   91.31
   1   2  -2 1689.55   86.17
  -1   2   2 1710.06   85.61
  -1  -2   2 1993.98  104.13
  -1  -2   2 1721.87   92.49
  -1  -2   2 1561.77   86.18
  -1  -2   2 1905.74   95.98
  -1  -2   2 1929.16   96.43
  -1  -2   2 1677.17   88.92
   1  -2  -2 1731.40   94.35
   1  -2  -2 1866.74   86.42
   1  -2  -2 1850.05  101.48
   1  -2  -2 1377.00   71.71
   1  -2  -2 1599.58   90.66
  -1  -2   2 1710.51   85.08
   1  -2  -2 1651.24   93.14
  -1   2   111224.51 1051.29
  -1   2   110757.85  995.61
  -1   2   111751.60 1088.28
   1   2  -113115.38 1152.40
  -1   2   112367.87 1147.95
  -1   2   110415.49  921.16
  -1   2   112977.03 1146.33
  -1   2   111874.55 1093.04
  -1   2   110178.01  947.32
   1  -2  -1 9721.91  902.99
   1  -2  -1 9410.57  929.82
   1  -2  -1 9947.60  940.31
   1  -2  -111238.46 1061.27
   1  -2  -111194.35 1056.11
  -1  -2   113548.51 1262.28
  -1  -2   110563.43  985.38
  -1  -2   113057.84 1210.53
  -1  -2   111046.85  987.39
  -1  -2   112609.69 1125.03
   1  -2  -111454.80 1046.90
  -1  -2   113908.37 1263.15
  -1  -2   110697.87  993.10
  -1  -2   111450.63 1056.01
   1   2   0 2834.99  167.03
   1   2   0 3476.61  211.24
   1   2   0 3268.32  195.97
   1   2   0 3500.41  215.38
   1   2   0 3427.65  209.65
  -1   2   0 3382.82  201.06
  -1   2   0 2804.03  170.47
  -1   2   0 3484.95  221.31
  -1   2   0 3046.42  191.53
  -1   2   0 3283.14  183.64
  -1   2   0 3068.59  189.02
  -1   2   0 2983.62  184.06
   1  -2   0 3259.16  207.40
   1  -2   0 3404.59  211.92
  -1  -2   0 3042.17  200.83
  -1  -2   0 3111.89  192.81
  -1  -2   0 3557.70  213.77
   1  -2   0 3251.62  201.20
   1  -2   0 2956.14  191.68
  -1  -2   0 2898.51  179.94
  -1  -2   0 3300.62  189.44
  -1  -2   0 2602.06  157.81
   1  -2   0 3417.79  212.48
  -1  -2   0 3226.13  194.19
  -1  -2   0 3423.61  216.23
   1   2   1 2660.76  146.54
  -1   2  -1 3016.23  174.22
  -1   2  -1 2627.23  164.18
  -1   2  -1 3397.41  203.45
  -1   2  -1 2650.99  164.76
   1   2   1 2817.85  183.16
  -1   2  -1 2712.96  164.93
   1   2   1 3155.27  186.99
   1   2   1 3377.28  200.77
   1   2   1 2971.34  177.37
   1   2   1 3147.44  188.96
  -1   2  -1 2637.86  151.32
   1  -2   1 3030.08  188.78
  -1  -2  -1 2864.36  180.34
   1  -2   1 3137.66  191.78
   1  -2   1 2974.62  187.86
   1  -2   1 3104.90  192.96
   1  -2   1 2345.47  154.88
   1  -2   1 2776.55  175.36
  -1  -2  -1 2829.85  180.51
  -1  -2  -1 2752.19  169.10
  -1  -2  -1 2692.08  165.31
  -1  -2  -1 3071.02  201.98
   1  -2   1 2714.81  162.67
  -1  -2  -1 2528.18  148.05
  -1  -2  -1 3040.61  166.14
  -1   2  -2  943.72   42.63
  -1   2  -2 1032.59   48.38
  -1   2  -2  943.20   50.95
   1   2   2  926.12   51.18
   1   2   2  907.40   43.78
   1   2   2  872.18   47.53
   1   2   2  905.49   43.12
   1   2   2  959.49   50.89
   1   2   2  871.85   45.63
  -1   2  -2  996.85   50.33
  -1   2  -2 1044.38   56.76
  -1   2  -2  946.70   47.04
  -1   2  -2  886.10   46.08
   1  -2   2  996.49   46.03
   1  -2   2 1108.24   50.66
   1  -2   2  939.05   47.48
  -1  -2  -2  853.52   45.47
  -1  -2  -2  857.64   45.46
  -1  -2  -2  939.18   36.44
  -1  -2  -2  835.35   43.85
  -1  -2  -2  925.17   50.77
  -1  -2  -2 1012.22   40.95
  -1  -2  -2  882.04   46.90
   1  -2   2 1053.13   56.18
   1  -2   2 1022.00   50.60
   1  -2   2  866.18   50.38
   1  -2   2  991.95   53.45
  -1   2  -3 2303.86  156.17
   1   2   3 2360.89  150.28
   1   2   3 2548.32  148.70
   1   2   3 2459.70  147.75
   1   2   3 2231.33  134.88
   1   2   3 2279.64  145.95
   1   2   3 2349.50  143.78
  -1   2  -3 2419.85  143.61
   1   2   3 2479.87  156.05
  -1   2  -3 2700.86  169.96
  -1   2  -3 2271.15  137.73
  -1   2  -3 2507.46  166.75
  -1   2  -3 2604.64  163.47
  -1   2  -3 2451.48  161.52
   1  -2   3 2501.75  147.22
  -1  -2  -3 2371.08  148.47
   1  -2   3 2471.30  144.12
  -1  -2  -3 2320.73  144.81
  -1  -2  -3 2563.20  162.29
   1  -2   3 2605.39  166.05
   1  -2   3 2536.27  160.60
  -1  -2  -3 2232.35  119.42
  -1  -2  -3 2463.53  135.35
   1  -2   3 2946.35  185.69
   1  -2   3 2445.17  158.00
   1  -2   3 2458.99  148.40
  -1  -2  -3 2390.70  152.04
   1   2   4  219.83   16.34
   1   2   4  203.86   11.97
   1   2   4  202.72   14.23
   1   2   4  191.65   16.85
  -1   2  -4  199.51   15.93
  -1   2  -4  204.51   14.35
   1   2   4  206.06   18.01
   1   2   4  191.84   13.81
  -1   2  -4  204.90   17.46
   1   2   4  208.17   15.59
   1   2   4  192.99   17.74
  -1   2  -4  219.32   15.10
  -1   2  -4  186.68   15.54
  -1   2  -4  205.98   31.04
  -1   2  -4  195.04   13.43
   1  -2   4  188.23   18.84
   1  -2   4  186.09   12.02
  -1  -2  -4  191.46    9.98
   1  -2   4  211.93   17.82
   1  -2   4  198.39   14.67
   1  -2   4  210.19   18.13
  -1  -2  -4  233.13    9.51
  -1  -2  -4  212.52   18.48
   1  -2   4  184.51   16.73
  -1  -2  -4  178.57   15.00
  -1  -2  -4  223.41   17.45
  -1  -2  -4  180.53   14.56
   1  -2   4  213.78    9.96
   1   2   522885.16 2958.25
   1   2   523245.35 3016.82
  -1   2  -523055.57 2929.41
  -1   2  -527031.00 3426.57
   1   2   525996.27 3299.24
  -1   2  -523723.89 3119.76
  -1   2  -520123.99 2594.68
   1   2   526278.71 3325.34
  -1   2  -520918.06 2653.44
   1   2   525439.37 3282.03
   1   2   524416.30 3083.57
   1   2   520859.87 2630.60
  -1   2  -526120.79 3397.37
  -1   2  -526145.85 3315.60
   1  -2   525902.57 3326.22
   1  -2   522582.44 2827.92
  -1  -2  -524634.35 3036.79
   1  -2   523274.22 3032.34
   1  -2   522208.20 2673.93
  -1  -2  -520754.36 2666.06
   1  -2   525168.20 3213.96
   1  -2   526531.03 3382.81
  -1  -2  -524588.81 3127.27
  -1  -2  -527640.96 3539.87
   1  -2   525054.10 3192.05
  -1  -2  -522332.51 2833.66
  -1  -2  -523921.88 3045.66
  -1  -2  -519215.49 2413.26
   1   2   6  197.79   17.09
  -1   2  -6  204.75   17.69
  -1   2  -6  190.05   16.71
   1   2   6  185.22   21.52
   1   2   6  201.17   22.95
   1   2   6  179.33   24.18
   1   2   6  185.10   15.77
   1   2   6  189.36   21.99
  -1   2  -6  167.65   22.58
  -1   2  -6  186.74   22.89
  -1   2  -6  187.92   18.62
   1   2   6  183.88   20.93
   1   2   6  176.39   17.07
  -1   2  -6  175.75   17.72
  -1   2  -6  193.47   39.20
   1  -2   6  203.58   22.53
  -1  -2  -6  175.76   12.26
  -1  -2  -6  188.69   21.28
   1  -2   6  182.96   14.22
   1  -2   6  194.86   19.69
  -1  -2  -6  176.88   11.85
  -1  -2  -6  191.95   15.67
   1  -2   6  193.31   18.01
   1  -2   6  155.28   15.65
  -1  -2  -6  171.25   16.19
  -1  -2  -6  162.13   18.07
  -1  -2  -6  171.97   17.52
   1  -2   6  178.55   32.83
   1   2   7   13.25    6.64
  -1   2  -7   10.30    7.22
   1   2   7    2.70    4.60
   1   2   7    1.56    6.06
  -1   2  -7    2.24    4.65
   1   2   7   11.53    4.15
   1   2   7    1.72    4.79
  -1   2  -7    0.35    5.32
   1   2   7    2.58    6.97
  -1   2  -7   13.18    6.18
   1   2   7    4.21    5.10
  -1   2  -7    0.30    4.93
  -1   2  -7    6.31    4.94
   1  -2   7    4.53    6.34
   1  -2   7    6.02    6.78
   1  -2   7    3.72    4.19
  -1  -2  -7    1.79    6.56
   1  -2   7    6.44    6.05
   1  -2   7    4.01    4.00
  -1  -2  -7    2.47    5.86
   1  -2   7    0.12    8.25
  -1  -2  -7    1.49    4.13
   1   2   8  421.82   40.00
  -1   2  -8  412.09   40.39
  -1   2  -8  467.13   52.36
   1   2   8  421.60   43.70
  -1   2  -8  431.91   37.71
   1   2   8  410.46   45.39
   1  -2   8  448.61   44.40
   1  -2   8  445.74   35.88
   1  -2   8  474.97   47.67
  -1  -2  -8  352.62   59.16
  -1  -2  -8  424.59   44.26
   1  -2   8  489.90   49.14
   1   2   9   55.49   21.50
   1   2   9   52.79   19.50
   1   2   9   54.27   14.68
  -1   2  -9   28.29   12.68
  -1   2  -9   40.18   26.32
  -1   2  -9   46.63   14.69
   1  -2   9   45.57   31.54
  -1  -2  -9   45.28   17.83
   1  -2   9   46.68   34.11
  -1  -2  -9   50.79   17.99
   1  -2   9   33.69   12.06
   1   2  10    6.95   10.87
   1   2  10    6.74    7.40
   1   2  10   11.68   11.17
  -1   2 -10    5.40    8.97
  -1   2 -10    4.77    8.31
   1  -2  10    3.71   10.57
   1  -2  10    2.42    9.78
  -1  -2 -10    7.16    9.70
  -1  -2 -10    6.18   10.20
  -1   2 -11 2840.45  229.62
  -1   2 -11 2435.02  206.82
   1   2  11 2595.41  230.67
   1   2  11 2442.58  222.17
  -1  -2 -11 2364.22  213.74
  -1  -2 -11 2458.88  213.37
   1  -2  11 2859.35  242.55
   1  -2  11 2685.27  232.25
   1   2  12  151.36   28.75
   1   2  12  132.51   27.76
  -1   2 -12  124.18   38.06
  -1   2 -12  131.40   23.03
  -1  -2 -12  136.75   22.45
   1  -2  12  127.94   25.90
   1  -2  12  141.25   27.36
  -1  -2 -12  146.73   47.94
  -1   2 -13  870.80   61.10
   1   2  13  797.94   72.55
   1   2  13  753.25   66.87
  -1   2 -13  734.96   57.88
   1  -2  13  790.13   70.97
  -1  -2 -13  807.55   73.60
   1  -2  13  862.14   72.46
   1   3 -13   97.98   25.29
  -1   3  13   51.76   16.55
  -1   3  13   71.03   11.42
   1  -3 -13   82.91   18.38
  -1  -3  13   69.91   15.78
  -1  -3  13   61.08   15.79
   1   3 -12  102.78   22.14
  -1   3  12   93.51   18.13
  -1   3  12  105.78   25.17
  -1  -3  12  112.61   22.14
   1  -3 -12  108.64   23.23
  -1  -3  12  134.40   23.16
   1   3 -11   10.58   10.54
  -1   3  11    9.31   16.80
  -1   3  11   12.95   11.76
  -1   3  11    5.99    8.74
   1  -3 -11   11.58   10.73
  -1  -3  11   10.84   17.91
  -1  -3  11   13.44   10.78
  -1   3  10   20.29   14.60
  -1   3  10   15.75   11.46
  -1   3  10   16.47   12.96
  -1  -3  10   17.28   11.31
  -1  -3  10   21.33   12.74
  -1  -3  10   19.59   12.27
   1  -3 -10   14.63   10.83
  -1   3   9 1296.38  108.59
   1   3  -9 1416.12   96.49
  -1   3   9 1424.16   96.95
  -1   3   9 1531.73  162.35
  -1   3   9 1380.30  128.84
  -1  -3   9 1510.05  116.93
   1  -3  -9 1363.06  108.51
  -1  -3   9 1481.89  124.24
  -1  -3   9 1453.88  118.75
   1   3  -8   -0.36    5.42
  -1   3   8   15.82    9.97
  -1   3   8   11.20    8.49
  -1   3   8   12.32    7.96
  -1   3   8    8.39    8.34
   1  -3  -8   10.09    6.51
  -1  -3   8   10.69   12.96
   1  -3  -8   11.98    7.40
  -1  -3   8   13.42   11.23
  -1  -3   8    5.31    6.87
  -1  -3   8   12.88    8.62
  -1   3   7 3204.46  256.56
  -1   3   7 2885.30  221.42
   1   3  -7 3266.88  245.23
   1   3  -7 3053.99  209.99
  -1   3   7 3214.21  273.69
  -1   3   7 2976.96  230.23
  -1   3   7 3034.15  211.43
  -1   3   7 3046.19  227.33
   1  -3  -7 2823.14  208.36
  -1  -3   7 3271.04  236.23
   1  -3  -7 3163.39  242.82
   1  -3  -7 3009.47  203.38
   1  -3  -7 2985.10  221.42
  -1  -3   7 3231.59  233.88
  -1  -3   7 3241.34  269.17
  -1  -3   7 3146.10  240.60
   1   3  -6    0.02    6.06
  -1   3   6   23.71    6.47
   1   3  -6    0.03    6.90
   1   3  -6    0.16    3.67
  -1   3   6   -0.09    5.08
  -1   3   6   16.78   13.50
   1   3  -6    8.39    8.26
  -1   3   6   13.79    6.16
  -1   3   6   15.10    5.30
   1   3  -6    8.45    9.53
  -1   3   6   20.00    3.88
  -1   3   6   16.58    5.81
   1  -3  -6   43.66    5.82
   1  -3  -6   27.66    6.80
   1  -3  -6   14.93    8.21
   1  -3  -6   11.60    5.55
   1  -3  -6    3.15    7.36
   1  -3  -6   13.75    3.61
  -1  -3   6    9.23   10.44
  -1  -3   6   12.81    5.15
  -1  -3   6   13.85    7.33
  -1  -3   6   12.00    5.63
   1   3  -511353.04 1097.94
  -1   3   5 8838.38  841.15
   1   3  -511540.38 1206.54
   1   3  -511634.82 1162.06
  -1   3   510763.62 1042.54
  -1   3   511231.01 1108.42
  -1   3   510288.04  994.04
  -1   3   510823.88 1072.44
   1   3  -510442.98 1003.35
  -1   3   511045.88 1074.57
  -1   3   511029.06 1102.87
   1  -3  -510590.69 1020.33
  -1  -3   5 9240.42  880.39
  -1  -3   512852.27 1217.45
  -1  -3   510964.32 1078.74
  -1  -3   510823.00 1029.23
  -1  -3   511641.18 1129.25
   1  -3  -511726.27 1163.76
   1  -3  -511773.08 1150.02
   1  -3  -5 9778.40  926.11
   1  -3  -5 9122.09  924.36
  -1  -3   510856.86 1018.92
   1   3  -4  222.80   13.64
   1   3  -4  270.57   23.13
   1   3  -4  223.08   14.52
   1   3  -4  267.52   20.33
   1   3  -4  292.32    9.54
  -1   3   4  182.28   11.99
  -1   3   4  230.82   14.87
  -1   3   4  227.09   15.39
  -1   3   4  229.37   18.60
  -1   3   4  222.15   14.94
  -1   3   4  209.54   15.75
  -1   3   4  227.73   19.97
  -1  -3   4  268.87   19.30
  -1  -3   4  339.24   19.76
  -1  -3   4  273.53   14.38
  -1  -3   4  280.63   13.64
  -1  -3   4  213.25   13.03
  -1  -3   4  306.55   16.52
   1  -3  -4  192.72   12.68
   1  -3  -4  248.09   19.80
   1  -3  -4  224.67   15.14
   1  -3  -4  235.80   17.66
   1  -3  -4  193.76   18.27
   1   3  -312710.46 1272.54
   1   3  -313090.21 1316.63
   1   3  -312711.32 1315.16
   1   3  -315007.59 1442.32
  -1   3   312408.43 1257.41
  -1   3   312891.67 1313.13
  -1   3   314507.02 1453.82
  -1   3   313290.85 1331.42
  -1   3   313346.36 1332.76
  -1   3   312022.89 1185.08
  -1   3   313471.38 1395.98
  -1  -3   313271.19 1360.06
  -1  -3   313484.97 1341.64
  -1  -3   314418.14 1434.58
  -1  -3   314834.87 1452.43
  -1  -3   313535.30 1380.51
  -1  -3   316981.32 1676.55
   1  -3  -314374.07 1475.81
   1  -3  -313706.42 1397.63
   1  -3  -312155.42 1220.45
   1  -3  -311887.60 1232.41
   1  -3  -315031.69 1531.13
   1  -3  -311855.94 1206.69
  -1  -3   313585.28 1370.70
   1   3  -2 5168.00  349.38
  -1   3   2 4751.36  336.52
  -1   3   2 4459.24  319.75
  -1   3   2 4797.85  329.37
  -1   3   2 4179.19  284.40
  -1   3   2 4397.93  293.97
   1   3  -2 4355.96  298.27
   1   3  -2 3919.69  269.82
  -1   3   2 4301.15  303.85
  -1   3   2 4181.68  293.83
  -1   3   2 5064.15  341.32
   1  -3  -2 5135.21  365.85
  -1  -3   2 4350.92  294.92
  -1  -3   2 4080.58  288.57
   1  -3  -2 4118.63  271.36
   1  -3  -2 4564.08  326.30
   1  -3  -2 3995.55  277.30
   1  -3  -2 4528.24  316.33
  -1  -3   2 5153.34  358.33
  -1  -3   2 5180.38  345.74
  -1  -3   2 4626.90  328.29
   1  -3  -2 5197.80  376.53
  -1  -3   2 4486.66  317.94
  -1  -3   2 3884.43  263.06
   1   3  -1  209.51    6.37
  -1   3   1  218.85   11.28
   1   3  -1  262.87   10.60
   1   3  -1  215.65   10.25
   1   3  -1  280.12   15.42
  -1   3   1  189.55   11.24
  -1   3   1  199.66    7.47
  -1   3   1  206.48   12.33
  -1   3   1  219.32   12.63
  -1   3   1  213.25   12.21
   1  -3  -1  129.34   13.92
   1  -3  -1  207.22    9.32
   1  -3  -1  205.01   11.75
  -1  -3   1  239.02   10.05
  -1  -3   1  233.30   12.92
  -1  -3   1  216.04   16.21
  -1  -3   1  215.71   11.94
  -1  -3   1  260.14    9.33
  -1  -3   1  224.41   11.74
  -1  -3   1  195.19   10.73
   1  -3  -1  176.15   12.20
   1  -3  -1  192.71   10.45
   1  -3  -1  215.19   14.86
   1  -3  -1  251.25   14.27
   1  -3  -1  182.82   14.06
  -1  -3   1  246.74   10.73
  -1   3   0 1749.44   96.36
   1   3   0 1842.61  100.98
   1   3   0 2187.30  118.50
   1   3   0 1796.13   90.23
   1   3   0 2054.90  109.71
   1   3   0 1917.04   96.62
  -1   3   0 1873.24  107.96
  -1   3   0 1823.47  104.24
  -1   3   0 1901.54   97.28
  -1   3   0 2108.16  123.03
  -1   3   0 1950.06  107.10
  -1   3   0 1704.04   93.06
   1  -3   0 1956.28  116.41
   1  -3   0 1716.85   95.91
   1  -3   0 2091.69  113.43
  -1  -3   0 1738.79  102.84
  -1  -3   0 1947.45  111.65
  -1  -3   0 2074.84  110.76
  -1  -3   0 2111.46  113.61
   1  -3   0 1584.97   99.88
  -1  -3   0 1924.26  111.65
  -1  -3   0 1889.81  101.41
  -1  -3   0 1848.14  105.39
  -1  -3   0 2256.87  107.33
   1  -3   0 2428.48  135.12
   1  -3   0 2110.02  116.06
   1  -3   0 2050.87  118.40
   1   3   110535.31  896.67
  -1   3  -1 7803.80  670.35
   1   3   1 7676.94  669.14
   1   3   1 9104.54  767.70
  -1   3  -1 7541.26  659.41
   1   3   1 8529.08  719.67
  -1   3  -1 9104.19  802.15
   1   3   1 8357.26  703.39
  -1   3  -1 8879.36  755.78
  -1   3  -1 8419.94  737.43
  -1   3  -1 8369.44  707.77
  -1   3  -1 8322.75  700.01
  -1  -3  -1 8034.90  688.56
   1  -3   1 8775.55  771.12
   1  -3   1 8179.63  707.32
  -1  -3  -1 8533.53  727.64
  -1  -3  -1 9412.68  835.49
  -1  -3  -1 9010.38  770.43
  -1  -3  -1 7512.09  641.89
   1  -3   1 9783.11  839.67
   1  -3   1 8145.65  714.16
  -1  -3  -1 9148.64  793.83
   1  -3   1 8346.62  718.53
   1  -3   1 8323.20  699.05
  -1  -3  -1 8124.74  705.32
  -1   3  -2 2566.56  156.74
  -1   3  -2 2455.64  155.54
  -1   3  -2 2449.45  148.06
   1   3   2 2523.71  171.19
   1   3   2 2938.86  175.59
   1   3   2 2556.69  156.91
   1   3   2 2624.59  165.91
   1   3   2 2843.09  168.56
   1   3   2 2919.49  180.00
   1   3   2 2855.46  170.83
  -1   3  -2 2257.50  155.21
  -1   3  -2 2527.92  166.40
  -1   3  -2 2962.48  181.79
  -1   3  -2 2646.60  162.63
   1  -3   2 2663.97  176.67
   1  -3   2 3035.47  174.26
   1  -3   2 2817.56  175.82
  -1  -3  -2 2611.71  166.77
  -1  -3  -2 2481.00  159.83
  -1  -3  -2 2533.40  156.77
  -1  -3  -2 2663.32  171.23
   1  -3   2 2453.68  156.46
  -1  -3  -2 2691.59  169.86
   1  -3   2 2605.24  182.41
   1   3   3 2561.68  157.08
   1   3   3 2428.15  160.84
   1   3   3 2565.53  170.08
   1   3   3 2696.91  171.46
   1   3   3 2836.28  176.60
   1   3   3 2318.67  158.48
   1   3   3 2603.39  165.62
   1   3   3 2643.77  162.54
  -1   3  -3 2645.29  165.23
  -1   3  -3 2607.17  177.25
  -1   3  -3 3278.78  195.04
  -1   3  -3 3006.04  194.69
  -1   3  -3 2681.18  172.19
  -1   3  -3 2591.21  160.97
  -1   3  -3 2880.93  180.24
   1  -3   3 2790.88  167.74
  -1  -3  -3 2570.59  168.82
  -1  -3  -3 2691.60  171.69
  -1  -3  -3 2737.08  180.94
  -1  -3  -3 2588.05  171.28
   1  -3   3 2984.91  183.44
   1  -3   3 2672.80  176.73
   1  -3   3 2517.71  164.22
   1  -3   3 2567.48  158.74
   1  -3   3 2147.89  155.24
   1  -3   3 2744.66  177.32
   1   3   4   21.71    6.75
  -1   3  -4   25.54    6.93
   1   3   4   25.89    6.63
   1   3   4   22.97    6.64
  -1   3  -4   23.41    5.33
  -1   3  -4    8.36    4.95
   1   3   4    0.06    5.05
   1   3   4   19.80    4.86
   1   3   4   23.78    5.25
   1   3   4   22.78    4.37
   1   3   4    0.14    4.47
  -1   3  -4   25.42    4.65
  -1   3  -4   20.11    8.10
  -1   3  -4   16.38    6.00
  -1   3  -4   22.53    5.13
   1  -3   4   19.30    6.13
   1  -3   4   15.77    7.32
   1  -3   4   16.38    3.52
   1  -3   4    0.09    4.82
  -1  -3  -4   28.90    3.47
  -1  -3  -4   40.62    5.91
  -1  -3  -4   33.75    6.39
   1  -3   4   19.41    6.50
   1  -3   4   23.65    3.90
   1  -3   4   21.94    9.11
  -1  -3  -4   19.83    6.52
  -1  -3  -4   25.01    1.79
   1  -3   4    0.05    5.71
  -1  -3  -4    3.92    5.38
   1   3   5   40.23    8.30
  -1   3  -5   43.21   10.89
  -1   3  -5   36.02   13.52
   1   3   5   47.82    7.63
   1   3   5   39.91   11.14
   1   3   5   43.35   11.43
   1   3   5   58.18   10.69
   1   3   5   36.34    8.02
  -1   3  -5   33.41    6.37
  -1   3  -5   39.41    9.03
  -1   3  -5   35.34    7.60
   1   3   5   40.54   10.78
  -1   3  -5   28.22    7.47
  -1   3  -5   40.62    9.06
   1  -3   5   34.73   11.87
  -1  -3  -5   31.91    8.13
  -1  -3  -5   62.65    8.62
   1  -3   5   33.47    8.37
  -1  -3  -5   51.09    8.79
  -1  -3  -5   41.97    3.94
   1  -3   5   36.73   10.03
   1  -3   5   37.83    5.88
   1  -3   5   31.29    9.06
   1  -3   5   46.28   10.00
  -1  -3  -5   47.55    3.86
  -1  -3  -5   76.70   16.84
  -1  -3  -5   46.64    8.13
   1   3   6  464.02   38.72
   1   3   6  447.01   55.87
   1   3   6  447.41   38.21
   1   3   6  424.46   31.91
   1   3   6  474.76   30.14
  -1   3  -6  378.06   37.22
  -1   3  -6  363.53   27.48
  -1   3  -6  427.57   28.67
  -1   3  -6  413.16   41.72
  -1   3  -6  390.36   33.03
   1   3   6  459.71   37.84
   1   3   6  458.07   31.59
   1   3   6  458.78   30.91
  -1   3  -6  388.84   27.06
  -1   3  -6  456.57   37.01
   1  -3   6  453.34   50.68
  -1  -3  -6  477.73   40.08
  -1  -3  -6  402.26   43.57
   1  -3   6  398.26   41.94
   1  -3   6  425.68   36.19
   1  -3   6  495.27   38.71
   1  -3   6  397.12   29.29
   1  -3   6  346.84   36.15
  -1  -3  -6  429.56   28.76
  -1  -3  -6  410.10   30.69
  -1  -3  -6  382.71   31.94
   1   3   7  149.89   33.10
   1   3   7  155.49   23.96
   1   3   7  207.98   16.76
  -1   3  -7  184.60   23.01
   1   3   7  139.49   18.13
   1   3   7  154.30   25.17
   1   3   7  146.47   20.13
  -1   3  -7  177.60   18.42
  -1   3  -7  170.56   18.20
   1  -3   7  174.45   23.93
   1  -3   7  166.33   33.29
   1  -3   7  172.57   25.94
  -1  -3  -7  145.96   19.31
   1  -3   7  149.20   38.14
  -1  -3  -7  163.02   24.88
   1  -3   7  187.79   28.17
  -1  -3  -7  131.05   20.71
   1  -3   7  154.59   18.83
   1   3   8  310.18   34.81
   1   3   8  321.40   40.60
  -1   3  -8  345.65   29.59
   1   3   8  319.17   41.37
  -1   3  -8  292.33   52.17
  -1   3  -8  340.57   31.49
   1  -3   8  313.20   25.21
   1  -3   8  325.98   38.80
   1  -3   8  314.99   36.32
   1  -3   8  329.59   42.24
  -1  -3  -8  310.00   39.87
  -1  -3  -8  378.61   61.61
  -1   3  -9 9085.13  939.67
   1   3   9 8788.88  935.43
   1   3   9 9249.72  980.25
   1   3   9 8634.25  886.68
  -1   3  -9 8767.14  910.40
   1  -3   9 8855.97  875.61
   1  -3   9 9147.94  950.52
  -1  -3  -9 8789.55  933.08
   1  -3   910161.35 1049.78
  -1  -3  -9 8839.68  929.20
   1   3  10  597.40   68.81
   1   3  10  584.94   77.96
   1   3  10  587.20   69.86
  -1   3 -10  604.54   55.66
  -1   3 -10  575.99   62.32
   1  -3  10  576.87   61.26
   1  -3  10  640.78   67.17
  -1  -3 -10  610.00   67.38
  -1  -3 -10  550.72   64.02
   1   3  11    0.33    8.20
  -1   3 -11    0.62    7.56
   1   3  11    2.89   14.64
   1  -3  11    9.58    8.30
   1  -3  11    1.38    7.79
  -1  -3 -11    1.06    8.35
  -1  -3 -11   -1.45   12.71
   1   3  12   12.54   11.76
   1   3  12   16.96   12.26
  -1   3 -12   12.40   18.43
   1  -3  12   11.88   11.32
  -1  -3 -12   18.13   12.69
   1  -3  12   14.15   11.20
  -1  -3 -12   10.88   10.00
   1   3  13 1124.43   89.94
   1   3  13 1256.46  131.71
  -1   3 -13 1147.51   84.33
   1  -3  13 1291.42   97.96
   1  -3  13 1371.24  101.21
  -1  -3 -13 1213.21  100.46
  -1  -3 -13 1034.45   71.06
   1   4 -13  118.96   20.23
  -1   4  13  114.24   33.69
   1  -4 -13  113.39   21.85
  -1  -4  13  131.98   19.33
  -1  -4  13  108.58   18.56
  -1   4  12   14.31   13.39
   1   4 -12   53.51   15.08
  -1   4  12   33.28   16.09
   1  -4 -12   43.67   15.40
  -1  -4  12   48.48   15.29
  -1  -4  12   41.69   14.97
   1   4 -11 1749.08  144.06
  -1   4  11 1597.98  148.56
  -1   4  11 1570.41  136.45
   1  -4 -11 1735.01  141.74
  -1  -4  11 1668.80  140.36
  -1  -4  11 1716.83  142.44
  -1   4  10 1095.96   98.07
  -1   4  10  975.26   83.65
  -1   4  10 1063.28  103.26
  -1  -4  10 1053.38   87.07
  -1  -4  10 1057.77   92.17
  -1  -4  10 1117.62   95.29
   1  -4 -10 1040.87   85.70
  -1   4   9 1286.83  107.72
  -1   4   9 1439.52  166.04
  -1   4   9 1514.75  127.94
  -1  -4   9 1621.98  162.43
  -1  -4   9 1501.36  123.30
  -1  -4   9 1506.20  118.27
   1  -4  -9 1446.27  113.83
   1  -4  -9 1459.06  111.70
  -1   4   8   40.99   15.65
  -1   4   8   34.13    7.95
  -1   4   8   35.26   18.08
  -1   4   8   30.43   13.20
  -1  -4   8   68.15   15.74
  -1  -4   8   63.61   13.79
   1  -4  -8   35.53   12.54
   1  -4  -8   48.89   14.13
  -1  -4   8   50.95   14.78
   1   4  -7  100.54   17.11
  -1   4   7   98.31   22.44
  -1   4   7  136.59   19.88
  -1   4   7   99.57   11.48
  -1   4   7  214.58   18.58
  -1   4   7   88.86   17.36
   1  -4  -7   99.15   16.53
   1  -4  -7   89.93   14.28
   1  -4  -7   94.33   16.79
  -1  -4   7  132.89   15.24
  -1  -4   7  101.72   18.92
  -1  -4   7  110.96   26.72
  -1  -4   7   98.59   18.12
  -1   4   6  445.11   24.72
   1   4  -6  487.51   44.51
   1   4  -6  389.98   21.65
   1   4  -6  453.37   34.18
   1   4  -6  488.04   48.34
  -1   4   6  500.52   35.70
  -1   4   6  527.89   57.16
  -1   4   6  520.65   42.52
  -1   4   6  497.46   36.50
  -1   4   6  493.39   43.31
  -1   4   6  479.64   35.34
   1  -4  -6  445.49   38.34
   1  -4  -6  462.13   30.98
  -1  -4   6  487.66   31.47
  -1  -4   6  456.19   32.03
  -1  -4   6  501.60   37.77
  -1  -4   6  361.72   24.46
  -1  -4   6  493.40   38.81
   1  -4  -6  463.74   35.09
   1  -4  -6  539.04   38.07
   1  -4  -6  526.67   38.03
   1   4  -515297.76 1733.25
   1   4  -516187.34 1785.77
  -1   4   516582.09 1861.15
  -1   4   512123.13 1308.80
   1   4  -516362.97 1873.01
  -1   4   516619.66 1831.81
  -1   4   515316.28 1737.19
   1   4  -515059.09 1590.14
   1   4  -514811.39 1647.21
  -1   4   514374.92 1587.73
  -1   4   515327.68 1701.85
  -1   4   516117.65 1809.30
  -1  -4   516826.90 1860.05
  -1  -4   516339.10 1813.35
  -1  -4   517736.35 1918.85
   1  -4  -513590.02 1544.87
   1  -4  -515140.24 1664.17
  -1  -4   517384.62 1883.94
   1  -4  -514728.30 1593.84
   1  -4  -516456.28 1814.99
  -1  -4   514181.48 1552.55
   1   4  -4 1570.12  104.39
   1   4  -4 1309.57   81.87
   1   4  -4 1445.56  105.11
   1   4  -4 1564.57   72.86
   1   4  -4 1593.28   95.59
  -1   4   4 1549.97   96.63
  -1   4   4 1572.89  104.51
  -1   4   4 1598.50   92.13
  -1   4   4 1732.06  109.45
  -1   4   4 1623.88   83.54
  -1   4   4 1317.65   75.04
  -1   4   4 1636.43   93.71
  -1   4   4 1683.64   99.21
  -1  -4   4 1587.90   79.25
  -1  -4   4 1659.91  103.19
  -1  -4   4 1248.18   76.79
  -1  -4   4 1652.55   93.23
  -1  -4   4 1657.74  119.71
   1  -4  -4 1506.70   97.94
   1  -4  -4 1795.30  105.75
   1  -4  -4 1444.23   84.15
   1  -4  -4 1508.85   94.07
   1  -4  -4 1446.94   84.79
  -1  -4   4 1657.06   86.20
  -1  -4   4 1866.67  104.82
   1   4  -318736.40 2222.55
   1   4  -318985.45 2290.84
   1   4  -320059.91 2368.32
   1   4  -323076.60 2598.37
  -1   4   320487.63 2427.84
  -1   4   318665.85 2227.00
  -1   4   319090.03 2308.27
  -1   4   317925.77 2110.28
  -1   4   319341.32 2322.72
  -1   4   319673.39 2342.41
  -1   4   321781.90 2534.04
  -1   4   318986.67 2218.61
  -1  -4   321810.57 2589.86
  -1  -4   319832.50 2363.40
  -1  -4   319291.09 2245.25
  -1  -4   323561.81 2667.99
  -1  -4   320180.77 2380.19
   1  -4  -318917.94 2219.76
   1  -4  -318110.17 2154.85
   1  -4  -318873.32 2263.35
   1  -4  -320480.16 2438.09
   1  -4  -320608.88 2430.00
  -1  -4   326640.61 3062.37
  -1  -4   321827.83 2542.35
  -1   4   2 5311.51  379.33
  -1   4   2 5145.04  370.11
   1   4  -2 5707.19  400.12
  -1   4   2 4990.59  371.18
  -1   4   2 5224.96  394.84
  -1   4   2 4922.91  374.75
  -1   4   2 4926.47  380.04
   1   4  -2 5670.55  416.31
   1   4  -2 5715.93  406.31
   1   4  -2 5036.81  373.56
  -1   4   2 5141.76  389.73
   1  -4  -2 4915.74  347.76
   1  -4  -2 4433.98  355.53
  -1  -4   2 5190.58  392.19
  -1  -4   2 5578.43  414.06
   1  -4  -2 3724.87  310.87
   1  -4  -2 6813.92  505.67
   1  -4  -2 4908.44  361.22
   1  -4  -2 5402.75  404.97
   1  -4  -2 4643.15  361.00
   1  -4  -2 5063.06  378.48
  -1  -4   2 6600.62  464.76
  -1  -4   2 5491.68  415.31
  -1  -4   2 4783.37  362.69
  -1  -4   2 5493.48  377.42
  -1  -4   2 4830.51  350.21
   1   4  -1 7500.73  651.03
   1   4  -1 9586.26  768.05
   1   4  -1 8262.63  692.19
   1   4  -1 9333.39  764.40
   1   4  -1 7079.27  566.38
  -1   4   1 8267.79  702.43
  -1   4   1 8325.90  719.19
  -1   4   1 7243.80  597.80
  -1   4   1 7430.82  642.09
  -1   4   1 8483.04  734.33
  -1   4   1 7941.70  676.32
   1  -4  -1 7498.05  651.82
   1  -4  -1 6228.76  570.30
   1  -4  -1 8186.70  682.60
  -1  -4   1 7511.49  643.15
  -1  -4   1 7515.89  646.78
  -1  -4   1 7908.12  679.21
  -1  -4   1 9065.16  727.37
  -1  -4   1 9223.37  742.64
  -1  -4   1 7455.68  621.41
  -1  -4   1 7361.43  601.83
   1  -4  -1 8975.23  753.44
   1  -4  -1 9230.15  778.60
   1  -4  -1 7621.01  662.22
   1  -4  -1 7632.92  665.69
   1  -4  -1 8030.79  675.76
  -1  -4   1 8263.31  719.96
  -1   4   0  617.28   31.91
  -1   4   0  618.87   37.65
  -1   4   0  551.47   25.58
  -1   4   0  606.28   35.53
   1   4   0  765.79   34.93
   1   4   0  789.92   51.01
   1   4   0  672.81   38.79
   1   4   0  629.36   26.46
   1   4   0  761.36   33.77
  -1   4   0  615.69   32.84
   1  -4   0  646.88   31.19
   1  -4   0  586.67   31.45
   1  -4   0  693.23   34.81
   1  -4   0  487.29   34.35
   1  -4   0  621.13   31.86
   1  -4   0  742.76   39.92
   1  -4   0  678.68   35.66
  -1  -4   0  673.55   37.56
  -1  -4   0  697.95   25.57
  -1  -4   0  657.46   32.14
  -1  -4   0  611.58   34.60
  -1  -4   0  706.33   37.36
  -1  -4   0  618.88   34.95
  -1  -4   0  640.26   33.07
  -1  -4   0  751.41   37.19
   1  -4   0  653.80   39.28
  -1   4  -1 6836.47  571.91
   1   4   1 6811.33  545.74
   1   4   1 7421.03  581.75
   1   4   1 7549.12  578.35
   1   4   1 7088.25  560.44
  -1   4  -1 6458.22  511.32
  -1   4  -1 6725.48  532.77
   1   4   1 7018.15  575.21
  -1   4  -1 5999.86  503.35
  -1   4  -1 6492.09  531.85
  -1   4  -1 6338.33  516.72
   1  -4   1 6047.63  490.29
   1  -4   1 6632.72  541.29
  -1  -4  -1 7078.42  579.97
   1  -4   1 7187.40  574.65
   1  -4   1 6816.81  522.02
  -1  -4  -1 6916.85  545.86
  -1  -4  -1 6621.51  544.61
  -1  -4  -1 5819.51  473.26
  -1  -4  -1 6213.44  499.85
  -1  -4  -1 6565.27  537.91
  -1  -4  -1 6407.69  523.59
   1  -4   1 6255.19  496.43
   1  -4   1 5600.87  471.66
   1  -4   1 6409.17  532.90
   1  -4   1 7517.33  602.83
   1   4   2  470.82   27.91
   1   4   2  526.96   25.10
   1   4   2  488.95   22.65
   1   4   2  467.85   23.69
   1   4   2  458.68   23.66
   1   4   2  537.44   28.05
  -1   4  -2  449.55   32.12
  -1   4  -2  431.94   24.21
  -1   4  -2  449.74   26.26
  -1   4  -2  431.14   29.22
  -1   4  -2  465.57   26.07
  -1   4  -2  428.70   28.29
   1  -4   2  549.41   29.61
   1  -4   2  476.95   18.79
  -1  -4  -2  478.32   36.44
  -1  -4  -2  453.01   36.33
  -1  -4  -2  441.48   25.96
  -1  -4  -2  507.02   25.84
  -1  -4  -2  492.80   30.26
  -1  -4  -2  464.50   29.20
   1  -4   2  501.39   24.40
   1  -4   2  433.19   22.05
   1  -4   2  426.96   28.10
   1  -4   2  519.18   29.34
   1  -4   2  392.45   24.12
   1  -4   2  499.75   26.11
   1   4   3  418.86   38.87
   1   4   3  438.18   23.43
   1   4   3  468.18   27.83
   1   4   3  424.81   29.65
   1   4   3  455.30   25.56
   1   4   3  385.34   22.57
  -1   4  -3  533.25   33.13
  -1   4  -3  480.70   27.80
   1   4   3  446.09   25.72
  -1   4  -3  477.28   33.96
  -1   4  -3  484.21   25.71
  -1   4  -3  511.00   30.49
  -1   4  -3  483.58   35.06
  -1   4  -3  495.59   26.71
   1  -4   3  550.24   25.67
   1  -4   3  506.70   30.91
   1  -4   3  453.17   23.37
  -1  -4  -3  429.28   29.35
   1  -4   3  466.65   31.25
   1  -4   3  440.53   25.04
   1  -4   3  533.34   31.89
  -1  -4  -3  430.51   26.21
  -1  -4  -3  439.56   30.26
  -1  -4  -3  567.88   33.51
  -1  -4  -3  412.37   29.24
   1  -4   3  575.43   23.61
   1  -4   3  501.46   26.74
   1   4   4  685.55   46.70
   1   4   4  775.96   42.60
  -1   4  -4  649.93   33.37
   1   4   4  662.48   41.16
   1   4   4  657.11   45.20
   1   4   4  703.84   45.81
   1   4   4  667.42   37.98
   1   4   4  605.66   33.77
  -1   4  -4  660.41   45.28
  -1   4  -4  681.45   51.52
  -1   4  -4  715.26   44.13
  -1   4  -4  666.25   38.36
  -1   4  -4  637.85   35.16
  -1   4  -4  666.96   53.08
   1  -4   4  735.42   44.36
   1  -4   4  678.80   28.53
   1  -4   4  639.00   31.79
   1  -4   4  690.92   39.82
  -1  -4  -4  591.60   38.55
  -1  -4  -4  599.98   41.62
  -1  -4  -4  650.90   37.98
  -1  -4  -4  689.41   45.88
   1  -4   4  596.35   39.13
   1  -4   4  694.68   44.97
   1  -4   4  643.26   43.04
   1  -4   4  560.24   45.81
  -1  -4  -4  756.09   47.88
   1   4   5 2434.75  178.09
   1   4   5 2454.65  171.41
   1   4   5 2875.53  194.27
   1   4   5 2336.95  150.30
   1   4   5 2640.31  187.35
   1   4   5 2833.43  186.13
  -1   4  -5 2545.21  186.26
   1   4   5 2476.75  203.52
  -1   4  -5 2637.32  204.44
  -1   4  -5 2381.69  159.96
  -1   4  -5 2484.67  176.29
  -1   4  -5 2770.36  173.59
  -1   4  -5 2555.19  195.33
  -1   4  -5 2463.77  158.36
   1  -4   5 2745.16  192.02
  -1  -4  -5 2588.33  177.24
  -1  -4  -5 2367.35  159.78
  -1  -4  -5 2235.47  172.98
   1  -4   5 2082.33  165.96
  -1  -4  -5 2268.46  163.74
  -1  -4  -5 2518.83  182.28
   1  -4   5 2581.14  174.79
   1  -4   5 2800.76  206.52
   1  -4   5 2428.33  157.13
   1  -4   5 2036.26  149.14
   1   4   6    7.31    3.98
   1   4   6   10.44    7.83
   1   4   6   12.61    7.53
   1   4   6   11.71    5.90
  -1   4  -6    5.16    7.84
  -1   4  -6    5.42    8.06
   1   4   6   10.40    7.79
  -1   4  -6    1.42    5.43
   1   4   6   50.58    6.06
  -1   4  -6   -0.23    4.36
  -1   4  -6    5.23   11.13
  -1   4  -6    9.67    9.03
  -1   4  -6    5.41    4.24
   1  -4   6    6.94    6.04
  -1  -4  -6    3.87    5.63
  -1  -4  -6    9.95   10.21
   1  -4   6    3.53    8.31
   1  -4   6    5.90    7.37
   1  -4   6    6.93    6.17
  -1  -4  -6   11.23   12.03
   1  -4   6    7.83    4.54
  -1  -4  -6    8.86    5.38
  -1  -4  -6   11.34    6.11
   1  -4   6    7.92    4.92
  -1   4  -7  199.67   40.94
   1   4   7  176.41   36.54
  -1   4  -7  216.41   42.39
  -1   4  -7  216.27   18.05
   1   4   7  189.06   29.63
   1   4   7  189.62   29.10
   1  -4   7  211.67   19.83
   1  -4   7  219.53   24.71
   1  -4   7  173.79   20.77
   1  -4   7  199.63   18.28
  -1  -4  -7  185.68   24.65
  -1  -4  -7  206.64   29.61
  -1  -4  -7  198.91   41.18
   1  -4   7  219.09   28.65
   1   4   8  134.92   29.43
   1   4   8  131.23   27.75
   1   4   8  133.52   23.92
  -1   4  -8  134.47   25.13
   1  -4   8  137.12   16.65
   1  -4   8  141.36   27.96
   1  -4   8  133.69   17.81
   1  -4   8  125.99   23.75
  -1  -4  -8  132.83   28.52
  -1  -4  -8  144.82   25.39
  -1  -4  -8  119.99   20.74
   1   4   9 3079.16  327.20
  -1   4  -9 3277.91  283.35
   1   4   9 2908.59  274.03
   1   4   9 2945.66  253.88
   1  -4   9 3768.32  320.64
  -1  -4  -9 3054.74  330.90
  -1  -4  -9 3294.52  286.87
   1  -4   9 3325.82  285.37
   1   4  10   34.30   12.97
   1   4  10   22.83   16.78
   1   4  10   18.64   16.30
  -1   4 -10   25.13   15.07
  -1  -4 -10   27.02   15.61
  -1  -4 -10   20.08   16.33
   1  -4  10    8.74   23.00
   1   4  11 1443.60  132.56
  -1   4 -11 1509.19  129.52
   1   4  11 1384.29  166.17
   1  -4  11 1620.46  133.39
   1  -4  11 1483.73  124.84
  -1  -4 -11 1350.02  124.73
  -1  -4 -11 1398.21  126.45
   1   4  12   29.89   14.79
   1   4  12   34.71   15.42
  -1   4 -12   25.15   14.48
   1  -4  12   23.99   14.23
  -1  -4 -12   38.23   13.46
  -1  -4 -12   38.59   16.24
   1  -4  12   31.89   14.04
   1   4  13   73.11   25.92
  -1   4 -13   76.89   15.17
   1   4  13   78.06   17.54
   1  -4  13   87.49   23.99
  -1  -4 -13   70.94   12.20
   1  -4  13   88.23   27.38
  -1  -4 -13   77.14   18.50
   1   5 -13  786.82   60.32
  -1   5  13  640.08   55.26
   1  -5 -13  765.97   60.72
  -1  -5  13  769.55   55.48
  -1  -5  13  727.35   72.04
   1   5 -12  746.95   66.30
  -1   5  12  608.19   63.80
  -1   5  12  629.63   55.02
  -1  -5  12  783.77   63.90
   1  -5 -12  726.56   63.45
  -1  -5  12  770.10   64.71
   1   5 -11 1640.18  133.52
  -1   5  11 1400.94  124.07
  -1   5  11 1420.45  134.08
  -1  -5  11 1605.60  131.87
   1  -5 -11 1578.02  128.76
  -1  -5  11 1587.50  130.64
   1   5 -10 1102.70   93.63
  -1   5  10  978.76  126.28
  -1   5  10  936.61   97.06
   1  -5 -10 1035.94   90.73
  -1  -5  10 1009.32   90.49
   1  -5 -10 1055.53  117.79
  -1  -5  10 1055.76   92.02
  -1   5   9  533.13   75.78
  -1   5   9  625.80   70.26
  -1   5   9  620.46   65.13
   1  -5  -9  580.15   51.62
  -1  -5   9  635.32   56.58
  -1  -5   9  669.18   61.85
  -1  -5   9  649.67   62.50
   1  -5  -9  591.59   57.75
  -1   5   8 1401.66  116.20
  -1   5   8 1591.11  135.95
  -1   5   8 1686.60  149.76
   1  -5  -8 1663.65  121.64
  -1  -5   8 1751.19  131.65
  -1  -5   8 1822.16  141.21
  -1  -5   8 1768.22  140.18
   1  -5  -8 1852.79  126.63
   1  -5  -8 1759.00  138.82
  -1   5   7  431.69   47.74
  -1   5   7  422.18   44.40
  -1   5   7  396.65   56.95
   1  -5  -7  452.59   40.85
  -1  -5   7  463.90   36.35
  -1  -5   7  456.67   37.53
  -1  -5   7  484.07   42.37
   1  -5  -7  408.72   45.99
   1  -5  -7  414.50   30.15
  -1  -5   7  442.50   41.83
   1   5  -6 6641.14  600.29
  -1   5   6 6578.76  619.77
  -1   5   6 7106.55  661.71
  -1   5   6 6405.72  601.21
  -1   5   6 6507.32  595.72
   1   5  -6 6446.18  586.70
  -1   5   6 6166.14  512.61
   1  -5  -6 7371.76  629.23
  -1  -5   6 7658.71  665.12
  -1  -5   6 7106.27  638.47
   1  -5  -6 7659.69  717.91
  -1  -5   6 5970.68  527.62
  -1  -5   6 7258.29  652.10
  -1  -5   6 7449.57  665.85
   1  -5  -6 6714.79  582.34
   1  -5  -6 7291.00  666.09
   1   5  -5 2056.97  153.04
   1   5  -5 1869.48  136.23
  -1   5   5 1762.15  106.18
  -1   5   5 2073.78  136.77
  -1   5   5 1968.77  174.12
  -1   5   5 2081.19  160.70
  -1   5   5 2183.23  154.73
   1   5  -5 2052.61  142.09
   1   5  -5 2078.56  161.05
  -1   5   5 2262.89  164.88
  -1   5   5 2057.09  162.59
  -1  -5   5 1949.85  130.21
  -1  -5   5 2240.87  153.35
  -1  -5   5 2418.13  154.25
  -1  -5   5 2350.71  182.73
   1  -5  -5 1881.53  135.06
   1  -5  -5 1952.50  123.48
   1  -5  -5 2038.31  129.61
   1  -5  -5 2277.05  147.26
   1  -5  -5 1981.72  134.11
  -1  -5   5 1985.26  126.85
   1   5  -4  129.65   17.76
   1   5  -4  104.83   13.07
   1   5  -4  107.97   17.90
   1   5  -4  131.86   14.02
  -1   5   4  133.95   26.45
  -1   5   4  120.21   14.56
  -1   5   4  108.96    8.25
  -1   5   4  122.81   11.31
  -1   5   4  128.16   16.83
  -1   5   4  130.82   12.79
   1  -5  -4  145.80   12.13
  -1  -5   4  111.53   11.73
  -1  -5   4  126.90   10.37
  -1  -5   4  140.61   15.41
   1  -5  -4  118.70   10.97
  -1  -5   4  144.56   16.16
  -1  -5   4  135.36   15.42
   1  -5  -4  126.85   14.42
   1  -5  -4  109.74   11.06
   1  -5  -4  117.50   13.88
  -1   5   3  671.57   42.29
   1   5  -3  747.42   46.30
   1   5  -3  644.38   46.92
   1   5  -3  741.03   31.01
   1   5  -3  690.94   46.66
   1   5  -3  680.48   40.02
  -1   5   3  598.11   31.41
  -1   5   3  770.83   42.99
  -1   5   3  629.26   43.09
  -1   5   3  607.14   38.94
  -1   5   3  686.72   37.61
   1   5  -3  801.27   36.03
  -1   5   3  707.90   44.10
  -1   5   3  594.16   31.57
  -1  -5   3  673.52   41.25
  -1  -5   3  657.29   39.98
  -1  -5   3  637.16   40.20
  -1  -5   3  756.11   46.99
   1  -5  -3  536.41   64.93
  -1  -5   3  760.05   46.34
   1  -5  -3  652.82   40.14
   1  -5  -3  629.65   41.48
   1  -5  -3  803.35   50.95
   1  -5  -3  642.72   40.00
  -1  -5   3  709.99   27.89
   1  -5  -3  636.36   36.14
   1  -5  -3  696.59   38.38
  -1  -5   3  667.86   37.39
   1   5  -2 1829.48  107.70
   1   5  -2 1704.94  102.24
  -1   5   2 1751.68   98.71
  -1   5   2 1624.33  105.75
  -1   5   2 1696.46   92.37
  -1   5   2 1620.61  106.01
  -1   5   2 1692.76   98.00
  -1   5   2 1688.27  109.37
  -1   5   2 1714.10  106.75
   1   5  -2 1841.68   97.71
   1   5  -2 1974.14   94.36
   1   5  -2 1693.72  107.94
   1  -5  -2 1525.31  105.32
  -1  -5   2 1983.03  106.99
   1  -5  -2 1740.90  100.52
   1  -5  -2 1415.19  103.87
   1  -5  -2 1747.35   95.00
   1  -5  -2 1916.32  113.19
   1  -5  -2 1629.87  106.25
   1  -5  -2 1732.11  110.35
   1  -5  -2 1941.61  110.66
  -1  -5   2 1603.06   80.93
  -1  -5   2 1703.94  104.04
  -1  -5   2 1659.50   95.02
  -1  -5   2 1836.31  112.69
  -1  -5   2 1491.04   75.67
  -1  -5   2 1780.66  108.58
  -1  -5   2 2158.55  101.37
  -1  -5   2 1625.53  101.12
   1   5  -1 1860.38   84.15
   1   5  -1 1539.50  107.96
   1   5  -1 1603.29   84.83
  -1   5   1 1458.99   87.21
   1   5  -1 1556.84   98.15
  -1   5   1 1464.74   84.89
  -1   5   1 1494.55   80.56
  -1   5   1 1401.22   93.03
  -1   5   1 1325.31   82.22
  -1   5   1 1490.29   93.45
   1  -5  -1 1449.82   91.34
   1  -5  -1 1165.51   84.89
   1  -5  -1 1470.61   78.69
   1  -5  -1 1427.75   84.06
  -1  -5   1 1575.30   93.60
  -1  -5   1 1405.68   85.76
  -1  -5   1 1625.98   81.06
  -1  -5   1 1481.64   82.28
  -1  -5   1 2073.86   95.79
  -1  -5   1 1553.07  102.14
  -1  -5   1 2014.24   99.43
   1  -5  -1 1468.65   88.47
   1  -5  -1 1463.62   82.35
   1  -5  -1 1428.94   82.00
   1  -5  -1 1572.76   90.07
  -1  -5   1 1419.89   86.58
  -1  -5   1 1272.79   68.85
   1   5   0 2023.08  100.67
   1   5   0 1903.60  112.16
   1   5   0 1984.35  124.91
  -1   5   0 1922.99  117.12
  -1   5   0 1798.78  116.55
  -1   5   0 1944.84  115.70
   1   5   0 1911.16  109.24
   1   5   0 1908.70  104.70
   1   5   0 2026.60  105.36
  -1   5   0 1803.21  122.33
  -1   5   0 1716.30   99.05
   1  -5   0 1929.31  126.08
   1  -5   0 1913.78  112.21
   1  -5   0 1879.90  113.58
   1  -5   0 2147.39  116.15
  -1  -5   0 1844.88  111.74
   1  -5   0 2289.24  131.07
  -1  -5   0 1858.43  115.36
  -1  -5   0 1881.76  119.70
  -1  -5   0 2282.34  120.95
  -1  -5   0 1698.64  100.52
  -1  -5   0 1747.94  111.72
  -1  -5   0 1896.08  123.22
   1  -5   0 1518.51  107.80
   1  -5   0 1850.89  113.85
   1  -5   0 1964.43  114.34
   1   5   1   33.58    6.81
   1   5   1   29.89    4.98
   1   5   1   27.51    2.83
   1   5   1   27.73    4.66
   1   5   1   26.52    3.77
  -1   5  -1   -0.14    4.51
  -1   5  -1   22.13    5.31
  -1   5  -1   15.41    8.75
  -1   5  -1   21.21    7.77
   1  -5   1   20.44    4.67
   1  -5   1   19.39    3.75
   1  -5   1   17.86    6.75
   1  -5   1   17.70    4.28
  -1  -5  -1   32.04    5.15
  -1  -5  -1   28.12    6.35
  -1  -5  -1   29.08    6.12
  -1  -5  -1   27.95    5.11
  -1  -5  -1   27.93    6.37
  -1  -5  -1   26.27    6.20
  -1  -5  -1   36.68    5.24
   1  -5   1   17.20    6.64
   1  -5   1   21.55    2.22
   1  -5   1   21.61    4.61
   1  -5   1   24.68    5.54
   1   5   2    2.53    8.70
  -1   5  -2   43.87    6.32
  -1   5  -2   18.50    4.14
  -1   5  -2    5.93    5.40
   1   5   2    3.38    3.67
   1   5   2    0.03    4.02
  -1   5  -2    4.95    3.22
   1   5   2    3.26    5.71
   1   5   2    0.03    2.27
   1   5   2    2.23    3.26
  -1   5  -2    7.02    6.10
  -1   5  -2   -0.02    4.38
   1  -5   2    6.90    4.98
   1  -5   2   -0.64    3.98
   1  -5   2    8.26    4.12
   1  -5   2    9.48    3.73
   1  -5   2    8.61    2.80
   1  -5   2   10.64    1.16
   1  -5   2    7.08    3.27
   1  -5   2   17.14    3.16
  -1  -5  -2    1.86    5.00
  -1  -5  -2    1.26    4.20
  -1  -5  -2    2.18    8.40
  -1  -5  -2    2.12    4.62
  -1  -5  -2    0.49    3.92
   1   5   3  952.82   53.67
  -1   5  -3 1032.49   79.90
   1   5   3 1055.99   60.71
   1   5   3  910.24   58.21
   1   5   3  961.30   63.64
   1   5   3  962.65   69.89
  -1   5  -3  968.64   69.17
  -1   5  -3  903.62   56.92
  -1   5  -3 1005.52   54.52
  -1   5  -3  965.73   71.11
  -1   5  -3 1068.70   64.86
   1  -5   3 1033.66   58.34
   1  -5   3 1114.99   53.33
   1  -5   3 1069.99   66.14
  -1  -5  -3  986.25   64.83
  -1  -5  -3  893.53   53.23
  -1  -5  -3  919.04   62.39
  -1  -5  -3  913.39   51.28
  -1  -5  -3  938.21   61.77
  -1  -5  -3  873.16   61.24
   1  -5   3  921.91   56.23
   1  -5   3 1027.99   60.14
   1  -5   3 1073.79   69.75
   1  -5   3  923.00   62.30
   1   5   4  203.09   19.91
   1   5   4  232.89   24.07
   1   5   4  228.59   24.92
   1   5   4  223.65   15.43
   1   5   4  255.71   19.56
   1   5   4  221.98   22.60
   1   5   4  262.56   22.05
  -1   5  -4  198.80   20.11
  -1   5  -4  180.38   14.09
  -1   5  -4  318.74   44.81
  -1   5  -4  164.19   19.06
  -1   5  -4  192.69   22.27
   1  -5   4  172.40   14.58
   1  -5   4  188.03   17.24
   1  -5   4  392.05   25.35
  -1  -5  -4  185.19   21.04
  -1  -5  -4  215.30   17.72
  -1  -5  -4  290.97   23.38
  -1  -5  -4  212.41   15.96
  -1  -5  -4  248.91   22.54
   1  -5   4  194.58   20.85
   1  -5   4  175.26   16.65
   1  -5   4  150.90   24.31
   1   5   5  822.04   47.57
   1   5   5  863.04   67.68
  -1   5  -5  787.28   81.80
  -1   5  -5  842.46   70.79
   1   5   5  788.17   57.61
   1   5   5  944.86   59.33
   1   5   5  822.90   83.26
   1   5   5  829.04   58.43
   1   5   5  901.22   85.30
  -1   5  -5  915.59   63.37
  -1   5  -5  828.47   60.56
  -1   5  -5  904.34   62.59
  -1   5  -5  774.23   50.63
   1  -5   5  765.02   46.55
   1  -5   5  658.46   61.30
  -1  -5  -5  837.04   56.36
   1  -5   5  820.07   61.47
   1  -5   5  872.48   57.22
  -1  -5  -5  929.98   62.49
  -1  -5  -5  720.32   56.93
  -1  -5  -5  850.07   52.59
   1  -5   5  833.22   52.42
  -1  -5  -5  833.49   64.45
   1   5   6  399.77   41.83
   1   5   6  430.11   27.27
   1   5   6  438.03   43.08
   1   5   6  385.38   37.61
  -1   5  -6  446.47   40.32
  -1   5  -6  438.62   29.27
  -1   5  -6  435.04   42.39
   1  -5   6  502.07   43.49
   1  -5   6  387.41   34.75
   1  -5   6  460.46   32.74
   1  -5   6  445.44   36.57
   1  -5   6  429.07   30.98
  -1  -5  -6  407.20   41.76
  -1  -5  -6  480.10   36.74
  -1  -5  -6  368.11   36.12
  -1  -5  -6  462.17   38.99
   1   5   7    5.42   11.59
   1   5   7    7.68   11.82
   1   5   7    4.59    9.57
  -1   5  -7    6.27   10.34
   1  -5   7   13.28   10.87
   1  -5   7   57.17    7.51
   1  -5   7    8.93    7.08
   1  -5   7   12.03    9.16
  -1  -5  -7    6.20   16.61
  -1  -5  -7    6.52   10.14
  -1  -5  -7    6.67   11.61
   1   5   8    0.00   16.56
   1   5   8   61.18   20.48
   1   5   8   53.76   20.19
  -1   5  -8   48.16   18.06
   1  -5   8   52.90   12.03
   1  -5   8   52.77   16.31
   1  -5   8   48.01   20.32
   1  -5   8   54.96   10.78
  -1  -5  -8   68.95   17.31
  -1  -5  -8   51.80   15.76
  -1  -5  -8   53.28   19.99
   1   5   9   94.33   27.48
  -1   5  -9   91.84   25.12
   1   5   9  100.35   28.49
   1   5   9   94.42   22.86
   1  -5   9   91.09   14.17
   1  -5   9  101.28   25.33
  -1  -5  -9   83.59   27.84
   1  -5   9  126.73   23.25
  -1  -5  -9  141.30   25.33
   1   5  10   85.73   27.46
   1   5  10   81.02   21.34
   1   5  10   78.78   25.72
  -1   5 -10  108.87   24.85
   1  -5  10  125.55   24.87
  -1  -5 -10   87.92   24.32
  -1  -5 -10   83.41   27.05
   1  -5  10  107.07   22.77
   1   5  11   -0.51    6.24
   1   5  11   22.60    8.74
  -1   5 -11   -1.03   13.46
   1   5  11   -0.07    9.09
   1  -5  11    1.18    8.12
   1  -5  11    3.40    7.70
  -1  -5 -11    2.59    8.74
  -1  -5 -11    3.27   13.86
  -1   5 -12  117.63   23.77
   1   5  12  118.02   24.31
   1   5  12  113.49   25.28
   1  -5  12  122.17   37.89
  -1  -5 -12  184.37   26.56
  -1  -5 -12  118.52   23.03
   1  -5  12  182.24   36.29
   1   5  13   84.13   16.44
  -1   5 -13   78.33   15.04
   1   5  13   73.07   23.63
   1  -5  13   87.18   13.36
  -1  -5 -13   77.17   17.05
   1  -5  13   85.74   15.06
   1   6 -12  336.86   36.47
  -1   6  12  262.05   28.92
  -1   6  12  255.53   35.27
   1  -6 -12  323.62   34.93
  -1  -6  12  322.03   33.76
  -1  -6  12  318.15   50.90
   1   6 -11    5.36    8.35
  -1   6  11    6.24    8.01
  -1   6  11    2.53    9.19
   1  -6 -11    3.47    7.20
  -1  -6  11    5.69    8.45
   1  -6 -11    6.26    7.86
  -1  -6  11    2.58    8.03
   1   6 -10  202.73   31.06
  -1   6  10  161.90   35.91
  -1   6  10  179.17   33.52
   1  -6 -10  191.92   32.01
  -1  -6  10  187.47   32.21
   1  -6 -10  213.94   29.92
  -1  -6  10  199.93   50.77
  -1   6   9   11.41   13.38
   1   6  -9   21.87   11.73
  -1   6   9   14.58   14.71
   1  -6  -9   11.81    9.52
  -1  -6   9   15.62   12.66
  -1  -6   9   22.57   13.20
   1  -6  -9   14.12   11.99
   1   6  -8   24.33   27.12
  -1   6   8  213.06   33.96
  -1   6   8  229.14   37.55
   1  -6  -8  209.20   24.39
  -1  -6   8  262.34   33.88
   1  -6  -8  230.86   50.93
   1  -6  -8  245.75   24.99
  -1  -6   8  285.44   34.21
  -1   6   7  352.58   45.69
  -1   6   7  340.91   42.95
  -1   6   7  311.10   36.02
   1  -6  -7  376.35   41.15
  -1  -6   7  406.64   35.89
   1  -6  -7  349.27   29.69
  -1  -6   7  418.66   43.42
  -1  -6   7  436.79   42.40
   1  -6  -7  363.08   31.23
   1   6  -6   64.22   15.43
  -1   6   6   76.68   20.30
  -1   6   6   73.47   15.62
  -1   6   6   73.01   13.64
  -1   6   6   75.10   19.86
   1  -6  -6   82.93   12.88
  -1  -6   6   92.37   17.48
   1  -6  -6   82.30   28.58
  -1  -6   6   74.85   12.09
  -1  -6   6   72.71   13.40
   1  -6  -6   94.03   19.69
  -1  -6   6   99.19   18.01
  -1  -6   6   76.99   13.74
   1   6  -5  946.08   71.50
   1   6  -5  959.99   69.30
  -1   6   5  940.24   63.04
  -1   6   5  913.51   64.59
  -1   6   5  912.05   74.24
  -1   6   5  527.55   63.31
   1  -6  -5  953.16   56.44
  -1  -6   5  952.73   62.96
  -1  -6   5  976.70   61.12
   1  -6  -5  927.35   64.34
   1  -6  -5 1071.81   81.47
   1  -6  -5 1004.11   70.66
  -1  -6   5 1072.47   65.97
  -1  -6   5 1174.90  102.37
  -1  -6   5 1126.52   78.99
   1   6  -4  548.23   45.37
   1   6  -4  509.69   45.78
   1   6  -4  520.46   38.41
   1   6  -4  464.43   37.51
  -1   6   4  524.53   37.11
  -1   6   4  490.79   43.48
  -1   6   4  523.08   40.83
  -1   6   4  562.46   35.97
  -1   6   4  512.57   39.06
  -1   6   4  427.92   23.55
   1  -6  -4  570.11   51.19
  -1  -6   4  525.09   32.04
  -1  -6   4  575.29   41.79
  -1  -6   4  636.17   45.07
  -1  -6   4  494.22   34.72
  -1  -6   4  548.97   42.92
   1  -6  -4  574.99   35.22
   1  -6  -4  521.07   40.11
   1  -6  -4  541.91   30.43
   1  -6  -4  493.12   38.51
   1  -6  -4  560.85   39.40
   1  -6  -4  618.11   34.58
   1   6  -3 1156.33   77.70
   1   6  -3 1069.09   78.62
   1   6  -3 1135.51   72.65
   1   6  -3 1159.72   80.39
   1   6  -3 1049.61   62.36
  -1   6   3 1003.91   71.87
  -1   6   3  967.85   67.22
  -1   6   3 1163.38   75.63
  -1   6   3 1093.41   68.16
  -1   6   3 1251.64   71.67
  -1   6   3 1117.41   90.31
  -1   6   3 1065.71   57.93
   1  -6  -3 1137.84   62.54
   1  -6  -3 1168.81   70.79
  -1  -6   3 1202.68   66.74
  -1  -6   3 1016.75   73.54
  -1  -6   3 1168.99   75.16
  -1  -6   3 1004.01   66.41
  -1  -6   3 1072.23   61.27
  -1  -6   3 1221.12   94.89
   1  -6  -3 1160.10   61.14
   1  -6  -3 1084.95   89.05
   1  -6  -3 1068.52   69.67
   1  -6  -3  962.22   77.14
   1  -6  -3 1360.11   74.50
   1  -6  -3 1103.78   65.23
   1  -6  -3 1114.61   65.80
   1   6  -2 1272.77   80.45
   1   6  -2 1269.81   80.79
   1   6  -2 1423.55   79.88
   1   6  -2 1308.81   89.20
  -1   6   2 1317.62   89.07
  -1   6   2 1407.13   90.04
  -1   6   2 1373.48   76.83
  -1   6   2 1451.34   83.09
  -1   6   2 1191.93   84.06
  -1   6   2 1474.67   97.75
   1  -6  -2 1311.16   75.45
   1  -6  -2 1455.22   95.67
   1  -6  -2 1355.10   79.31
  -1  -6   2 1235.85   82.81
  -1  -6   2 1411.81   90.79
  -1  -6   2 1194.69   78.70
   1  -6  -2 1619.27   89.85
   1  -6  -2 1382.33  102.82
   1  -6  -2 1481.78   84.54
   1  -6  -2 1221.98   92.25
   1  -6  -2 1338.43   72.74
   1  -6  -2 1523.92   87.33
  -1  -6   2 1207.67   79.75
  -1  -6   2 1403.68   87.89
  -1   6   110769.68 1047.26
  -1   6   1 9078.28  916.17
  -1   6   110310.35  990.94
   1   6  -111479.11 1085.47
   1   6  -111605.20 1038.61
   1   6  -110951.21 1023.52
   1   6  -110337.39 1005.54
  -1   6   1 8976.59  877.79
  -1   6   110023.04  941.91
  -1   6   110491.36  984.13
   1  -6  -1 8432.23  862.29
   1  -6  -110474.78  982.24
   1  -6  -110235.11  976.64
   1  -6  -112084.78 1118.79
   1  -6  -110970.08 1006.53
   1  -6  -110134.76  992.10
  -1  -6   1 8502.86  830.88
  -1  -6   110164.79  974.76
  -1  -6   110348.41 1021.54
  -1  -6   110100.52  949.54
  -1  -6   110023.30  967.64
  -1  -6   1 8554.27  798.61
  -1  -6   111223.11 1039.76
   1  -6  -110749.38 1004.27
   1  -6  -1 9630.51  900.57
   1   6   0 1175.90   64.56
  -1   6   0  794.71   46.84
   1   6   0 1059.90   72.86
   1   6   0 1024.72   64.70
  -1   6   0  916.14   57.26
  -1   6   0  870.03   59.23
  -1   6   0  934.08   53.28
  -1   6   0  765.96   60.60
  -1   6   0  813.09   51.96
   1  -6   0  878.04   53.88
   1  -6   0  827.17   53.57
  -1  -6   0  801.15   53.51
  -1  -6   0  840.61   48.24
  -1  -6   0  939.09   53.49
   1  -6   0  962.05   64.37
  -1  -6   0  935.56   68.60
  -1  -6   0  950.54   59.89
   1  -6   0  741.44   56.62
   1  -6   0  884.55   48.09
   1  -6   0  835.57   47.87
   1  -6   0  912.99   48.87
   1   6   1 3788.81  300.99
   1   6   1 3545.87  245.29
  -1   6  -1 3251.36  229.22
  -1   6  -1 3390.70  280.59
   1   6   1 4283.30  295.14
   1   6   1 3454.89  233.27
  -1   6  -1 3409.75  245.24
  -1   6  -1 3468.01  243.76
  -1   6  -1 3182.76  250.15
   1  -6   1 2791.26  217.58
   1  -6   1 3401.35  229.29
   1  -6   1 3540.05  249.80
  -1  -6  -1 3151.09  235.60
  -1  -6  -1 2900.13  208.23
   1  -6   1 3317.69  231.98
  -1  -6  -1 3371.47  247.70
  -1  -6  -1 3204.55  228.92
   1  -6   1 3726.68  251.27
  -1  -6  -1 3262.42  231.80
  -1  -6  -1 3387.64  246.20
   1  -6   1 3503.35  236.65
   1  -6   1 3394.43  253.48
   1  -6   1 3224.28  222.63
  -1  -6  -1 3782.38  235.45
  -1  -6  -1 3531.96  230.46
  -1   6  -2   82.26   15.25
  -1   6  -2   67.67   17.88
   1   6   2   77.71   10.35
   1   6   2   91.87   13.78
   1   6   2   86.29   12.27
   1   6   2   81.54   14.59
  -1   6  -2   79.04   16.35
   1   6   2   79.46   15.27
  -1   6  -2   85.80   12.14
  -1   6  -2   79.52   12.01
   1  -6   2   80.16    9.05
   1  -6   2   64.04   11.01
   1  -6   2   79.56   13.91
   1  -6   2   84.81   14.18
   1  -6   2   76.07   15.52
  -1  -6  -2   65.22   10.84
   1  -6   2   67.82    6.15
   1  -6   2   84.22   15.38
   1  -6   2   87.53   12.39
  -1  -6  -2   74.04   13.29
  -1  -6  -2   82.20    6.65
  -1  -6  -2   74.92   12.65
  -1  -6  -2   81.51    8.44
  -1  -6  -2   74.58   12.24
  -1  -6  -2   71.44   12.06
   1   6   317956.31 2196.33
   1   6   319837.45 2435.55
   1   6   319077.39 2228.89
  -1   6  -318601.30 2245.02
   1   6   319858.10 2325.05
   1   6   319836.28 2364.92
  -1   6  -317589.06 2111.55
  -1   6  -320024.63 2405.44
  -1   6  -319316.67 2354.61
  -1   6  -316638.37 2069.19
   1  -6   317525.35 2129.02
   1  -6   317455.10 2085.32
   1  -6   318415.66 2190.25
  -1  -6  -317353.04 2108.70
  -1  -6  -320428.76 2451.58
  -1  -6  -320392.26 2366.59
  -1  -6  -319189.17 2291.27
  -1  -6  -318121.81 2190.72
  -1  -6  -318036.78 2209.10
  -1  -6  -317747.45 2129.59
   1  -6   317790.93 2018.52
   1  -6   318159.22 2141.73
   1  -6   318253.24 2141.41
   1  -6   319738.48 2306.80
   1  -6   318474.44 2138.10
   1   6   4 2078.93  152.44
   1   6   4 2229.60  160.73
   1   6   4 2037.48  150.26
   1   6   4 2139.74  137.85
   1   6   4 2021.68  154.95
   1   6   4 2131.82  162.26
  -1   6  -4 2127.61  134.69
   1   6   4 2218.62  148.88
  -1   6  -4 2110.12  158.38
  -1   6  -4 1947.06  143.90
  -1   6  -4 2018.93  160.80
  -1   6  -4 2166.17  154.05
   1  -6   4 2534.02  201.72
   1  -6   4 2110.30  143.77
   1  -6   4 1888.44  163.98
  -1  -6  -4 1999.69  151.21
  -1  -6  -4 2222.26  149.28
  -1  -6  -4 2376.64  194.47
   1  -6   4 2240.98  148.74
  -1  -6  -4 2262.84  143.78
  -1  -6  -4 1911.77  146.99
   1  -6   4 2065.77  136.68
   1   6   5  649.51   54.51
   1   6   5  634.04   57.43
   1   6   5  654.04   40.89
  -1   6  -5  667.08   55.48
  -1   6  -5  643.59   56.49
   1   6   5  653.80   58.73
  -1   6  -5  681.83   40.69
  -1   6  -5  709.58   54.87
   1  -6   5  584.25   51.82
   1  -6   5  804.88   60.48
   1  -6   5  679.13   48.88
   1  -6   5  775.08   51.01
   1  -6   5  704.48   47.82
  -1  -6  -5  710.78   50.24
  -1  -6  -5  585.78   52.61
  -1  -6  -5  625.50   56.44
  -1  -6  -5  755.54   58.66
  -1  -6  -5  703.03   44.98
   1   6   6   80.25   20.95
   1   6   6   84.61   21.16
  -1   6  -6  113.86   19.56
   1   6   6   74.23   29.33
   1  -6   6   93.31   13.84
   1  -6   6  117.59   15.88
   1  -6   6  112.58   20.28
  -1  -6  -6   73.64   20.66
  -1  -6  -6   70.60   18.70
  -1  -6  -6   83.58   16.82
  -1  -6  -6   84.92   16.84
   1  -6   6   96.21   16.60
   1   6   7 2910.72  257.67
   1   6   7 3217.84  290.62
   1   6   7 3071.62  281.27
  -1   6  -7 3565.13  300.66
   1  -6   7 3455.31  263.69
   1  -6   7 4009.29  304.92
   1  -6   7 3408.89  280.06
  -1  -6  -7 3460.84  286.81
  -1  -6  -7 3125.04  285.13
   1  -6   7 3915.65  322.03
  -1  -6  -7 2776.90  282.46
   1   6   8  126.43   27.12
   1   6   8  136.23   33.43
  -1   6  -8  165.29   30.32
   1   6   8  141.11   31.91
   1  -6   8  181.29   30.99
   1  -6   8  175.57   22.57
   1  -6   8  150.40   26.17
  -1  -6  -8  168.15   28.47
   1  -6   8  170.70   19.66
  -1  -6  -8  120.40   33.03
  -1  -6  -8  128.96   27.30
   1   6   9  800.07   87.49
   1   6   9  799.67   84.95
   1   6   9  780.96   76.25
  -1   6  -9  879.14   82.38
   1  -6   9  851.34   76.91
   1  -6   9  953.86   84.50
   1  -6   9  883.47   60.54
  -1  -6  -9  829.57   79.43
  -1  -6  -9  768.73   86.35
   1   6  10   28.64   15.86
   1   6  10   28.01   17.64
   1   6  10   18.99   13.40
  -1   6 -10   31.25   15.55
   1  -6  10   29.01   14.13
  -1  -6 -10   33.69   16.91
  -1  -6 -10   37.67   15.35
   1  -6  10   25.05   16.22
   1   6  11   51.78   19.17
   1   6  11   43.73   17.75
   1   6  11    0.10   21.48
  -1   6 -11   62.98   18.57
   1  -6  11   56.38   15.34
  -1  -6 -11   47.83   18.90
  -1  -6 -11   70.06   19.31
   1  -6  11   63.60   16.51
   1   6  12  124.53   22.33
   1   6  12  127.72   24.19
  -1   6 -12  142.75   23.22
   1  -6  12  157.69   22.07
  -1  -6 -12  147.14   24.01
  -1  -6 -12  122.32   22.74
   1  -6  12  147.22   20.58
   1   7 -12   27.71    8.37
  -1   7  12    0.74    6.29
  -1   7  12   10.67    8.62
   1  -7 -12   -0.29    7.67
  -1  -7  12   19.01    7.71
  -1  -7  12   12.31    7.32
   1   7 -11   50.12   15.44
  -1   7  11   14.78   14.95
  -1   7  11   38.81   16.60
   1  -7 -11   51.63   14.01
  -1  -7  11   55.28   15.34
   1  -7 -11   33.46   24.30
  -1  -7  11   39.81   14.46
  -1   7  10  155.69   35.14
   1   7 -10  213.93   30.65
  -1   7  10  171.16   33.32
  -1  -7  10  226.43   31.20
  -1  -7  10  204.21   33.19
   1  -7 -10  218.88   28.86
   1  -7 -10  187.71   33.19
  -1   7   9 1523.59  150.45
   1   7  -9 1906.20  151.38
  -1   7   9 1580.93  147.24
   1  -7  -9 1634.89  150.66
   1  -7  -9 1891.34  144.31
  -1  -7   9 1797.50  152.20
   1  -7  -9 1644.12  145.84
  -1  -7   9 1865.45  152.31
   1   7  -8   22.44   12.32
  -1   7   8   34.52   15.15
  -1   7   8   21.48   16.17
   1  -7  -8   22.62   15.84
  -1  -7   8   25.71   15.25
  -1  -7   8   27.18   14.25
   1  -7  -8    0.06   10.67
   1  -7  -8   64.38   24.19
   1   7  -7  219.93   27.43
  -1   7   7  161.80   32.82
  -1   7   7  174.60   34.92
   1  -7  -7  187.81   31.33
  -1  -7   7  187.59   30.40
  -1  -7   7  201.69   32.02
   1  -7  -7  169.00   33.72
   1  -7  -7  184.93   21.46
   1   7  -6  214.72   25.02
  -1   7   6  165.24   33.64
  -1   7   6  181.72   35.00
   1  -7  -6  187.36   31.25
  -1  -7   6  287.44   33.51
  -1  -7   6  245.82   31.84
  -1  -7   6  179.99   21.70
  -1  -7   6  169.06   24.33
   1  -7  -6  339.40   23.33
   1  -7  -6  177.23   23.04
   1   7  -5  230.49   21.37
  -1   7   5  170.11   22.36
  -1   7   5   -0.49   27.49
  -1   7   5  195.00   20.82
  -1   7   5  164.15   27.88
   1  -7  -5  194.33   20.39
   1  -7  -5  171.30   21.73
  -1  -7   5  183.95   24.38
  -1  -7   5  200.84   25.98
   1  -7  -5  200.88   17.00
  -1  -7   5  175.26   18.84
  -1  -7   5  159.63   20.63
   1   7  -4  353.61   33.82
   1   7  -4  618.82   34.96
  -1   7   4  320.69   38.14
  -1   7   4  390.66   30.29
  -1   7   4  351.43   46.02
   1  -7  -4  351.23   31.16
   1  -7  -4  359.78   30.12
   1  -7  -4  361.15   31.97
  -1  -7   4  399.59   36.13
  -1  -7   4  420.16   37.51
   1  -7  -4  335.25   34.94
  -1  -7   4  402.60   29.80
   1  -7  -4  372.60   44.86
  -1  -7   4  367.24   32.31
   1   7  -3 4887.39  407.62
   1   7  -3 4750.24  394.27
   1   7  -3 4974.25  418.93
   1   7  -3 4499.96  389.62
   1   7  -3 5442.65  408.96
  -1   7   3 4879.41  402.14
  -1   7   3 4267.61  363.01
  -1   7   3 4951.42  387.64
  -1   7   3 4135.27  360.09
  -1   7   3 5256.13  436.54
  -1   7   3 4224.31  346.47
   1  -7  -3 4437.02  397.41
  -1  -7   3 5346.19  414.26
  -1  -7   3 4546.06  374.43
  -1  -7   3 4996.14  405.02
   1  -7  -3 4620.16  382.13
   1  -7  -3 5122.21  397.87
  -1  -7   3 5321.53  431.82
   1  -7  -3 4859.63  381.71
   1  -7  -3 4673.22  362.16
   1  -7  -3 4841.90  407.72
   1   7  -2  520.43   39.62
   1   7  -2  480.44   61.70
   1   7  -2  644.49   55.76
   1   7  -2  562.15   46.05
  -1   7   2  530.57   41.20
  -1   7   2  570.02   46.25
  -1   7   2  524.85   43.90
  -1   7   2  501.50   29.62
  -1   7   2  543.96   34.54
  -1   7   2  458.21   42.09
   1  -7  -2  653.87   35.54
   1  -7  -2  549.87   35.67
  -1  -7   2  439.55   35.17
  -1  -7   2  500.42   33.23
  -1  -7   2  468.77   38.62
  -1  -7   2  562.57   42.18
  -1  -7   2  536.23   41.63
   1  -7  -2  532.52   44.28
   1  -7  -2  540.89   35.75
   1  -7  -2  488.66   48.26
   1  -7  -2  472.99   36.20
   1  -7  -2  507.85   31.95
   1  -7  -2  543.55   41.36
  -1   7   113745.44 1555.50
   1   7  -115144.95 1714.34
   1   7  -114013.10 1554.16
  -1   7   116609.01 1801.02
  -1   7   116170.44 1807.53
  -1   7   114090.79 1638.01
  -1   7   116191.13 1825.71
   1   7  -115365.77 1705.25
  -1   7   115698.93 1719.37
   1  -7  -114088.14 1640.42
  -1  -7   112968.83 1462.89
  -1  -7   114909.00 1676.38
  -1  -7   115191.44 1691.42
  -1  -7   115663.12 1753.35
   1  -7  -116841.56 1822.41
   1  -7  -114730.35 1672.94
   1  -7  -115526.46 1691.40
   1  -7  -115649.44 1699.06
   1  -7  -115943.31 1722.64
   1  -7  -116117.35 1786.22
  -1  -7   115383.91 1685.60
   1   7   0 1534.11   98.87
   1   7   0 1509.23  104.53
  -1   7   0 1304.10   90.29
  -1   7   0 1422.71  100.02
  -1   7   0 1364.37  102.31
  -1   7   0 1219.94  102.15
   1   7   0 1424.67   93.08
  -1   7   0 1386.89   85.88
  -1   7   0 1494.36  112.99
   1  -7   0 1526.74  120.71
   1  -7   0 1422.21  103.51
   1  -7   0 1348.01   79.61
  -1  -7   0 1232.28   87.06
  -1  -7   0 2186.37  134.51
  -1  -7   0 1234.62   78.36
   1  -7   0 1250.67   98.05
   1  -7   0 1377.09   84.21
   1  -7   0 1411.86   95.52
   1  -7   0 1391.64   84.10
  -1  -7   0 1403.78   89.50
  -1  -7   0 1452.92   86.27
  -1  -7   0 1459.45   95.42
  -1  -7   0 1410.24   99.47
  -1   7  -1 1269.03   90.59
  -1   7  -1 1237.01   80.96
   1   7   1 1102.20   76.04
  -1   7  -1 1258.24   80.04
  -1   7  -1 1258.68   76.73
  -1   7  -1 1058.48   87.53
   1   7   1 1264.80   88.26
   1   7   1 1264.19   80.91
   1   7   1  962.25   60.41
   1  -7   1 1316.64   76.37
   1  -7   1 1189.87   85.96
   1  -7   1 1415.96   80.60
   1  -7   1 1199.83   65.47
   1  -7   1 1212.46   74.27
   1  -7   1 1200.81   69.20
  -1  -7  -1 1097.66   80.17
   1  -7   1 1307.52   82.82
   1  -7   1 1046.91   79.17
  -1  -7  -1 1043.78   70.44
  -1  -7  -1 1096.59   78.94
  -1  -7  -1  907.48   61.22
  -1  -7  -1 1107.97   73.97
  -1  -7  -1 1191.61   81.46
   1   7   2  152.01   15.16
  -1   7  -2  184.65   17.75
   1   7   2  168.53   22.80
   1   7   2  144.35   18.94
   1   7   2  151.30   25.19
   1   7   2  147.14   19.78
  -1   7  -2  174.36   19.35
  -1   7  -2  161.78   19.60
  -1   7  -2  141.50   25.55
  -1   7  -2  155.97   23.28
   1  -7   2  172.48   18.75
   1  -7   2  177.04   15.77
   1  -7   2  183.02   15.81
   1  -7   2  146.18   18.69
  -1  -7  -2  155.54   19.86
  -1  -7  -2  153.28   19.47
  -1  -7  -2  125.29   15.98
  -1  -7  -2  135.98   19.88
   1  -7   2  154.42   21.25
  -1  -7  -2  136.15   21.00
   1  -7   2  176.31   14.85
   1  -7   2  178.43   11.52
   1  -7   2  171.85   14.23
   1   7   3 1588.62  105.98
   1   7   3 1539.22  112.96
   1   7   3 1571.12  102.04
  -1   7  -3 1637.73  119.10
  -1   7  -3 1752.91  118.31
  -1   7  -3 1434.00  104.92
   1  -7   3 1576.64  116.71
   1  -7   3 1584.85  102.63
   1  -7   3 1638.87  104.41
   1  -7   3 1638.76  112.04
  -1  -7  -3 1497.64  114.57
  -1  -7  -3 1584.54  119.23
  -1  -7  -3 1446.65  107.80
  -1  -7  -3 1554.15  115.75
   1  -7   3 1329.53  104.48
  -1  -7  -3 1456.20  133.74
   1  -7   3 1577.99   97.63
   1   7   4  239.07   32.82
   1   7   4  253.76   30.26
  -1   7  -4  284.09   30.32
  -1   7  -4  335.20   46.35
   1   7   4  257.85   34.39
  -1   7  -4  282.62   32.36
   1  -7   4  244.92   44.19
   1  -7   4  305.77   24.71
   1  -7   4  308.62   29.05
  -1  -7  -4  294.48   24.84
  -1  -7  -4  275.79   19.84
  -1  -7  -4  248.57   32.01
  -1  -7  -4  261.77   46.67
  -1  -7  -4  246.35   30.62
   1  -7   4  314.30   22.83
   1  -7   4  310.77   26.20
   1  -7   4  310.90   24.43
   1   7   5 4426.27  403.75
   1   7   5 4560.41  405.57
   1   7   5 4679.09  421.76
  -1   7  -5 5010.66  425.99
   1  -7   5 5166.94  404.66
   1  -7   5 5288.24  428.66
   1  -7   5 4385.51  386.52
   1  -7   5 4868.43  407.66
   1  -7   5 5103.90  408.88
  -1  -7  -5 4333.77  391.03
   1  -7   5 4965.41  419.27
  -1  -7  -5 4380.43  397.80
  -1  -7  -5 5256.18  462.90
  -1  -7  -5 4999.09  414.66
   1   7   6    0.63    8.75
   1   7   6   -0.06    7.25
   1   7   6    1.92    9.58
  -1   7  -6    0.94    8.24
   1  -7   6    5.70    5.63
   1  -7   6    1.90    5.53
   1  -7   6   13.74    7.45
  -1  -7  -6    3.71    8.11
  -1  -7  -6    4.76    6.69
  -1  -7  -6    3.06    8.61
  -1  -7  -6    1.87    6.52
   1  -7   6    1.92    6.38
   1   7   7 8611.63  947.91
   1   7   7 9581.14 1060.70
   1   7   7 9351.34 1036.23
  -1   7  -710491.36 1116.54
   1  -7   710928.12 1096.10
   1  -7   710408.53 1091.82
   1  -7   711205.16 1120.75
   1  -7   710956.75 1141.06
  -1  -7  -7 9066.81 1040.13
  -1  -7  -710602.90 1107.90
  -1  -7  -7 9891.60 1088.91
   1   7   8    9.36   12.58
  -1   7  -8   16.51   11.60
   1   7   8    7.85   13.18
   1   7   8    0.04   18.29
   1  -7   8    5.23    8.33
   1  -7   8   17.94    7.25
  -1  -7  -8    6.55   13.35
   1  -7   8    8.09   10.66
  -1  -7  -8    6.97   11.59
  -1  -7  -8   10.40   10.08
   1   7   9  394.24   49.45
   1   7   9  434.51   59.20
  -1   7  -9  461.67   79.91
   1   7   9  424.07   55.69
   1  -7   9  466.10   37.85
   1  -7   9  472.71   50.75
  -1  -7  -9  406.35   49.24
  -1  -7  -9  791.56   87.91
  -1  -7  -9  422.21   59.61
   1  -7   9  440.74   48.18
   1   7  10    4.09    7.87
   1   7  10    6.18    9.34
   1   7  10    8.15   16.86
  -1   7 -10    4.06   10.22
   1  -7  10    8.77    8.08
  -1  -7 -10    8.44   10.33
  -1  -7 -10    4.66    9.51
   1  -7  10    5.32    8.64
   1   7  11  160.80   27.86
   1   7  11  140.65   29.99
   1   7  11  143.63   33.30
  -1   7 -11  197.30   29.29
   1  -7  11  190.20   26.01
  -1  -7 -11  189.99   27.87
  -1  -7 -11  165.48   30.55
   1  -7  11  193.57   25.74
   1   7  12    9.15    8.22
   1   7  12   15.65    8.71
  -1   7 -12   23.08    8.72
   1  -7  12    5.97   12.28
   1  -7  12   18.24   12.34
  -1  -7 -12   11.88    8.63
  -1  -7 -12   -0.06    8.05
   1   8 -11   10.81    7.83
  -1   8  11    7.80    7.33
  -1   8  11    7.56    8.89
   1  -8 -11    5.63    7.59
  -1  -8  11    7.12    7.39
   1  -8 -11    6.65    7.11
  -1  -8  11    8.72    7.88
   1   8 -10  169.08   26.07
  -1   8  10  137.58   27.44
  -1   8  10  122.42   29.30
   1  -8 -10  176.27   25.10
  -1  -8  10  162.57   40.38
   1  -8 -10  143.79   27.92
  -1  -8  10  177.23   26.77
   1   8  -9  469.72   69.88
  -1   8   9  351.53   53.62
  -1   8   9  362.77   50.34
   1  -8  -9  382.43   49.23
  -1  -8   9  394.62   46.96
  -1  -8   9  426.93   46.28
   1  -8  -9  443.40   41.72
   1  -8  -9  427.16   45.73
   1   8  -8  160.51   24.86
  -1   8   8  124.20   30.60
  -1   8   8  107.34   31.31
   1  -8  -8  143.86   22.14
  -1  -8   8  141.65   27.06
  -1  -8   8  139.14   28.41
   1  -8  -8  129.26   29.75
   1  -8  -8  122.64   23.40
   1   8  -7 6550.47  584.45
  -1   8   7 5142.70  526.31
  -1   8   7 5564.08  548.44
  -1  -8   7 5952.61  552.51
   1  -8  -7 6428.93  581.59
   1  -8  -7 5925.36  569.63
  -1  -8   7 5956.32  564.10
   1   8  -6   -0.08    9.16
  -1   8   6    6.46   13.76
  -1   8   6   13.12   14.38
   1  -8  -6   13.05    9.12
  -1  -8   6   20.17   11.24
  -1  -8   6   26.62    9.95
  -1  -8   6   21.64   12.30
   1  -8  -6   24.51   12.60
   1   8  -5 3675.70  272.43
  -1   8   5 2840.07  257.54
   1  -8  -5 3296.09  254.54
  -1  -8   5 3396.92  278.10
  -1  -8   5 2857.04  235.29
  -1  -8   5 3220.07  261.03
  -1  -8   5 3093.81  240.03
   1  -8  -5 3036.40  245.69
  -1   8   4  572.74   59.19
   1  -8  -4  665.14   50.09
   1  -8  -4  611.59   55.95
  -1  -8   4  675.23   56.77
  -1  -8   4  600.71   51.74
  -1  -8   4  647.33   54.99
  -1  -8   4  690.75   65.56
   1  -8  -4  612.48   50.64
  -1   8   3 5162.55  487.52
  -1   8   3 5399.42  532.99
  -1   8   3 5537.20  492.90
  -1   8   3 6164.30  524.71
   1  -8  -3 6622.36  598.41
   1  -8  -3 5682.13  511.22
  -1  -8   3 5596.28  501.03
  -1  -8   3 6825.21  581.64
   1  -8  -3 5983.37  509.38
   1  -8  -3 6845.33  577.43
  -1  -8   3 6220.94  546.02
  -1  -8   3 6438.58  564.34
   1   8  -2  650.75   52.13
   1   8  -2  719.17   50.44
  -1   8   2  529.92   53.94
  -1   8   2  560.77   52.61
  -1   8   2  587.57   41.62
   1  -8  -2  570.83   41.31
   1  -8  -2  529.05   37.17
   1  -8  -2  639.77   60.86
   1  -8  -2  655.25   45.20
  -1  -8   2  614.35   43.71
  -1  -8   2  627.03   48.94
  -1  -8   2  680.96   52.52
   1  -8  -2  575.97   49.08
  -1  -8   2  553.38   44.25
  -1  -8   2  570.21   47.85
  -1   8   1 2044.44  201.86
   1   8  -1 2631.34  190.88
  -1   8   1 2156.27  149.88
  -1   8   1 2160.86  164.32
   1  -8  -1 2175.80  144.89
   1  -8  -1 2300.34  153.42
   1  -8  -1 2245.96  165.49
  -1  -8   1 2375.84  169.63
  -1  -8   1 2112.23  159.15
   1  -8  -1 1977.75  135.52
  -1  -8   1 2220.13  169.93
  -1  -8   1 2485.05  193.51
  -1  -8   1 2309.16  170.23
   1  -8  -1 2186.08  158.82
   1   8   0 2419.63  181.23
  -1   8   0 2173.01  152.57
  -1   8   0 1982.12  134.86
  -1   8   0 2145.88  157.55
   1  -8   0 2548.48  167.00
   1  -8   0 2190.87  156.34
   1  -8   0 2227.17  147.15
  -1  -8   0 1909.29  147.01
  -1  -8   0 2126.94  153.14
  -1  -8   0 2219.49  149.07
  -1  -8   0 2092.98  151.64
  -1  -8   0 1922.76  151.63
   1  -8   0 2263.66  160.35
  -1  -8   0 1824.85  127.19
   1  -8   0 2003.67  162.53
   1  -8   0 2290.96  165.69
  -1  -8   0 2318.01  195.73
   1   8   1  439.72   37.53
  -1   8  -1  387.66   34.61
  -1   8  -1  408.91   31.54
   1  -8   1  424.47   35.29
   1  -8   1  474.53   33.40
   1  -8   1  438.34   37.75
   1  -8   1  486.24   57.91
   1  -8   1  408.54   27.58
   1  -8   1  412.92   29.69
  -1  -8  -1  345.17   36.85
  -1  -8  -1  433.56   39.04
   1  -8   1  367.59   57.91
  -1  -8  -1  368.47   33.67
  -1  -8  -1  384.00   37.88
  -1  -8  -1  353.62   31.30
  -1  -8  -1  383.18   29.68
   1   8   2  435.32   40.04
  -1   8  -2  462.24   40.84
  -1   8  -2  493.49   37.78
   1  -8   2  468.97   38.45
   1  -8   2  369.15   37.77
   1  -8   2  450.65   34.43
   1  -8   2  490.64   29.76
   1  -8   2  443.35   28.91
   1  -8   2  385.22   40.32
  -1  -8  -2  462.41   62.63
  -1  -8  -2  418.32   41.88
  -1  -8  -2  374.42   48.69
  -1  -8  -2  370.91   56.24
  -1  -8  -2  435.22   34.07
  -1  -8  -2  425.88   40.01
   1  -8   2  515.61   50.49
   1  -8   2  473.32   33.71
   1   8   3 2302.58  182.99
  -1   8  -3 2534.89  184.25
   1  -8   3 2489.81  172.78
   1  -8   3 2459.04  182.04
   1  -8   3 2406.60  174.23
   1  -8   3 2637.39  183.18
  -1  -8  -3 2216.87  181.26
  -1  -8  -3 2136.45  178.44
  -1  -8  -3 2351.12  186.50
  -1  -8  -3 2192.16  175.08
  -1  -8  -3 2182.84  173.02
   1  -8   3 2425.23  162.50
   1   8   4  265.93   36.25
  -1   8  -4  298.23   31.55
   1   8   4  284.99   34.80
   1   8   4  281.71   38.91
   1  -8   4  271.94   21.01
   1  -8   4  259.96   32.74
   1  -8   4  297.22   26.71
   1  -8   4  275.90   27.64
   1  -8   4  282.53   38.48
  -1  -8  -4  257.08   33.98
  -1  -8  -4  270.43   51.79
  -1  -8  -4  307.66   37.07
   1   8   5  560.53   63.86
   1   8   5  537.10   61.92
   1   8   5  538.35   59.37
  -1   8  -5  687.61   59.48
   1  -8   5  623.30   71.20
   1  -8   5  638.97   49.40
   1  -8   5  630.19   57.76
  -1  -8  -5  522.01   59.33
  -1  -8  -5  583.79   60.68
  -1  -8  -5  510.63   58.06
   1  -8   5  649.53   49.71
   1   8   6   -0.00   10.18
   1   8   6    7.15   11.99
   1   8   6    6.76   14.81
  -1   8  -6    8.23   10.39
   1  -8   6    9.15    7.54
   1  -8   6   10.64    9.09
  -1  -8  -6    8.74   11.18
  -1  -8  -6    8.14   11.04
   1  -8   6    9.91    7.85
   1   8   7 6594.07  689.26
   1   8   7 7204.67  756.09
  -1   8  -7 8602.09  857.82
   1   8   7 6810.16  724.06
   1  -8   7 8441.02  826.43
   1  -8   7 7956.73  781.64
   1  -8   7 8722.78  859.69
  -1  -8  -7 7375.65  779.73
   1  -8   7 8446.49  791.67
  -1  -8  -7 7777.17  869.72
   1   8   8    0.34   29.66
   1   8   8   38.91   19.66
   1   8   8   39.71   21.05
  -1   8  -8   56.55   19.80
   1  -8   8   37.09   16.80
   1  -8   8   47.12   12.62
  -1  -8  -8   50.69   19.64
   1  -8   8   34.95   16.20
  -1  -8  -8   63.62   16.81
  -1  -8  -8   41.58   21.45
   1   8   9  701.88   72.06
   1   8   9  797.72   82.13
   1   8   9  800.80   85.91
  -1   8  -9  943.84   86.12
   1  -8   9  901.97   75.86
   1  -8   9  882.39   62.18
  -1  -8  -9  761.01   74.83
  -1  -8  -9  919.04   78.35
  -1  -8  -9  767.11   86.31
   1  -8   9  900.12   75.21
   1   8  10   21.46   11.71
   1   8  10   20.73   13.75
   1   8  10   22.19   25.31
  -1   8 -10   36.79   14.94
   1  -8  10   25.14   20.02
  -1  -8 -10   34.26   15.75
  -1  -8 -10   26.71   12.92
   1  -8  10   30.60   12.05
   1   8  11 2045.85  167.39
   1   8  11 2162.19  180.18
   1   8  11 2116.38  169.90
  -1   8 -11 2574.87  197.90
   1  -8  11 2528.17  184.75
   1  -8  11 2390.71  174.48
  -1  -8 -11 2210.00  184.78
  -1  -8 -11 2505.39  210.45
  -1   9  11    2.06    8.35
  -1   9  11   19.56   10.71
  -1  -9  11   50.82    8.62
   1  -9 -11    2.51   14.87
  -1  -9  11   35.80   15.94
  -1   9  10    1.55    5.53
   1   9 -10    0.08    4.76
  -1   9  10    2.12    6.00
   1  -9 -10    4.19    8.09
  -1  -9  10    1.06    5.33
  -1  -9  10    0.80    4.85
   1  -9 -10    0.58    5.77
   1   9  -9   35.05   12.10
  -1   9   9   24.04   15.27
  -1   9   9   23.77   16.39
   1  -9  -9   28.53   13.39
  -1  -9   9   29.68   13.80
   1  -9  -9   23.10   14.73
  -1  -9   9   26.46   13.18
   1   9  -8   14.35   10.30
  -1   9   8   10.05   13.91
  -1   9   8   21.82   13.85
   1  -9  -8   12.87   10.62
  -1  -9   8   17.39   12.02
   1  -9  -8   18.04   13.50
  -1  -9   8   10.29   11.39
   1   9  -7  127.04   21.47
  -1   9   7   97.27   28.54
  -1   9   7   77.43   29.09
   1  -9  -7   93.81   23.52
  -1  -9   7  123.77   23.95
   1  -9  -7  109.90   27.89
  -1  -9   7  114.76   25.50
  -1  -9   7  106.98   22.39
  -1   9   6  935.24   99.64
  -1   9   6  858.95   96.78
   1  -9  -6 1050.04   89.38
  -1  -9   6 1019.76   87.75
  -1  -9   6 1010.89   88.73
  -1  -9   6  995.31   91.80
   1  -9  -6  989.16   94.40
  -1   9   5  412.69   56.22
  -1   9   5  364.27   52.93
   1  -9  -5  462.33   42.00
  -1  -9   5  394.44   45.28
  -1  -9   5  352.00   62.21
  -1  -9   5  418.86   47.39
   1  -9  -5  467.95   78.18
  -1   9   4  947.07   91.64
   1  -9  -4  988.66   88.51
   1  -9  -4 1007.59   78.33
  -1  -9   4  950.70   82.58
  -1  -9   4  829.66  101.53
  -1  -9   4  876.86   70.05
  -1  -9   4  946.88   81.42
   1  -9  -4 1010.93   80.07
  -1   9   3 6135.51  601.51
   1  -9  -3 6776.70  688.59
   1  -9  -3 6869.71  624.22
  -1  -9   3 6677.06  624.24
  -1  -9   3 6499.51  591.34
   1  -9  -3 7039.45  631.09
  -1  -9   3 5604.27  580.50
  -1  -9   3 6465.20  600.35
  -1   9   2  433.35   49.46
   1  -9  -2  437.77   46.60
   1  -9  -2  480.94   39.56
   1  -9  -2  406.04   49.53
  -1  -9   2  410.15   46.24
  -1  -9   2  424.87   58.26
  -1  -9   2  413.77   43.68
  -1  -9   2  390.59   45.31
   1  -9  -2  476.12   39.32
  -1   9   1 7169.54  733.41
   1  -9  -1 7057.68  664.88
   1  -9  -1 7745.40  701.78
   1  -9  -1 7759.13  692.50
   1  -9  -1 7172.66  641.58
  -1  -9   1 7007.61  717.36
  -1  -9   1 7100.03  659.57
  -1  -9   1 6892.77  644.88
  -1  -9   1 6466.55  631.23
  -1  -9   1 6669.69  633.43
  -1   9   0  403.73   40.20
   1  -9   0  379.77   31.07
   1  -9   0  482.41   35.44
   1  -9   0  462.51   32.59
   1  -9   0  408.96   31.66
  -1  -9   0  366.48   38.75
  -1  -9   0  407.70   40.58
  -1  -9   0  355.06   42.39
  -1  -9   0  394.39   38.70
  -1  -9   0  377.99   39.50
   1  -9   0  412.38   38.36
  -1   9  -1    2.38    7.34
   1   9   1    7.46    7.66
   1  -9   1    3.77    5.70
   1  -9   1    3.30    5.13
   1  -9   1    4.04    6.97
   1  -9   1   13.51    4.85
   1  -9   1    2.68    9.86
  -1  -9  -1    5.98    8.04
  -1  -9  -1    4.34    8.08
  -1  -9  -1    6.42    7.50
  -1  -9  -1    8.37    8.17
  -1  -9  -1    5.63   11.13
   1   9   2   66.52   16.59
  -1   9  -2   63.60   13.58
   1  -9   2   59.12   13.19
   1  -9   2   64.04   17.02
   1  -9   2   55.28   16.14
   1  -9   2   59.12   13.46
  -1  -9  -2   63.93   16.51
  -1  -9  -2   67.65   17.79
  -1  -9  -2   69.81   18.04
  -1  -9  -2   59.48   18.62
  -1  -9  -2   65.14   16.35
   1  -9   2   61.24   13.55
   1   9   3  100.38   21.76
   1   9   3    0.01   21.89
  -1   9  -3   98.37   17.37
   1  -9   3  108.22   26.84
   1  -9   3  105.22   16.49
   1  -9   3  101.71   18.97
   1  -9   3   92.91   11.79
   1  -9   3   95.11   16.33
  -1  -9  -3   64.13   22.43
  -1  -9  -3   90.19   18.71
  -1  -9  -3   57.49   20.06
  -1  -9  -3   75.23   21.76
  -1  -9  -3   66.52   21.84
   1   9   4   33.89   16.21
   1   9   4   20.37   14.76
   1   9   4   27.49   16.29
  -1   9  -4   -0.19   12.49
   1  -9   4   34.24   11.09
   1  -9   4   34.68   11.26
   1  -9   4   36.83   13.23
   1  -9   4   33.54   10.94
  -1  -9  -4   24.33   14.12
  -1  -9  -4   28.58   15.92
  -1  -9  -4   24.77   26.24
   1   9   5  209.01   40.18
   1   9   5  220.51   41.13
   1   9   5  211.73   38.36
  -1   9  -5  267.43   33.40
   1  -9   5  309.91   29.79
   1  -9   5  261.19   34.22
   1  -9   5  263.62   29.48
   1  -9   5  244.20   29.06
  -1  -9  -5  218.85   37.20
  -1  -9  -5  209.54   36.30
  -1  -9  -5  206.52   38.61
   1   9   6    0.03   11.46
   1   9   6    4.74   14.50
   1   9   6    6.25   12.73
  -1   9  -6   10.37   10.81
   1  -9   6   11.42    7.95
   1  -9   6    9.09    8.86
   1  -9   6   14.17   10.22
  -1  -9  -6    7.41   12.67
  -1  -9  -6    7.49   11.90
   1  -9   6   15.70    8.33
   1   9   7  986.38   99.32
   1   9   7 1085.10  105.99
   1   9   7 1021.26  106.69
  -1   9  -7 1257.52  109.53
   1  -9   7 1169.47   98.36
   1  -9   7 1257.29   91.24
   1  -9   7 1283.84   94.66
  -1  -9  -7 1080.78  109.34
  -1  -9  -7 1056.24  110.57
   1  -9   7 1192.17   95.23
   1   9   8    0.03   19.44
   1   9   8   11.50   13.57
  -1   9  -8   13.22   12.23
   1   9   8   14.64   12.73
   1  -9   8    5.39   11.59
   1  -9   8   13.74    9.89
   1  -9   8   12.16    8.03
  -1  -9  -8   25.60   13.87
  -1  -9  -8   13.54   13.09
  -1   9  -9 1125.81   94.25
   1   9   9 1008.53   93.96
   1   9   9  922.30   93.72
   1   9   9  902.33   81.69
   1  -9   9 1071.82   82.29
   1  -9   9 1135.05   88.71
   1  -9   9 1280.35  113.47
  -1  -9  -9  950.21   95.35
  -1  -9  -9  930.49   85.47
   1   9  10    7.81    7.31
   1   9  10    7.52    9.01
   1   9  10    0.50    9.80
  -1   9 -10   12.29    9.38
   1  -9  10    8.79    7.97
  -1  -9 -10   11.17   10.11
  -1  -9 -10   11.91    7.81
   1  -9  10    4.50    7.08
   1   9  11  601.29   52.55
  -1   9 -11  668.56   52.40
   1  -9  11  679.62   47.71
  -1  -9 -11  585.18   53.85
   1  -9  11  665.10   44.73
  -1  10  10  683.08   57.70
  -1  10  10  743.10   76.94
   1 -10 -10  560.39   42.95
  -1 -10  10  827.82   59.31
   1 -10 -10  766.30   60.39
  -1 -10  10  864.71   76.71
  -1  10   9    5.20    9.74
  -1  10   9    5.90    9.04
   1 -10  -9    8.51    8.18
  -1 -10   9    5.13    8.33
   1 -10  -9   11.80    9.01
  -1 -10   9    6.77    7.59
   1  10  -8 1182.24  106.66
  -1  10   8  936.90   89.61
  -1  10   8  853.99   89.13
   1 -10  -8  954.32   91.17
  -1 -10   8  932.05  111.06
   1 -10  -8 1077.74   91.39
  -1 -10   8  961.61   79.71
  -1  10   7  587.22   70.82
  -1  10   7  663.85   72.73
   1 -10  -7  742.76  108.45
  -1 -10   7  685.11   91.18
  -1 -10   7  614.45   58.85
  -1 -10   7  706.82   62.82
   1 -10  -7  660.55   61.42
  -1  10   6   85.64   27.73
  -1  10   6   86.20   26.12
   1 -10  -6   98.27   22.35
  -1 -10   6   78.26   21.89
  -1 -10   6   85.40   21.43
  -1 -10   6   51.93   37.16
   1 -10  -6  106.66   25.19
  -1  10   5  371.91   55.10
  -1  10   5  433.14   59.34
   1 -10  -5  446.54   53.40
  -1 -10   5  420.79   49.88
  -1 -10   5  422.96   49.50
  -1 -10   5  403.37   46.73
   1 -10  -5  431.22   47.90
  -1  10   4  774.12   84.28
   1 -10  -4  917.89  111.67
   1 -10  -4  742.26   70.27
  -1 -10   4  760.03   63.81
  -1 -10   4  835.82  104.24
  -1 -10   4  808.05   79.73
  -1 -10   4  877.98   79.56
   1 -10  -4  778.11   80.64
  -1  10   3 6342.32  682.45
   1 -10  -3 6072.61  560.16
   1 -10  -3 6090.17  587.42
  -1 -10   3 6084.28  602.69
   1 -10  -3 5793.33  531.83
  -1 -10   3 6320.75  589.30
  -1 -10   3 6163.46  583.34
  -1 -10   3 6051.46  586.11
  -1  10   2  831.07   83.73
   1 -10  -2  817.32   66.50
   1 -10  -2  847.02   70.65
   1 -10  -2  785.11   86.61
  -1 -10   2  823.02   72.06
  -1 -10   2  781.51   80.55
  -1 -10   2  844.36   76.65
  -1 -10   2  839.21   79.90
   1 -10  -2  838.13   77.37
  -1  10   1  240.95   37.51
   1 -10  -1  237.40   28.98
   1 -10  -1  263.33   35.25
   1 -10  -1  238.49   43.34
  -1 -10   1  235.21   31.75
  -1 -10   1  199.66   35.72
  -1 -10   1  200.16   32.40
  -1 -10   1  212.78   32.90
  -1 -10   1  230.25   34.67
   1 -10  -1  226.32   26.41
   1  10   0   25.59   13.58
  -1  10   0   18.64   12.78
   1 -10   0   25.60    8.54
   1 -10   0   26.19   19.50
   1 -10   0   -1.05    8.24
   1 -10   0   24.43   11.43
  -1 -10   0   22.44   22.93
  -1 -10   0   28.44   11.28
  -1 -10   0   27.50   13.48
  -1 -10   0   23.74   14.91
   1  10   1 3660.07  313.74
  -1  10  -1 3560.89  301.64
   1 -10   1 3998.40  338.13
   1 -10   1 3667.18  278.81
   1 -10   1 3354.93  268.92
   1 -10   1 3623.94  302.76
  -1 -10  -1 3141.64  326.08
  -1 -10  -1 3637.61  354.21
  -1 -10  -1 3357.25  296.14
  -1 -10  -1 3600.48  307.50
   1  10   2   35.09   33.45
  -1  10  -2   56.08   17.71
   1 -10   2   66.53   14.49
   1 -10   2   71.07   18.04
   1 -10   2   65.97   10.88
  -1 -10  -2   49.21   21.08
  -1 -10  -2   53.86   20.46
  -1 -10  -2   61.42   18.38
  -1 -10  -2   49.00   20.88
  -1 -10  -2    0.34   16.23
   1 -10   2   44.43   22.26
   1  10   3 4580.00  425.96
   1  10   3 4728.40  435.23
  -1  10  -3 4681.57  396.16
   1 -10   3 4628.55  392.21
   1 -10   3 4831.24  464.47
  -1 -10  -3 4342.36  410.04
  -1 -10  -3 4501.19  406.69
  -1 -10  -3 4232.51  402.42
  -1 -10  -3 4663.51  427.81
   1 -10   3 4680.66  397.20
   1  10   4    0.40   11.02
  -1  10  -4   -0.51    7.90
   1  10   4    0.46   17.20
   1  10   4    2.17   11.13
   1 -10   4   35.12    7.86
   1 -10   4    0.23    7.94
   1 -10   4    6.08    7.52
  -1 -10  -4   -0.01    9.60
   1 -10   4    3.47    8.86
  -1 -10  -4    3.20   10.64
  -1 -10  -4    1.04   11.03
   1  10   5  173.28   36.94
   1  10   5  211.23   39.58
   1  10   5  190.98   39.20
  -1  10  -5  214.67   30.11
   1 -10   5  223.75   31.45
   1 -10   5  217.03   27.30
   1 -10   5  217.54   27.34
  -1 -10  -5  195.67   34.26
   1 -10   5  243.62   45.02
  -1 -10  -5  174.64   35.02
  -1 -10  -5  170.51   37.44
   1  10   6    3.53   18.96
   1  10   6    7.48   11.87
   1  10   6   13.70   12.16
  -1  10  -6    9.86   16.19
   1 -10   6    5.95    8.03
   1 -10   6    9.84    8.20
   1 -10   6   10.07    9.95
  -1 -10  -6    6.41   12.86
  -1 -10  -6    6.15   12.28
   1 -10   6    8.90    8.83
   1  10   7  962.38   94.67
   1  10   7 1131.54  104.10
   1  10   7 1031.49  103.49
  -1  10  -7 1187.88  128.32
   1 -10   7 1104.24   85.04
   1 -10   7 1092.73   92.52
   1 -10   7 1090.91   87.01
  -1 -10  -7 1065.29  106.61
  -1 -10  -7 1081.44  105.93
   1 -10   7 1168.12   83.71
  -1  10  -8  420.90   66.40
   1  10   8  331.99   43.06
   1  10   8  367.99   50.38
   1  10   8  389.98   49.87
   1 -10   8  467.26   42.72
   1 -10   8  397.67   39.15
   1 -10   8  535.36   48.22
  -1 -10  -8  365.62   48.68
  -1 -10  -8  370.25   50.65
  -1  10  -9  125.13   22.24
   1  10   9  109.97   20.86
   1  10   9  118.07   39.40
   1  10   9  113.25   26.03
   1 -10   9  128.83   20.23
   1 -10   9  135.41   29.10
   1 -10   9  140.92   19.42
  -1 -10  -9  126.61   25.80
  -1 -10  -9  112.58   23.65
   1  10  10   -0.93    8.40
   1  10  10    3.95    7.16
  -1  10 -10    7.15    7.20
   1 -10  10   12.14    5.72
  -1 -10 -10   11.57    8.58
   1 -10  10   11.95   10.74
  -1  11   9   13.57    9.11
  -1  11   9    8.30    8.29
   1 -11  -9   12.14   13.75
  -1 -11   9    4.24    7.25
   1 -11  -9    8.46    9.16
  -1 -11   9   13.50    7.73
  -1  11   8    4.83    7.47
  -1  11   8    1.41    7.52
   1 -11  -8    0.32    7.07
   1 -11  -8    2.28    7.48
  -1 -11   8    5.10    6.27
  -1 -11   8    2.70    6.55
  -1  11   7    4.30    8.54
  -1  11   7    0.66    8.43
   1 -11  -7   -0.23    8.36
  -1 -11   7    9.75    7.24
  -1 -11   7   -0.20   10.84
  -1 -11   7    2.56    6.92
   1 -11  -7    2.40    8.63
  -1  11   6  580.92   68.00
  -1  11   6  514.16   63.30
   1 -11  -6  570.01   61.05
  -1 -11   6  598.43   58.62
  -1 -11   6  552.67   56.03
  -1 -11   6  628.96   57.47
   1 -11  -6  552.54   56.69
  -1  11   5  167.38   34.93
  -1  11   5   -3.36   52.70
   1 -11  -5  174.59   30.84
  -1 -11   5  159.99   29.89
  -1 -11   5  173.94   28.12
  -1 -11   5  158.29   29.08
   1 -11  -5  152.14   27.74
  -1  11   4    6.12   11.74
   1 -11  -4    5.89   11.30
   1 -11  -4    7.48    9.81
  -1 -11   4    7.10   10.59
  -1 -11   4    6.55    9.75
  -1 -11   4    7.45   10.11
   1 -11  -4   16.30   10.57
  -1  11   3 2061.10  183.14
   1 -11  -3 2094.05  166.86
   1 -11  -3 1853.32  147.50
  -1 -11   3 1818.10  164.13
   1 -11  -3 1990.70  173.64
  -1 -11   3 2019.94  164.86
  -1 -11   3 1884.50  152.80
  -1 -11   3 1906.16  160.90
  -1  11   2   46.18   20.72
   1 -11  -2   40.94   14.67
   1 -11  -2   47.76   32.51
   1 -11  -2   49.50   16.84
  -1 -11   2   47.82   17.99
  -1 -11   2   40.98   16.23
  -1 -11   2   50.40   19.80
  -1 -11   2   45.27   18.54
   1 -11  -2   42.78   15.97
   1  11  -1 1288.51  112.13
  -1  11   1 1242.00  114.65
   1 -11  -1 1198.49  106.41
   1 -11  -1 1202.68   92.28
   1 -11  -1 1164.57   94.85
   1 -11  -1 1271.08   99.57
  -1 -11   1 1250.11  108.61
  -1 -11   1 1093.04   96.66
  -1 -11   1 1076.21  106.24
   1  11   0    6.83   13.60
  -1  11   0   16.71   13.52
   1 -11   0   -2.08    9.47
   1 -11   0    7.08   13.05
   1 -11   0   12.58   10.34
   1 -11   0   17.04   11.51
  -1 -11   0   10.18   13.71
  -1 -11   0   11.91   13.50
  -1 -11   0  122.04   15.28
  -1 -11   0   11.45   11.87
   1  11   1  809.80   80.18
  -1  11  -1  849.81   78.78
   1 -11   1  907.74   79.65
   1 -11   1  861.87  107.14
   1 -11   1  917.08   67.10
  -1 -11  -1  811.19   88.31
  -1 -11  -1  787.33   78.28
  -1 -11  -1  880.14   86.47
  -1 -11  -1  825.91   84.85
  -1  11  -2  529.70   55.18
   1  11   2  547.24   62.79
   1 -11   2  532.29   56.18
   1 -11   2  593.32   58.66
  -1 -11  -2  540.37  100.15
  -1 -11  -2  481.09   56.91
  -1 -11  -2  490.54   62.82
  -1 -11  -2  545.90   62.22
   1  11   3  350.60   50.81
   1  11   3  378.49   52.15
   1  11   3  414.02   51.37
  -1  11  -3  381.24   43.83
   1 -11   3  391.81   72.06
   1 -11   3  356.57   43.29
  -1 -11  -3  321.46   72.68
  -1 -11  -3  330.38   42.83
  -1 -11  -3  343.32   51.18
   1  11   4  295.27   46.31
   1  11   4  296.34   44.76
   1  11   4  278.29   45.86
  -1  11  -4  319.36   39.50
   1 -11   4  331.18   64.36
   1 -11   4  272.36   31.12
  -1 -11  -4  283.41   44.62
  -1 -11  -4  261.27   39.61
   1 -11   4  293.82   37.34
  -1 -11  -4  280.20   75.36
   1  11   5   52.31   21.03
   1  11   5   47.05   21.36
   1  11   5   40.97   21.17
  -1  11  -5   67.01   17.90
  -1  11  -5   62.26   15.14
   1 -11   5   53.43   14.52
  -1 -11  -5   42.77   18.29
  -1 -11  -5   55.72   20.94
  -1 -11  -5   44.61   22.51
   1 -11   5   59.21   31.48
   1 -11   5   49.74   17.48
   1  11   6  394.54   52.96
   1  11   6  395.23   54.36
   1  11   6  490.30   58.60
  -1  11  -6  468.31   44.59
  -1  11  -6  510.47   47.61
   1 -11   6  460.03   47.64
  -1 -11  -6  435.50   59.55
  -1 -11  -6  449.13   56.99
   1 -11   6  529.98   51.22
   1 -11   6  470.71   42.31
   1  11   7  513.75   56.48
   1  11   7  574.93   60.03
   1  11   7  548.75   61.91
  -1  11  -7  608.30   52.80
  -1  11  -7  633.06   51.54
   1 -11   7  659.63   58.31
  -1 -11  -7  557.26   64.01
  -1 -11  -7  574.47   62.94
   1 -11   7  602.54   54.19
   1 -11   7  617.34   49.28
  -1  11  -8   -0.01    8.87
   1  11   8   17.49    9.64
   1  11   8    0.62   11.67
   1  11   8   15.94   10.93
   1 -11   8   21.37    9.05
   1 -11   8   16.22    7.95
   1 -11   8   24.28    8.98
  -1 -11  -8   13.07   11.73
  -1 -11  -8   15.15   11.70
   1  11   9    0.20    5.22
   1  11   9    1.17    6.08
   1  11   9    0.13    7.41
   1 -11   9   76.70    9.30
   1 -11   9    0.78    4.00
   1 -11   9    0.78    5.48
  -1 -11  -9    1.87    6.79
  -1 -11  -9    1.51    7.14
  -1  12   8  167.15   26.30
  -1  12   8  184.99   25.32
   1 -12  -8  182.11   24.02
   1 -12  -8  194.40   44.03
  -1 -12   8  210.21   37.82
  -1 -12   8  191.91   22.26
  -1  12   7  134.53   24.39
  -1  12   7  103.58   24.04
   1 -12  -7  113.42   24.73
  -1 -12   7  142.29   20.92
  -1 -12   7  139.33   21.28
  -1 -12   7  130.22   21.75
   1 -12  -7  123.56   24.26
  -1  12   6   12.29   12.05
  -1  12   6   12.25   12.21
   1 -12  -6   16.59   11.73
  -1 -12   6   16.30   17.04
  -1 -12   6   10.14   10.16
  -1 -12   6   16.62   11.34
   1 -12  -6   16.49   12.36
  -1  12   5   46.32   20.34
  -1  12   5   49.44   18.93
   1 -12  -5   58.06   16.85
  -1 -12   5   31.75   15.62
  -1 -12   5   29.86   27.78
  -1 -12   5   38.02   16.72
   1 -12  -5   55.28   25.67
  -1  12   4   28.55   20.38
  -1  12   4   44.62   18.58
   1 -12  -4   41.96   16.38
  -1 -12   4   48.38   16.82
  -1 -12   4   37.29   16.80
  -1 -12   4   36.31   15.62
   1 -12  -4   47.07   15.48
   1  12  -3    2.62    8.82
  -1  12   3    3.14    9.16
   1 -12  -3    3.16    8.82
   1 -12  -3    1.05    8.09
   1 -12  -3    4.39    7.34
  -1 -12   3    7.53    8.30
  -1 -12   3   -0.75   11.00
  -1 -12   3    5.34    8.59
   1  12  -2  143.97   28.53
  -1  12   2  131.87   31.99
   1 -12  -2  121.25   22.51
   1 -12  -2  121.30   28.51
   1 -12  -2  117.74   23.76
  -1 -12   2  106.89   28.06
  -1 -12   2  113.21   23.91
  -1 -12   2  135.96   26.97
   1 -12  -2  128.92   25.16
   1  12  -1  322.00   43.32
  -1  12   1  544.57   52.23
   1 -12  -1  293.11   38.26
   1 -12  -1  289.77   34.63
   1 -12  -1  258.98   31.32
   1 -12  -1  267.72   63.46
  -1 -12   1  308.08   41.30
  -1 -12   1  291.47   38.32
  -1 -12   1  291.60   76.51
   1  12   0    0.79    6.41
  -1  12   0   -1.29    6.75
   1 -12   0    3.92    9.34
   1 -12   0    0.48    6.77
   1 -12   0    0.94    4.49
   1 -12   0    0.09    4.84
  -1 -12   0    1.01    6.28
  -1 -12   0    2.06    7.75
  -1 -12   0    1.57    6.08
  -1 -12   0    1.28    7.44
  -1  12  -1 2378.69  202.80
   1  12   1 2444.22  213.38
   1 -12   1 2351.95  201.37
   1 -12   1 2396.38  198.68
  -1 -12  -1 2086.94  182.96
  -1 -12  -1 2178.87  205.05
  -1 -12  -1 2305.72  206.01
  -1 -12  -1 2421.23  210.14
   1  12   2    7.19   11.39
  -1  12  -2    3.06   15.69
   1  12   2    6.56   11.91
   1  12   2   -1.81   11.29
   1 -12   2    5.92   10.39
  -1 -12  -2    8.75   11.86
  -1 -12  -2    6.39   11.66
   1 -12   2   16.18    9.98
   1  12   3 2678.15  288.46
   1  12   3 2857.84  248.73
   1  12   3 2747.44  247.06
  -1  12  -3 2628.13  221.94
   1 -12   3 2643.03  221.76
  -1 -12  -3 2777.95  252.96
  -1 -12  -3 2737.40  248.65
   1 -12   3 2885.39  240.40
   1  12   4   83.66   24.67
   1  12   4   54.95   24.01
   1  12   4   77.49   23.68
  -1  12  -4   82.30   19.25
   1 -12   4   76.23   20.84
   1 -12   4   93.03   19.09
  -1 -12  -4   63.16   20.88
  -1 -12  -4   63.05   21.69
  -1 -12  -4   66.05   24.25
   1  12   5  562.98   62.71
  -1  12  -5  636.09   56.99
   1  12   5  707.83   69.20
   1  12   5  571.83   63.37
   1 -12   5  621.34   59.59
  -1 -12  -5  611.77   68.30
  -1 -12  -5  588.57   61.11
   1 -12   5  595.78   55.83
   1  12   6   72.89   19.80
   1  12   6   78.35   21.28
   1  12   6   95.43   21.92
  -1  12  -6   70.75   16.10
   1 -12   6   86.22   18.60
  -1 -12  -6   74.02   20.19
  -1 -12  -6   69.80   23.07
   1 -12   6   75.54   17.47
   1  12   7  255.09   49.17
   1  12   7  282.91   34.04
   1  12   7  273.75   35.76
  -1  12  -7  289.45   25.12
   1 -12   7  278.50   30.63
   1 -12   7  298.02   25.15
  -1 -12  -7  279.53   38.14
  -1 -12  -7  289.99   54.37
   1 -12   7  287.31   30.11
   1  12   8   87.92   18.81
   1  12   8   96.86   26.91
   1 -12   8   91.87   15.03
   1 -12   8  105.97   16.60
  -1 -12  -8  103.82   19.84
  -1 -12  -8   95.66   17.51
   1  13  -6   15.09   10.06
  -1  13   6   20.46   17.39
  -1  13   6   18.47   10.82
   1 -13  -6   16.42   10.16
  -1 -13   6    6.21    9.55
   1 -13  -6   15.16   10.74
  -1 -13   6   20.34    9.45
   1  13  -5  115.83   21.53
  -1  13   5  102.18   24.85
  -1  13   5   77.57   22.60
   1 -13  -5   99.16   21.58
  -1 -13   5  109.28   23.07
   1 -13  -5  106.71   22.65
  -1 -13   5  104.70   20.65
   1  13  -4  196.28   30.22
  -1  13   4  176.72   31.72
  -1  13   4  199.39   34.76
   1 -13  -4  209.05   31.50
  -1 -13   4  199.56   28.72
   1 -13  -4  178.08   44.43
  -1 -13   4  188.63   32.54
  -1  13   3    7.39    9.36
  -1  13   3    1.80   10.28
   1  13  -3    2.17    8.84
   1 -13  -3    6.99    9.08
   1 -13  -3    8.25    7.78
  -1 -13   3    4.62   10.04
  -1 -13   3    4.14    8.34
   1  13  -2   10.72   11.11
  -1  13   2   12.27   12.45
   1 -13  -2    9.48   11.26
   1 -13  -2   13.40    9.28
  -1 -13   2   17.46   12.77
  -1 -13   2   29.60   18.98
  -1 -13   2    1.66    9.00
   1 -13  -2   12.34   10.66
   1  13  -1  557.52   58.97
  -1  13   1  632.48   68.67
   1 -13  -1  642.62   58.41
   1 -13  -1  605.77   52.96
   1 -13  -1  521.31   51.04
   1 -13  -1  581.61   60.70
  -1 -13   1  547.62   64.93
  -1 -13   1  621.15   61.68
  -1 -13   1  506.35   51.38
   1  13   0   24.71   16.10
   1  13   0    1.10   14.05
  -1  13   0   35.01   16.05
   1 -13   0   33.17   25.86
   1 -13   0   20.47   11.48
   1 -13   0   41.47   13.91
  -1 -13   0   30.92   17.37
  -1 -13   0   72.77   16.66
   1  13   1   98.26   23.23
   1  13   1  119.42   25.80
   1  13   1    2.60   24.60
  -1  13  -1  113.72   23.87
   1 -13   1  113.66   23.37
   1 -13   1  124.60   23.46
  -1 -13  -1  117.31   23.93
  -1 -13  -1  107.85   23.87
  -1 -13  -1  108.25   26.61
   1  13   2  542.13   60.09
   1  13   2  519.59   56.65
   1  13   2  570.87   58.87
  -1  13  -2  517.85   53.14
   1 -13   2  581.94   85.89
   1 -13   2  513.68   54.89
  -1 -13  -2  481.95   55.50
  -1 -13  -2  534.88   60.70
   1  13   3   33.52   19.34
   1  13   3   47.44   17.76
   1  13   3  103.14   19.21
  -1  13  -3   37.45   15.13
   1 -13   3   39.02   26.64
  -1 -13  -3   42.48   18.50
  -1 -13  -3   46.39   18.03
   1 -13   3   41.71   16.35
   1  13   4    9.63   11.58
   1  13   4   11.44   11.81
   1  13   4   15.09   10.95
  -1  13  -4   14.99    9.53
   1 -13   4   13.69   10.16
  -1 -13  -4   15.08   12.16
  -1 -13  -4    9.10   16.51
   1 -13   4   14.95   10.19
   1  13   5    8.66    8.05
   1  13   5    1.13    8.06
  -1  13  -5    6.51    6.36
   1  13   5    6.52    8.29
   1 -13   5    4.44   12.11
   1 -13   5    3.00    7.28
  -1 -13  -5    6.46    7.04
  -1 -13  -5    5.62    9.01
   1  13   6  342.61   35.61
   1  13   6  356.37   56.30
   1  13   6  398.31   37.09
   1 -13   6  357.05   34.59
   1 -13   6  388.12   37.52
  -1 -13  -6  362.53   64.31
  -1 -13  -6  350.28   32.69
   1  14  -4   96.55   17.99
  -1  14   4   85.89   18.71
  -1  14   4   98.94   20.89
   1 -14  -4   94.55   18.08
  -1 -14   4   90.27   19.41
   1 -14  -4   94.86   16.66
  -1 -14   4   95.65   17.63
   1  14  -3   95.11   32.41
  -1  14   3   75.15   19.01
  -1  14   3   77.21   21.92
  -1 -14   3   64.33   20.44
   1 -14  -3  124.45   18.47
   1 -14  -3   80.32   16.16
  -1 -14   3   87.69   18.29
   1  14  -2  201.20   29.28
  -1  14   2  190.41   30.48
  -1  14   2  209.12   32.77
   1 -14  -2  206.93   24.04
  -1 -14   2  199.08   28.04
   1 -14  -2  188.13   24.68
  -1 -14   2  170.23   31.69
   1  14  -1  283.86   35.83
  -1  14   1  278.00   37.28
   1 -14  -1  268.05   42.01
   1 -14  -1  288.45   30.89
   1 -14  -1  263.58   34.90
   1 -14  -1  273.47   27.04
  -1 -14   1  297.52   33.90
  -1 -14   1  249.83   38.46
   1  14   0    2.84    7.35
   1  14   0    1.36    6.92
  -1  14   0    2.05    7.22
   1 -14   0    2.59    6.92
   1 -14   0    0.36   10.88
  -1 -14   0    6.94    7.78
  -1  14  -1    3.09    6.14
   1  14   1    0.59   11.00
   1  14   1    2.19    6.19
   1 -14   1    1.76    6.03
  -1 -14  -1    1.54    6.87
  -1 -14  -1    0.83    5.28
   1 -14   1    1.39    5.52
   1  14   2   59.70   14.13
   1  14   2   37.14   15.90
   1  14   2  -12.81   20.24
  -1  14  -2   30.09   12.84
   1 -14   2   41.49   22.66
   1 -14   2   39.10   13.77
  -1 -14  -2   34.30   13.36
  -1 -14  -2   34.65   14.77
   1  14   3  767.97   66.59
   1  14   3  674.15   57.91
   1  14   3  843.63   65.67
  -1  14  -3  691.47   54.64
   1 -14   3  722.14   59.76
  -1 -14  -3  748.83   64.47
  -1 -14  -3  722.65   80.49
   1 -14   3  765.16   63.66
   1  14   4   16.27   10.14
   1  14   4   12.33    9.61
   1 -14   4   18.44    9.00
   1 -14   4   23.38    9.99
  -1 -14  -4   17.00   11.00
   2   0 -13   -0.43    7.18
   2   0 -13    0.67    7.29
  -2   0  13   60.99    9.27
   2   0 -12  772.21   60.34
  -2   0  12  773.77   59.82
   2   0 -11    1.26    9.42
  -2   0  11    1.26   10.32
  -2   0  11   64.45   12.65
   2   0 -10 1625.34  129.79
  -2   0  10 3578.04  247.16
  -2   0  10 1492.72  123.90
   2   0  -9    1.03   11.06
  -2   0   9   65.10   11.84
   2   0  -8  634.59   51.79
  -2   0   8 1139.38   82.89
  -2   0   8  683.08   52.65
  -2   0   7   -0.21    4.31
  -2   0   7    3.70    4.11
   2   0  -6  699.94   50.06
   2   0  -6  438.43   32.32
   2   0  -6  481.63   43.58
  -2   0   6  872.29   69.64
  -2   0   6  473.13   47.66
  -2   0   6  401.44   27.58
  -2   0   6  545.36   36.72
   2   0  -5    0.85    2.76
   2   0  -5    1.55    4.27
   2   0  -5    1.80    2.53
  -2   0   5    0.65    3.02
  -2   0   5    1.38    3.11
   2   0  -4 3606.84  250.20
   2   0  -4 3636.30  233.77
   2   0  -4 3970.12  299.20
   2   0  -4 3877.11  290.88
  -2   0   4 3916.90  276.61
  -2   0   4 5931.48  408.43
  -2   0   4 3909.95  274.86
  -2   0   4 3892.57  277.26
  -2   0   4 3167.48  217.95
   2   0  -3    5.86    3.84
   2   0  -3   -0.02    4.91
   2   0  -3    0.22    1.66
   2   0  -3    4.84    1.48
   2   0  -3    7.28    1.71
   2   0  -3    7.09    4.36
  -2   0   3    4.66    1.55
  -2   0   3    7.26    4.07
  -2   0   3   19.89    3.17
  -2   0   3   -0.01    1.97
  -2   0   3    5.66    3.22
   2   0  -219929.34 2254.21
   2   0  -215399.52 1672.26
   2   0  -216760.97 1961.87
   2   0  -219061.11 2188.93
  -2   0   218420.82 2057.64
  -2   0   219724.50 2253.13
  -2   0   217727.29 1914.22
  -2   0   216759.55 1913.70
  -2   0   218184.47 2060.31
  -2   0   219654.42 2198.53
  -2   0   217076.74 1896.06
   2   0  -1   16.87    2.10
   2   0  -1   -0.01    6.31
   2   0  -1   14.72    5.31
   2   0  -1   13.46    1.10
  -2   0   1   10.86    5.72
  -2   0   1    0.06    3.63
  -2   0   1   13.59    4.75
  -2   0   1    8.10    3.58
  -2   0   1   11.78    1.30
  -2   0   1   14.21    5.18
  -2   0   1   11.96    5.47
   2   0   029422.36 4135.61
   2   0   034069.42 4772.03
   2   0   031250.31 4346.10
   2   0   030903.52 4118.92
  -2   0   030512.31 4201.54
  -2   0   025989.76 3490.98
  -2   0   030650.97 4284.95
  -2   0   029477.39 4117.54
  -2   0   033898.55 4698.70
  -2   0   037055.99 5089.31
   2   0   1   51.99    4.90
   2   0   1   10.88    6.63
   2   0   1   13.67    2.33
   2   0   1   -0.14    5.50
  -2   0  -1   10.63    4.74
  -2   0  -1   12.22    5.77
  -2   0  -1   10.19    5.78
  -2   0  -1    0.00    3.07
  -2   0  -1   59.98   10.64
  -2   0  -1   10.54    5.15
   2   0   2 2431.25  165.53
   2   0   2 2234.10  147.60
   2   0   2 2403.30  149.89
   2   0   2 2405.23  171.09
   2   0   2 2437.22  154.30
   2   0   2 2445.34  158.19
  -2   0  -2 2483.82  168.06
  -2   0  -2 2604.83  175.89
  -2   0  -2 2670.91  170.55
  -2   0  -2 2539.25  170.32
  -2   0  -2 2528.94  173.16
  -2   0  -2 2582.30  165.38
   2   0   3    7.10    4.91
   2   0   3    3.97    3.50
   2   0   3    4.95    6.28
   2   0   3    6.10    3.60
   2   0   3    4.67    5.47
   2   0   3   -0.08    7.30
  -2   0  -3    2.67    3.38
  -2   0  -3    4.18    4.94
  -2   0  -3    8.61    5.43
  -2   0  -3   -0.31    8.19
  -2   0  -3    5.94    5.37
  -2   0  -3   11.02    3.78
  -2   0  -3    6.22    4.95
   2   0   425358.81 3438.97
   2   0   423565.48 3106.56
   2   0   425863.28 3453.62
   2   0   423415.48 3086.20
   2   0   428486.34 3779.30
   2   0   424972.58 3262.76
  -2   0  -422130.29 2878.73
  -2   0  -428363.18 3763.03
  -2   0  -428646.72 3769.30
  -2   0  -428726.40 3831.81
  -2   0  -424670.73 3287.55
  -2   0  -423889.90 3138.79
   2   0   5   10.81    9.16
   2   0   5    4.22    7.62
   2   0   5   -0.26    5.09
   2   0   5    0.14    8.25
   2   0   5    4.23    6.59
   2   0   5    5.40    6.55
   2   0   5    4.80    6.72
  -2   0  -5    5.38    6.39
  -2   0  -5    8.88    5.09
  -2   0  -5    3.74    7.00
  -2   0  -5    8.99    6.93
  -2   0  -5    4.88    4.39
  -2   0  -5    0.09    5.75
   2   0   617565.89 2110.65
   2   0   616058.72 1896.73
   2   0   618115.21 2136.93
   2   0   614872.23 1756.07
   2   0   617259.44 1932.44
  -2   0  -618229.48 2124.37
  -2   0  -615306.18 1734.48
  -2   0  -614912.69 1786.51
  -2   0  -617594.98 2074.65
  -2   0  -615154.13 1770.99
   2   0   7    1.10    4.84
   2   0   7    1.18    5.83
  -2   0  -7    2.09    5.52
  -2   0  -7    0.97    5.62
  -2   0  -7    0.68    4.40
   2   0   8  812.87   77.72
   2   0   8  756.09   69.46
   2   0   8  827.46   77.05
  -2   0  -8  714.09   70.22
  -2   0  -8  735.10   60.92
  -2   0  -8  821.33   74.32
   2   0   9    0.75    4.16
   2   0   9    0.21    5.78
   2   0   9    0.63    4.92
  -2   0  -9   -0.88    5.38
  -2   0  -9    0.37    5.17
   2   0  10  297.76   40.69
   2   0  10  317.67   46.25
  -2   0 -10  263.08   41.30
  -2   0 -10  282.05   38.54
   2   0  11   -1.64    5.69
  -2   0 -11    1.01    4.41
  -2   0 -11   -0.95    5.29
   2   0  12  146.71   27.43
   2   0  12  130.33   23.16
  -2   0 -12  126.92   25.05
  -2   0 -12  117.70   26.14
   2   0  13   -0.06    7.77
   2   0  13    7.15    8.97
  -2   0 -13    0.70    4.95
   2   1 -13   68.92   12.96
  -2   1  13   52.99   14.79
   2  -1 -13   55.04   13.11
   2  -1 -13   60.95   10.74
  -2  -1  13   65.66   14.67
   2   1 -12   29.12   10.14
  -2   1  12   23.63   10.15
   2  -1 -12   25.74   11.61
  -2  -1  12   34.62   11.34
   2   1 -11   73.21   15.41
  -2   1  11   84.40   28.27
  -2   1  11   70.51   37.52
  -2  -1  11   73.52   21.30
   2  -1 -11   66.60   17.07
  -2  -1  11   98.89   19.08
   2   1 -10 2058.28  158.49
  -2   1  10 1979.79  155.75
  -2   1  10 3407.16  256.23
  -2  -1  10 1994.31  178.93
   2  -1 -10 2016.98  198.05
  -2  -1  10 1950.22  157.70
   2   1  -9 1148.23   83.72
  -2   1   9 1108.89  103.85
  -2   1   9 1247.08  109.01
  -2  -1   9 1211.01   91.22
   2  -1  -9 1120.68   86.45
  -2  -1   9 1314.55  139.50
   2   1  -8  472.28   39.67
  -2   1   8 1124.72   95.80
  -2   1   8  497.71   40.47
   2  -1  -8  467.45   43.49
  -2  -1   8  464.74   41.76
  -2  -1   8  497.92   42.27
  -2  -1   8 1166.54   74.93
   2   1  -7  611.55   49.47
  -2   1   7  676.20   60.92
  -2   1   7  708.55   59.42
  -2   1   7  632.84   48.49
  -2  -1   7  616.16   45.79
  -2  -1   7  714.56   56.40
  -2  -1   7  674.14   48.20
  -2  -1   7  715.42   48.99
   2   1  -6  209.25   28.87
   2   1  -6  189.07   20.55
  -2   1   6  208.86   20.68
  -2   1   6  216.58   19.57
  -2  -1   6  307.43   27.32
  -2  -1   6  216.73   29.96
  -2  -1   6  198.03   17.55
  -2  -1   6  222.23   28.34
   2  -1  -6  191.44   14.06
   2  -1  -6  212.92   25.95
   2   1  -5 1988.96  136.69
   2   1  -5 2364.29  169.82
   2   1  -5 2172.50  181.30
  -2   1   5 2474.34  160.30
  -2   1   5 2304.60  158.32
  -2   1   5 2312.01  165.07
   2  -1  -5 2315.12  165.01
   2  -1  -5 2008.53  120.02
   2  -1  -5 2224.15  146.77
   2  -1  -5 1751.13  141.82
  -2  -1   5 2153.29  140.17
  -2  -1   5 2531.28  162.17
  -2  -1   5 2032.37  132.59
   2  -1  -5 2410.28  168.27
  -2  -1   5 2226.64  152.27
  -2  -1   5 2410.35  147.63
  -2   1   4 2070.55  126.74
   2   1  -4 2515.88  162.18
   2   1  -4 1913.66  117.78
  -2   1   4 1488.51   84.03
  -2   1   4 2015.09  113.32
   2   1  -4 1907.39  130.25
  -2   1   4 1889.09  117.21
  -2   1   4 2278.25  137.49
   2  -1  -4 1970.91  109.06
  -2  -1   4 1876.43  113.07
   2  -1  -4 2078.74  138.91
  -2  -1   4 1960.22  119.31
  -2  -1   4 2024.73  122.79
   2  -1  -4 1714.68  126.94
  -2  -1   4 1960.34  124.69
  -2  -1   4 1798.35  118.49
   2  -1  -4 2049.11  133.70
   2   1  -3 4013.94  299.92
   2   1  -3 3478.21  213.17
   2   1  -3 3802.47  278.13
  -2   1   3 3882.62  244.72
  -2   1   3 3541.25  219.69
  -2   1   3 3379.06  235.61
  -2   1   3 3579.63  254.59
   2   1  -3 4104.98  275.76
  -2   1   3 3798.29  234.31
  -2   1   3 3179.84  196.22
  -2   1   3 3751.49  264.33
  -2   1   3 3827.23  268.95
   2  -1  -3 3774.23  238.99
  -2  -1   3 4260.58  297.86
  -2  -1   3 4095.60  280.51
  -2  -1   3 4130.59  276.72
   2  -1  -3 3648.91  258.43
   2  -1  -3 3384.78  260.96
  -2  -1   3 3606.62  260.92
   2  -1  -3 3290.05  219.17
  -2  -1   3 3982.28  275.13
   2  -1  -3 3938.45  289.77
  -2  -1   3 3541.50  238.63
   2   1  -2 9979.44  909.89
   2   1  -210758.00 1006.51
   2   1  -210363.96  989.55
  -2   1   212814.33 1215.87
  -2   1   210646.86  930.22
  -2   1   210634.27  930.75
  -2   1   2 9587.35  910.01
  -2   1   210125.49  958.22
  -2   1   210421.04  967.64
  -2  -1   2 8898.81  811.86
  -2  -1   210090.40  932.40
  -2  -1   210119.73  911.01
  -2  -1   210092.10  954.77
  -2  -1   211088.81 1037.84
  -2  -1   211088.73 1054.51
  -2  -1   210514.19 1003.54
   2  -1  -2 9421.56  872.62
   2  -1  -2 9845.51  970.80
   2  -1  -210923.55 1050.92
   2  -1  -211436.18 1046.61
   2  -1  -210023.25  942.69
   2   1  -1 3211.19  202.90
   2   1  -1 3388.63  231.91
  -2   1   1 3518.50  246.10
  -2   1   1 3522.55  212.08
  -2   1   1 3167.00  220.42
  -2   1   1 3056.71  212.93
   2   1  -1 3495.57  247.51
  -2   1   1 3129.29  206.75
  -2   1   1 3075.23  192.15
  -2  -1   1 3257.99  223.75
  -2  -1   1 3217.64  199.27
  -2  -1   1 3242.23  207.14
  -2  -1   1 3457.51  227.52
  -2  -1   1 3354.06  215.06
  -2  -1   1 3328.91  251.11
   2  -1  -1 3212.23  239.76
   2  -1  -1 3134.23  228.30
   2  -1  -1 3268.00  231.96
   2  -1  -1 3446.97  229.66
  -2  -1   1 3678.75  250.53
   2  -1  -1 3181.09  196.36
   2   1   017732.11 1944.31
   2   1   015232.81 1559.18
   2   1   015785.55 1727.99
   2   1   014700.55 1587.96
  -2   1   014965.65 1563.93
  -2   1   013654.58 1511.68
  -2   1   014407.92 1567.77
  -2   1   016157.70 1757.47
  -2   1   014891.97 1597.29
  -2  -1   017257.59 1890.91
   2  -1   016940.22 1823.41
  -2  -1   013689.89 1507.06
  -2  -1   016425.53 1790.74
  -2  -1   015332.79 1605.17
  -2  -1   016753.86 1782.45
  -2  -1   016359.08 1749.70
  -2  -1   013452.23 1369.27
   2  -1   016781.85 1860.62
   2  -1   014489.54 1601.87
   2  -1   015804.30 1725.05
   2   1   1 1647.78  103.84
   2   1   1 1580.16   92.27
   2   1   1 1737.23  112.09
   2   1   1 1573.82   88.76
   2   1   1 1625.40   91.20
  -2   1  -1 1736.84  120.89
  -2   1  -1 1817.64  112.12
  -2   1  -1 1846.75  111.33
  -2   1  -1 1749.13  108.16
  -2   1  -1 1710.12   97.07
   2  -1   1 1758.92  108.60
   2  -1   1 1856.44  112.16
  -2  -1  -1 1721.97  113.74
  -2  -1  -1 1588.27  101.84
   2  -1   1 1731.71  107.95
   2  -1   1 1666.50   81.15
  -2  -1  -1 1735.87   99.38
  -2  -1  -1 1666.90  108.05
  -2  -1  -1 1728.09  106.02
   2  -1   1 1919.15  142.80
   2   1   2 3564.88  256.12
  -2   1  -2 3693.03  267.98
  -2   1  -2 3632.38  262.14
   2   1   2 4194.85  305.03
   2   1   2 3731.65  257.24
   2   1   2 4058.83  305.74
   2   1   2 3818.17  277.48
   2   1   2 3741.35  255.19
  -2   1  -2 3964.50  287.55
  -2   1  -2 3824.96  273.65
  -2   1  -2 3910.50  283.83
   2  -1   2 3675.60  282.58
   2  -1   2 3617.64  239.68
   2  -1   2 3790.88  269.92
   2  -1   2 3971.76  294.86
  -2  -1  -2 3985.53  295.53
  -2  -1  -2 3603.65  269.01
  -2  -1  -2 3866.55  287.94
  -2  -1  -2 3937.44  286.78
  -2  -1  -2 3914.26  268.86
   2  -1   2 3831.68  281.39
   2  -1   2 3231.53  233.67
   2  -1   2 3727.46  257.55
   2  -1   2 3925.81  294.00
  -2   1  -3  449.74   29.61
   2   1   3  437.80   28.40
   2   1   3  525.39   41.65
   2   1   3  485.68   45.99
   2   1   3  459.80   28.11
   2   1   3  441.23   28.37
   2   1   3  437.71   27.02
  -2   1  -3  413.86   26.80
  -2   1  -3  457.66   32.85
  -2   1  -3  495.47   34.01
  -2   1  -3  426.90   29.09
  -2   1  -3  476.12   49.61
   2  -1   3  450.80   28.49
   2  -1   3  465.88   34.98
  -2  -1  -3  472.29   24.41
  -2  -1  -3  496.92   47.62
  -2  -1  -3  441.08   32.54
  -2  -1  -3  491.23   34.49
   2  -1   3  453.34   38.94
  -2  -1  -3  461.71   35.40
   2  -1   3  477.61   54.97
   2  -1   3  439.70   25.33
   2  -1   3  440.84   28.40
   2  -1   3  444.28   32.49
  -2  -1  -3  514.57   27.88
   2   1   4 3913.40  302.40
  -2   1  -4 3924.96  297.01
   2   1   4 3679.05  274.65
   2   1   4 3517.53  273.59
   2   1   4 4092.91  342.56
   2   1   4 3609.43  296.25
   2   1   4 3817.36  280.21
  -2   1  -4 3529.71  257.08
  -2   1  -4 3994.58  292.18
  -2   1  -4 4203.43  341.61
  -2   1  -4 4029.98  311.08
  -2   1  -4 3621.62  273.08
   2  -1   4 4116.86  325.75
  -2  -1  -4 3881.12  319.78
   2  -1   4 3654.01  266.16
  -2  -1  -4 3395.05  238.08
  -2  -1  -4 3350.13  265.41
  -2  -1  -4 3791.23  296.02
  -2  -1  -4 3772.09  272.64
  -2  -1  -4 3636.27  294.75
   2  -1   4 4252.50  311.38
   2  -1   4 3980.68  314.13
   2  -1   4 3752.65  275.38
   2  -1   4 3876.74  293.68
   2  -1   4 3931.32  320.05
   2   1   5   22.06    7.21
   2   1   5   17.85    4.77
  -2   1  -5    2.98    9.56
  -2   1  -5    5.43    7.38
   2   1   5   -0.11    6.61
   2   1   5   17.75    6.87
   2   1   5   22.05   15.90
   2   1   5   19.77    8.62
  -2   1  -5    3.55    5.36
  -2   1  -5    1.19    6.28
  -2   1  -5    4.05    8.28
  -2   1  -5    2.89    5.55
   2  -1   5    5.00    8.98
   2  -1   5    5.33    4.92
   2  -1   5    4.55    8.60
  -2  -1  -5   17.64    8.39
  -2  -1  -5   19.85    8.59
  -2  -1  -5   17.44    7.87
  -2  -1  -5   32.35    5.36
  -2  -1  -5   22.22    3.83
  -2  -1  -5   26.71    7.17
   2  -1   5    0.05    5.99
   2  -1   5    5.84    7.42
   2  -1   5    5.39    9.74
   2  -1   5    0.32    5.88
   2   1   6  469.32   41.02
   2   1   6  461.66   42.19
   2   1   6  465.77   44.80
   2   1   6  512.08   54.13
   2   1   6  455.42   43.75
  -2   1  -6  460.19   32.12
  -2   1  -6  441.12   38.39
  -2   1  -6  547.55   46.98
   2  -1   6  522.92   51.20
   2  -1   6  519.55   42.64
   2  -1   6  575.82   50.21
   2  -1   6  484.04   37.46
  -2  -1  -6  425.25   44.60
   2  -1   6  509.76   58.33
  -2  -1  -6  456.71   33.34
  -2  -1  -6  485.92   29.76
  -2  -1  -6  476.46   45.66
  -2  -1  -6  498.61   41.11
   2   1   7 1252.19  101.84
  -2   1  -7 1091.19   85.54
   2   1   7 1352.20  106.10
   2   1   7 1151.13   93.22
  -2   1  -7 1237.48   98.13
  -2   1  -7 1398.35  105.34
   2  -1   7 1382.92  108.28
  -2  -1  -7 1310.63  105.70
   2  -1   7 1424.60  111.96
  -2  -1  -7 1107.61   96.27
   2  -1   7 1301.51   95.55
   2   1   8  642.34   91.28
   2   1   8  664.10   64.67
  -2   1  -8  589.60   58.50
  -2   1  -8  548.44   52.53
  -2   1  -8  661.66   81.81
   2   1   8  606.78   60.24
  -2  -1  -8  545.59   61.71
  -2  -1  -8  657.81   65.14
   2  -1   8  621.46   57.81
   2  -1   8  720.35   67.70
   2  -1   8  669.35   89.90
   2   1   9   40.08   19.12
   2   1   9   41.50   17.75
  -2   1  -9   34.26   17.36
  -2   1  -9   36.90   14.80
  -2   1  -9   59.31   16.32
   2  -1   9   36.67   14.21
  -2  -1  -9   35.49   18.75
  -2  -1  -9   39.98   18.39
   2  -1   9   65.15   16.41
   2  -1   9   49.38   33.02
   2   1  10  322.17   43.37
   2   1  10  330.39   47.80
  -2   1 -10  319.20   42.39
  -2   1 -10  339.52   39.47
   2  -1  10  324.87   65.44
   2  -1  10  318.56   47.28
  -2  -1 -10  285.70   44.06
  -2  -1 -10  305.74   44.09
   2   1  11  343.53   42.74
   2   1  11  338.66   46.87
  -2   1 -11  344.70   36.78
  -2   1 -11  341.68   66.13
   2  -1  11  375.75   46.41
  -2  -1 -11  318.89   40.13
   2  -1  11  349.16   40.55
  -2  -1 -11  299.67   44.26
   2   1  12   74.58   21.69
   2   1  12   85.94   18.75
  -2   1 -12   74.39   18.85
   2  -1  12   90.48   21.31
  -2  -1 -12   80.67   21.35
  -2  -1 -12   75.07   16.57
   2  -1  12   77.41   17.92
   2   1  13   -0.62    5.23
   2   1  13    1.39    4.59
  -2   1 -13   -0.37    7.05
   2  -1  13    2.05    5.26
  -2  -1 -13    3.66    5.24
   2  -1  13    1.29    4.40
   2   2 -13   28.16   10.69
  -2   2  13   31.28   11.83
   2  -2 -13   48.71   10.68
  -2  -2  13   28.67   11.39
  -2   2  12  157.52   18.15
  -2   2  12  124.90   25.27
  -2  -2  12  152.31   25.68
   2  -2 -12  142.79   22.89
  -2  -2  12  149.96   22.30
   2   2 -11   51.75   12.85
  -2   2  11   83.82   24.51
  -2   2  11   65.68   20.75
   2  -2 -11   67.86   16.09
  -2  -2  11   62.49   19.23
  -2  -2  11   54.53   17.33
  -2  -2  11   56.65   15.21
   2   2 -10 2523.35  187.47
  -2   2  10 2315.36  178.25
  -2   2  10 2366.04  213.81
   2  -2 -10 2433.35  193.60
  -2  -2  10 2318.76  185.46
  -2  -2  10 2342.16  223.34
  -2  -2  10 2465.47  214.21
   2   2  -9   30.29    7.82
  -2   2   9    7.71   20.59
  -2   2   9    8.39    7.60
   2  -2  -9    7.57    9.36
  -2  -2   9    7.73    9.10
  -2  -2   9   12.68    9.32
  -2  -2   9    9.12   11.81
   2   2  -8 1366.59   93.78
  -2   2   8 1358.09   95.61
  -2   2   8 1485.54  124.38
   2  -2  -8 1361.57  101.90
  -2  -2   8 1282.56   98.38
  -2  -2   8 1468.82  107.11
  -2  -2   8 1394.67  112.58
  -2   2   7  289.73   26.63
  -2   2   7  252.89   33.74
  -2   2   7  263.42   28.08
  -2  -2   7  326.25   27.41
  -2  -2   7  311.67   31.95
  -2  -2   7  293.91   27.31
  -2  -2   7  301.18   25.63
   2   2  -6 4375.83  365.36
   2   2  -6 3772.23  311.22
  -2   2   6 4234.72  326.59
  -2   2   6 4201.44  341.78
  -2   2   6 3971.76  302.80
   2  -2  -6 4385.95  359.42
  -2  -2   6 4307.11  323.75
  -2  -2   6 3809.80  297.22
  -2  -2   6 4611.17  345.57
   2  -2  -6 3636.36  267.67
   2  -2  -6 4101.74  303.07
  -2  -2   6 3981.33  318.08
   2   2  -5  465.87   36.82
   2   2  -5  540.03   64.00
  -2   2   5  571.73   42.41
  -2   2   5  543.86   35.55
  -2   2   5  602.25   39.41
   2  -2  -5  472.86   65.86
   2  -2  -5  595.17   43.78
   2  -2  -5  592.41   38.98
  -2  -2   5  508.36   32.48
  -2  -2   5  485.56   36.32
  -2  -2   5  626.85   51.44
   2  -2  -5  595.39   53.03
   2  -2  -5  564.15   45.37
  -2  -2   5  496.93   45.58
   2   2  -4 7443.62  661.23
   2   2  -4 6758.76  540.32
   2   2  -4 6880.17  596.60
  -2   2   4 7538.45  633.73
  -2   2   4 7309.14  602.28
  -2   2   4 6092.30  517.03
  -2   2   4 6512.82  555.09
  -2   2   4 7376.85  640.80
   2  -2  -4 7924.55  697.26
   2  -2  -4 7101.48  620.86
  -2  -2   4 8387.65  705.55
  -2  -2   4 6966.22  580.59
  -2  -2   4 7062.10  590.72
  -2  -2   4 8278.27  688.43
  -2  -2   4 6515.67  552.29
  -2  -2   4 6889.44  591.41
   2  -2  -4 7134.97  622.84
   2  -2  -4 6239.04  578.22
   2  -2  -4 6579.63  538.76
   2   2  -3  485.72   31.49
   2   2  -3  499.22   22.33
   2   2  -3  463.02   31.22
   2   2  -3  487.14   26.89
  -2   2   3  418.45   21.03
  -2   2   3  427.11   25.41
  -2   2   3  497.06   24.59
  -2   2   3  431.79   27.54
  -2   2   3  454.70   28.13
  -2   2   3  558.88   33.19
   2  -2  -3  426.20   34.16
  -2  -2   3  479.08   26.98
  -2  -2   3  534.55   29.75
  -2  -2   3  482.79   32.72
  -2  -2   3  510.64   27.14
  -2  -2   3  454.27   31.77
  -2  -2   3  507.75   29.09
   2  -2  -3  455.52   27.39
   2  -2  -3  442.40   16.21
   2  -2  -3  383.36   20.72
   2  -2  -3  501.90   35.38
   2   2  -2  170.97   14.57
   2   2  -2  188.19   20.59
   2   2  -2  207.19    7.94
  -2   2   2  226.50   16.74
  -2   2   2  242.11   15.89
  -2   2   2  214.47   16.09
   2   2  -2  182.32   11.74
  -2   2   2  220.95   13.83
  -2   2   2  214.76   10.59
   2  -2  -2  215.86   12.49
   2  -2  -2  236.97   12.84
  -2  -2   2  208.66   16.08
  -2  -2   2  190.34   14.21
  -2  -2   2  195.95   12.60
  -2  -2   2  294.30   25.58
  -2  -2   2  158.22   10.67
  -2  -2   2  196.73    7.68
   2  -2  -2  218.64   29.42
   2  -2  -2  258.60   29.91
  -2  -2   2  188.95   17.88
   2   2  -1  750.19   43.74
   2   2  -1  690.03   35.30
   2   2  -1  669.35   37.03
  -2   2   1  595.83   28.92
  -2   2   1  657.95   36.36
   2   2  -1  671.63   33.89
  -2   2   1  823.41   49.33
  -2   2   1  664.69   31.95
  -2   2   1  683.99   36.29
  -2   2   1  734.55   38.27
  -2   2   1  626.96   38.67
  -2  -2   1  757.23   45.16
  -2  -2   1  698.76   32.73
  -2  -2   1  644.69   30.90
  -2  -2   1  623.30   31.43
  -2  -2   1  666.11   37.83
   2  -2  -1  608.90   44.28
   2  -2  -1  739.30   39.82
  -2  -2   1  692.66   34.18
   2  -2  -1  666.03   43.23
  -2  -2   1  744.61   45.93
  -2   2   0  153.97    7.25
   2   2   0  158.35   11.22
   2   2   0  159.27   10.72
   2   2   0  174.87   14.37
   2   2   0  163.06    6.00
   2   2   0  176.88   10.47
  -2   2   0  192.14   15.95
  -2   2   0  105.56    9.00
  -2   2   0  120.26   11.76
  -2   2   0  121.03   13.17
  -2   2   0  166.51   12.70
  -2   2   0  115.09    5.58
   2  -2   0  115.80   14.25
  -2  -2   0  161.63    9.95
  -2  -2   0  174.79   15.32
  -2  -2   0  166.81   11.24
  -2  -2   0  173.80   26.26
  -2  -2   0  147.15    6.92
  -2  -2   0  164.18   13.88
   2  -2   0  106.88   27.32
   2  -2   0  117.42   14.26
   2  -2   0  119.15   20.87
  -2  -2   0  173.81    9.97
   2   2   110571.89 1012.34
   2   2   110512.21  966.01
   2   2   112950.14 1277.04
   2   2   111371.56 1071.50
   2   2   112259.12 1189.25
   2   2   112289.63 1226.55
  -2   2  -112524.78 1230.34
  -2   2  -110845.91 1063.27
  -2   2  -1 9883.84  991.93
  -2   2  -111787.73 1158.65
  -2   2  -111430.34 1116.69
   2  -2   111149.96 1132.83
   2  -2   111908.18 1177.52
  -2  -2  -112343.72 1236.59
  -2  -2  -110499.29 1051.29
  -2  -2  -112241.86 1219.89
  -2  -2  -110906.19 1060.72
  -2  -2  -111937.34 1129.05
  -2  -2  -112107.79 1210.20
   2  -2   111559.17 1173.61
   2  -2   110633.37 1024.41
   2  -2   110493.59 1046.83
   2  -2   110820.08 1092.22
   2   2   2  589.58   35.10
   2   2   2  486.95   19.47
  -2   2  -2  543.39   34.77
   2   2   2  604.79   34.96
   2   2   2  570.28   38.46
   2   2   2  555.89   31.59
   2   2   2  561.37   30.19
   2   2   2  555.64   33.88
   2   2   2  646.14   28.96
  -2   2  -2  514.12   44.79
  -2   2  -2  522.48   35.28
  -2   2  -2  483.88   33.07
  -2   2  -2  437.87   32.43
   2  -2   2  422.32   27.35
   2  -2   2  512.40   36.65
   2  -2   2  487.92   53.57
   2  -2   2  523.43   34.28
  -2  -2  -2  581.24   39.93
  -2  -2  -2  629.13   41.67
  -2  -2  -2  587.26   32.99
  -2  -2  -2  610.96   37.68
   2  -2   2  461.38   27.14
   2  -2   2  517.68   52.31
   2  -2   2  490.43   22.30
   2   2   3 2351.07  153.17
   2   2   3 2023.30  112.66
   2   2   3 2119.91  139.28
   2   2   3 2237.00  158.96
   2   2   3 2190.85  145.42
   2   2   3 2479.44  165.43
   2   2   3 2222.64  145.92
  -2   2  -3 2107.66  144.47
  -2   2  -3 2258.29  147.62
  -2   2  -3 2677.70  170.76
  -2   2  -3 2384.73  165.27
  -2   2  -3 2612.28  170.46
  -2   2  -3 2410.68  161.37
   2  -2   3 2389.83  143.87
   2  -2   3 2275.70  147.10
   2  -2   3 2449.54  166.42
  -2  -2  -3 2042.51  125.26
  -2  -2  -3 2273.16  160.36
  -2  -2  -3 2027.23  142.83
   2  -2   3 2350.60  151.11
  -2  -2  -3 2240.13  156.70
  -2  -2  -3 2288.73  136.84
   2  -2   3 2411.55  172.62
   2  -2   3 2496.71  193.62
   2  -2   3 2138.88  161.64
  -2  -2  -3 2171.03  154.84
   2   2   4   96.53   10.61
   2   2   4   84.76   12.57
   2   2   4   83.96   12.32
   2   2   4   80.08   12.56
   2   2   4  136.50   16.14
   2   2   4   91.67   14.87
  -2   2  -4   75.24   13.85
  -2   2  -4   89.12   11.28
  -2   2  -4   84.61   16.19
  -2   2  -4  119.61   13.24
  -2   2  -4   87.52   13.63
  -2   2  -4   70.55   10.56
   2  -2   4   76.41    9.51
   2  -2   4  128.65   16.72
   2  -2   4   61.02   18.54
  -2  -2  -4   87.93   14.51
  -2  -2  -4   75.01   14.26
  -2  -2  -4   82.22   25.01
  -2  -2  -4   96.65    8.18
  -2  -2  -4   77.64   15.58
   2  -2   4   73.80   11.23
   2  -2   4   77.65   10.85
   2  -2   4   71.70   11.90
   2  -2   4   61.18   15.91
   2   2   5 1860.57  130.73
  -2   2  -5 1863.03  125.05
   2   2   5 1899.91  130.90
   2   2   5 1820.22  151.04
   2   2   5 1896.43  140.83
   2   2   5 1908.42  136.58
   2   2   5 1936.85  126.29
  -2   2  -5 1979.95  149.80
  -2   2  -5 1936.97  135.60
  -2   2  -5 1796.40  132.43
  -2   2  -5 2081.36  145.14
  -2   2  -5 2211.46  136.22
   2  -2   5 2188.53  159.91
   2  -2   5 1917.62  122.43
   2  -2   5 1985.95  147.38
  -2  -2  -5 2008.31  143.68
   2  -2   5 1897.27  154.44
  -2  -2  -5 1987.90  149.14
  -2  -2  -5 1932.65  140.43
  -2  -2  -5 1738.56  134.33
   2  -2   5 1873.01  123.81
   2  -2   5 1864.67  124.68
   2  -2   5 2004.14  161.29
   2   2   6   64.24   16.30
  -2   2  -6   64.46   14.93
   2   2   6   70.27   15.93
   2   2   6   68.02   11.03
  -2   2  -6   86.02   15.60
  -2   2  -6   80.12   14.60
   2  -2   6   79.94   13.12
   2  -2   6   95.88   25.98
  -2  -2  -6   76.36   18.52
  -2  -2  -6   79.33   16.08
  -2  -2  -6   61.76   17.40
  -2  -2  -6   80.57   15.98
   2  -2   6   73.71   18.58
   2  -2   6   67.96   12.42
   2   2   7 1804.13  137.17
   2   2   7 1638.95  130.69
   2   2   7 1629.88  130.86
  -2   2  -7 1771.81  130.75
  -2   2  -7 1378.22  112.42
  -2   2  -7 1662.60  124.81
  -2  -2  -7 1721.82  128.98
  -2  -2  -7 1735.69  139.15
  -2  -2  -7 1388.47  121.25
   2  -2   7 1534.64  146.12
   2  -2   7 1700.86  124.61
   2  -2   7 1639.50  127.98
   2   2   8  385.96   43.37
   2   2   8  338.34   42.80
  -2   2  -8  360.79   40.07
  -2   2  -8  298.06   38.18
  -2   2  -8  403.23   40.47
   2   2   8  341.97   45.12
  -2  -2  -8  313.79   44.63
  -2  -2  -8  376.33   71.07
   2  -2   8  342.45   37.54
   2  -2   8  387.12   40.29
   2  -2   8  375.70   44.73
  -2   2  -9   29.89   14.45
   2   2   9    9.82   28.74
  -2   2  -9   52.57   14.48
   2   2   9   21.46   16.54
  -2   2  -9   37.03   15.10
   2  -2   9   42.21   14.58
  -2  -2  -9   22.00   18.04
  -2  -2  -9   25.55   17.67
   2  -2   9   52.09   13.59
   2  -2   9   33.36   17.62
   2   2  10  597.23   66.88
   2   2  10  528.97   89.79
  -2   2 -10  528.22   55.54
  -2   2 -10  630.39   89.45
  -2   2 -10  718.80   83.11
   2  -2  10  617.31   60.44
  -2  -2 -10  509.67   64.47
  -2  -2 -10  575.86   65.23
   2  -2  10  652.77   67.41
   2   2  11    2.54    8.04
   2   2  11    3.45    7.39
  -2   2 -11    5.05    6.64
  -2   2 -11    0.68    4.78
  -2   2 -11    1.30    6.09
  -2  -2 -11    4.32    7.25
   2  -2  11    1.10    7.85
  -2  -2 -11    1.12    7.92
   2  -2  11    1.51    6.53
   2   2  12  138.46   39.61
   2   2  12  138.76   25.53
  -2   2 -12  143.85   21.37
   2  -2  12  145.13   25.45
  -2  -2 -12  113.61   20.95
  -2  -2 -12  125.50   43.97
   2  -2  12  133.82   21.67
   2   2  13  102.26   18.21
   2   2  13   93.69   16.11
   2  -2  13   99.70   18.17
   2  -2  13   98.24   14.88
  -2  -2 -13   91.48   18.88
   2   3 -13   12.98    7.61
  -2   3  13    8.37    8.00
   2  -3 -13   16.08    7.82
   2   3 -12  840.85   70.62
  -2   3  12  787.16  101.03
  -2   3  12  824.25   54.01
  -2  -3  12  826.60   71.44
   2  -3 -12  786.74   65.86
  -2  -3  12  730.51   74.60
  -2   3  11  424.71   36.11
  -2   3  11  359.02   47.79
   2  -3 -11  367.05   39.90
  -2  -3  11  423.31   46.92
  -2  -3  11  427.15   43.46
  -2  -3  11  411.07   40.39
  -2   3  10  846.61   63.18
  -2   3  10  885.51   86.78
   2  -3 -10  852.47   72.28
  -2  -3  10  872.74  109.18
  -2  -3  10  923.36   78.01
  -2  -3  10  838.99   73.26
   2   3  -9    1.11    9.36
  -2   3   9    8.40   10.06
  -2   3   9    0.15    5.48
   2  -3  -9    2.86    7.32
  -2  -3   9    1.27    8.91
  -2  -3   9    2.12    7.30
  -2  -3   9   24.67    7.86
   2   3  -8  568.85   40.46
  -2   3   8  564.46   60.52
  -2   3   8  563.48   43.67
   2  -3  -8  554.53   48.99
  -2  -3   8  602.15   50.52
  -2  -3   8  566.92   51.60
  -2  -3   8  609.62   57.51
  -2   3   7   35.23    9.06
  -2   3   7   35.24   11.05
  -2  -3   7   31.19    9.95
  -2  -3   7   28.12   11.96
  -2  -3   7   23.51    9.01
  -2  -3   7   17.85   11.41
   2  -3  -7   35.25    6.90
   2   3  -6 4435.39  388.45
  -2   3   6 5240.56  454.27
  -2   3   6 4967.81  408.58
  -2   3   6 4598.18  369.23
  -2  -3   6 5054.34  423.40
  -2  -3   6 5580.21  444.76
  -2  -3   6 5098.14  402.31
   2  -3  -6 5599.53  438.51
   2  -3  -6 4933.60  392.10
  -2  -3   6 4591.66  385.33
   2   3  -5  416.43   39.42
   2   3  -5  381.27   33.04
  -2   3   5  407.98   28.36
  -2   3   5  371.34   26.75
  -2   3   5  336.38   22.82
  -2   3   5  430.21   36.09
  -2   3   5  438.48   31.28
   2  -3  -5  348.78   57.20
   2  -3  -5  344.65   21.45
  -2  -3   5  389.90   24.59
  -2  -3   5  450.29   29.52
   2  -3  -5  460.36   38.75
   2  -3  -5  383.88   27.49
  -2  -3   5  365.24   27.84
  -2  -3   5  436.62   33.10
   2  -3  -5  458.93   35.96
   2   3  -4 3072.02  206.45
   2   3  -4 3465.53  267.96
   2   3  -4 3201.15  238.08
   2   3  -4 3799.49  252.61
  -2   3   4 3111.26  219.65
  -2   3   4 3332.87  256.26
  -2   3   4 3721.75  263.11
  -2   3   4 3351.51  248.85
  -2   3   4 3951.31  273.55
   2  -3  -4 3815.52  278.76
   2  -3  -4 4033.38  299.51
  -2  -3   4 2951.30  214.70
  -2  -3   4 3324.04  240.32
  -2  -3   4 3735.68  269.53
  -2  -3   4 3244.43  232.11
  -2  -3   4 3395.06  245.16
  -2  -3   4 3538.10  248.51
   2  -3  -4 3143.65  251.97
   2  -3  -4 3206.45  218.38
   2   3  -3 2416.70  165.38
   2   3  -3 2301.05  137.24
   2   3  -3 2239.91  146.35
   2   3  -3 2148.57  162.61
   2   3  -3 2529.77  154.19
  -2   3   3 2538.42  156.77
  -2   3   3 2125.51  140.79
  -2   3   3 2473.98  158.68
  -2   3   3 2087.21  133.27
  -2   3   3 2313.50  152.48
   2  -3  -3 2468.74  169.60
   2  -3  -3 2752.76  206.79
  -2  -3   3 2156.53  137.63
  -2  -3   3 2328.85  142.44
  -2  -3   3 2893.29  173.92
  -2  -3   3 2267.14  147.14
  -2  -3   3 2176.58  143.34
  -2  -3   3 2373.09  150.68
   2  -3  -3 2257.89  162.50
   2  -3  -3 2129.45  132.77
   2   3  -2 2863.31  194.95
   2   3  -2 2767.70  184.45
   2   3  -2 3227.86  214.95
   2   3  -2 2594.30  176.78
   2   3  -2 3069.49  198.72
  -2   3   2 3100.90  199.62
  -2   3   2 2744.60  179.67
  -2   3   2 2904.66  185.78
  -2   3   2 2827.44  192.54
  -2   3   2 3023.47  199.14
  -2   3   2 3669.51  241.09
   2  -3  -2 3477.31  238.33
  -2  -3   2 2500.18  165.75
  -2  -3   2 2926.00  200.00
  -2  -3   2 3041.75  196.97
  -2  -3   2 3232.00  201.40
  -2  -3   2 3141.64  215.90
  -2  -3   2 2914.66  188.32
   2  -3  -2 2857.69  186.02
   2  -3  -2 3452.79  210.38
   2  -3  -2 1893.00  159.77
   2  -3  -2 2666.85  194.34
   2   3  -1 5210.42  401.52
   2   3  -1 5029.04  337.23
   2   3  -1 4235.77  311.33
  -2   3   1 5066.47  373.81
  -2   3   1 4376.51  312.07
  -2   3   1 4233.11  311.57
   2   3  -1 4752.29  349.44
  -2   3   1 4346.02  331.53
  -2   3   1 4960.39  361.89
  -2   3   1 4624.85  333.38
  -2   3   1 5001.18  361.42
  -2  -3   1 3911.55  288.96
  -2  -3   1 4529.18  334.02
  -2  -3   1 4160.61  300.04
  -2  -3   1 5103.11  365.34
  -2  -3   1 4875.77  394.74
   2  -3  -1 4448.65  325.14
   2  -3  -1 3527.49  299.90
   2  -3  -1 5330.99  425.50
  -2  -3   1 4405.91  307.82
   2  -3  -1 4505.74  348.82
  -2  -3   1 4561.66  348.61
  -2   3   0  247.82   17.34
   2   3   0  215.38   11.90
   2   3   0  231.78   16.98
   2   3   0  282.75   17.81
   2   3   0  242.63   12.08
   2   3   0  239.01   13.26
  -2   3   0  248.58   11.74
  -2   3   0  221.84   15.48
  -2   3   0  268.90   16.48
  -2   3   0  220.89   18.38
  -2   3   0  245.15   16.41
  -2   3   0  234.96   11.55
   2  -3   0  277.75   20.69
  -2  -3   0  204.44   14.40
  -2  -3   0  240.57   21.62
  -2  -3   0  230.43   14.44
  -2  -3   0  261.44   11.76
  -2  -3   0  191.19   11.07
  -2  -3   0  237.84   17.55
   2  -3   0  210.67   23.05
   2  -3   0  229.95   18.16
   2  -3   0  255.99   19.28
   2  -3   0  259.98   19.62
  -2  -3   0  240.19   21.63
   2   3   1  119.91    9.01
   2   3   1  126.20   12.48
  -2   3  -1  108.00    5.46
   2   3   1  122.07   10.95
   2   3   1  118.30    7.86
   2   3   1  116.59   12.64
   2   3   1  116.96    6.63
  -2   3  -1  127.86    6.11
  -2   3  -1  110.03   11.66
  -2   3  -1  126.21   12.81
  -2   3  -1  115.03   10.68
  -2   3  -1  129.32   10.64
  -2   3  -1  112.54   13.49
   2  -3   1  119.46   25.31
   2  -3   1  110.66   16.19
  -2  -3  -1  112.80   10.90
  -2  -3  -1  102.04   11.02
  -2  -3  -1  121.95   16.05
  -2  -3  -1  113.18    8.57
  -2  -3  -1   99.11    6.67
  -2  -3  -1  122.89   12.84
   2  -3   1  133.28   12.87
   2  -3   1  181.38    9.81
   2  -3   1  142.61   13.60
  -2  -3  -1  118.35   16.34
   2   3   2 5222.63  422.12
   2   3   2 6037.80  474.79
   2   3   2 4797.34  360.27
   2   3   2 5314.31  429.76
   2   3   2 5442.39  440.04
   2   3   2 5327.17  415.58
  -2   3  -2 5417.91  380.35
  -2   3  -2 6163.23  430.02
  -2   3  -2 6664.02  539.01
  -2   3  -2 6007.28  469.64
  -2   3  -2 5250.65  417.58
  -2   3  -2 5231.14  431.09
  -2   3  -2 4647.31  385.35
   2  -3   2 5414.44  452.46
  -2  -3  -2 5494.08  456.43
  -2  -3  -2 5133.43  419.37
  -2  -3  -2 5215.01  423.22
  -2  -3  -2 5502.39  457.24
  -2  -3  -2 5106.36  408.30
  -2  -3  -2 5697.41  407.08
   2  -3   2 4861.72  383.78
   2  -3   2 5257.28  413.24
   2  -3   2 5207.54  438.54
   2  -3   2 5967.80  474.93
   2  -3   2 5835.54  476.84
  -2  -3  -2 5369.23  385.20
   2   3   3 7584.08  675.63
   2   3   3 7099.87  593.81
   2   3   3 7586.14  664.17
   2   3   3 8217.40  711.45
   2   3   3 7436.31  663.59
   2   3   3 7815.82  680.36
   2   3   3 7696.90  663.58
  -2   3  -310012.03  877.63
  -2   3  -3 7991.07  728.53
  -2   3  -3 7349.53  645.13
  -2   3  -3 6631.55  604.18
  -2   3  -3 7471.50  660.34
  -2   3  -3 8661.32  770.83
  -2   3  -3 6586.98  574.20
   2  -3   3 8498.88  764.63
   2  -3   3 7628.92  704.09
  -2  -3  -3 8120.34  735.06
  -2  -3  -3 7711.83  699.15
  -2  -3  -3 7825.85  703.03
  -2  -3  -3 7044.84  634.90
   2  -3   3 7208.47  654.24
   2  -3   3 6890.22  611.17
   2  -3   3 7594.47  684.80
   2  -3   3 5662.29  549.26
   2   3   4   13.75    6.04
  -2   3  -4   18.44    6.68
   2   3   4   12.75    7.05
   2   3   4   17.04    7.57
   2   3   4   13.96   12.41
   2   3   4    8.84    6.89
  -2   3  -4   15.00    7.71
  -2   3  -4   12.66    6.42
   2   3   4   29.91    6.31
  -2   3  -4   36.47    6.52
  -2   3  -4   45.89    8.39
  -2   3  -4   16.32   10.04
   2  -3   4    8.49    9.88
   2  -3   4   13.52    7.03
   2  -3   4   14.65    4.51
   2  -3   4   12.80    9.54
   2  -3   4   17.33    9.63
  -2  -3  -4    8.09    8.65
   2  -3   4   14.20   11.87
  -2  -3  -4   11.60    8.27
   2   3   5  839.78   52.73
   2   3   5  847.26   58.28
   2   3   5  812.88   61.05
   2   3   5  878.00   60.81
   2   3   5  805.78   61.75
  -2   3  -5  814.62   68.46
  -2   3  -5  842.32   58.17
  -2   3  -5  919.49   64.05
   2   3   5  788.13   57.50
  -2   3  -5  826.96   54.95
  -2   3  -5  740.28   58.54
   2  -3   5  749.77   48.08
   2  -3   5  707.62   70.28
   2  -3   5  923.61   72.41
  -2  -3  -5  816.80   65.38
  -2  -3  -5  724.63   60.81
  -2  -3  -5  852.42   67.89
  -2  -3  -5  820.48   81.42
   2  -3   5  784.30   63.58
   2  -3   5  837.18   51.65
   2  -3   5  855.08   61.43
   2   3   6 2259.53  173.27
   2   3   6 2242.11  200.01
  -2   3  -6 1840.34  148.77
  -2   3  -6 2448.67  178.89
  -2   3  -6 2430.03  175.84
   2  -3   6 1970.84  153.65
  -2  -3  -6 2007.92  163.90
  -2  -3  -6 2335.75  174.05
  -2  -3  -6 2367.44  186.05
   2  -3   6 2287.56  171.77
   2  -3   6 2194.96  155.75
  -2  -3  -6 2037.23  163.57
   2   3   7    8.32    9.52
   2   3   7    0.96    9.10
   2   3   7   12.90    9.44
  -2   3  -7    6.63   14.17
  -2   3  -7    4.16    8.86
  -2   3  -7    6.96    8.14
  -2  -3  -7   37.63   10.76
  -2  -3  -7    6.82    8.76
  -2  -3  -7   16.82    9.89
   2  -3   7    7.88    8.65
   2  -3   7    7.07    7.40
   2  -3   7    4.55    9.12
   2   3   8 1126.38  104.41
   2   3   8 1226.36  109.41
   2   3   8 1246.28  103.74
  -2   3  -8 1347.88  129.52
  -2   3  -8 1015.30   93.41
  -2   3  -8 1292.96  130.22
  -2  -3  -8 1165.92  110.65
  -2  -3  -8 1073.67  103.85
   2  -3   8 1187.25   92.72
   2  -3   8 1265.33   98.83
   2  -3   8 1259.25  108.26
   2   3   9  226.79   39.03
   2   3   9  236.25   37.85
  -2   3  -9  254.94   32.99
  -2   3  -9  196.89   33.84
  -2   3  -9  244.83   27.82
   2  -3   9  236.81   31.11
  -2  -3  -9  225.20   40.13
  -2  -3  -9  249.02   63.75
   2  -3   9  230.93   25.47
   2  -3   9  273.04   38.73
   2   3  10  460.10   56.43
  -2   3 -10  403.89   47.95
   2   3  10  455.18   56.15
  -2   3 -10  510.93   42.45
  -2  -3 -10  436.05   57.23
  -2  -3 -10  471.93   58.30
   2  -3  10  490.70   48.79
   2  -3  10  495.50   57.00
   2   3  11   79.44   22.48
   2   3  11   75.93   23.97
  -2   3 -11   83.74   20.78
   2  -3  11  106.04   23.94
  -2  -3 -11   89.32   24.61
  -2  -3 -11   84.95   22.79
   2  -3  11   98.25   19.21
   2   3  12    5.07    6.85
   2   3  12    3.68   12.19
  -2   3 -12   -0.04    5.52
   2  -3  12    2.66    7.14
   2  -3  12    2.56    5.70
  -2  -3 -12    1.78   13.03
  -2  -3 -12    5.32    6.14
   2   3  13    3.20    6.08
   2   3  13    6.18    5.46
   2  -3  13    6.77   10.05
   2  -3  13    0.30    7.78
  -2  -3 -13    4.46    6.68
   2   4 -12 2542.77  197.14
  -2   4  12 2094.73  177.67
   2  -4 -12 2357.53  182.99
  -2  -4  12 2203.42  160.59
  -2  -4  12 2457.86  224.94
  -2   4  11  378.45   48.63
   2  -4 -11  401.26   40.27
  -2  -4  11  454.17   48.35
  -2  -4  11  440.55   42.31
  -2  -4  11  449.55   42.74
  -2   4  10  449.07   58.49
  -2   4  10  504.76   38.77
   2  -4 -10  468.37   46.01
  -2  -4  10  508.05   50.72
  -2  -4  10  518.18   49.60
  -2  -4  10  506.76   53.03
  -2   4   9  279.76   43.09
  -2   4   9  277.74   24.82
   2  -4  -9  265.89   31.95
  -2  -4   9  318.51   36.27
  -2  -4   9  305.68   36.86
  -2  -4   9  303.84   38.59
  -2   4   8  555.01   62.16
  -2   4   8  602.19   44.36
   2  -4  -8  573.36   49.36
  -2  -4   8  594.16   54.01
  -2  -4   8  599.28   51.28
  -2  -4   8  625.80   58.01
  -2   4   7 3244.91  282.43
  -2   4   7 3114.57  231.31
   2  -4  -7 3235.34  235.31
  -2  -4   7 3422.99  261.74
  -2  -4   7 3120.19  252.15
  -2  -4   7 3327.92  267.74
   2  -4  -7 3106.48  240.61
   2  -4  -7 3524.70  272.07
  -2   4   6 1283.08  103.93
  -2   4   6 1265.05   88.29
  -2   4   6 1151.94   75.27
  -2  -4   6 1228.10   90.97
  -2  -4   6 1284.74   93.09
  -2  -4   6 1362.30   84.22
   2  -4  -6 1355.79   88.36
   2  -4  -6 1199.95   75.57
  -2  -4   6 1407.64   92.46
   2   4  -5  345.13   38.78
   2   4  -5  288.36   47.72
  -2   4   5  319.03   24.27
  -2   4   5  369.66   33.32
  -2   4   5  348.91   38.81
  -2   4   5  360.63   50.88
  -2   4   5  378.03   31.16
  -2   4   5  413.71   29.42
   2  -4  -5  647.20   56.18
   2  -4  -5  364.42   28.61
   2  -4  -5  311.96   22.53
  -2  -4   5  318.33   29.43
  -2  -4   5  333.92   30.64
  -2  -4   5  336.78   30.60
  -2  -4   5  352.09   26.76
   2   4  -4 1184.45   69.69
   2   4  -4 1311.82   95.69
   2   4  -4 1256.62   86.96
  -2   4   4 1269.75   80.38
  -2   4   4 1386.06   91.21
  -2   4   4 1241.91   80.17
  -2   4   4 1227.11   84.99
  -2   4   4 1452.38   87.57
   2  -4  -4 1162.61   70.42
   2  -4  -4 1461.13   97.36
  -2  -4   4 1116.06   77.04
  -2  -4   4 1409.25   81.70
   2  -4  -4 1228.75   80.65
  -2  -4   4 1325.03   75.04
  -2  -4   4 1297.12   98.08
  -2  -4   4 1323.59   84.56
   2  -4  -4 1177.66   92.32
   2   4  -3 1494.46   99.23
   2   4  -3 1499.04  104.97
   2   4  -3 1442.29   96.23
   2   4  -3 1784.28  109.10
   2   4  -3 2000.04  120.84
  -2   4   3 1435.25   92.04
  -2   4   3 1377.16   88.83
  -2   4   3 1812.25  105.65
  -2   4   3 1624.83  116.03
  -2   4   3 1480.72   96.94
   2  -4  -3 1466.41   87.79
   2  -4  -3 1721.00  112.40
  -2  -4   3 1404.50   89.53
  -2  -4   3 1665.26   94.53
  -2  -4   3 1521.29   95.33
  -2  -4   3 1650.38   93.30
  -2  -4   3 1677.42  107.48
  -2  -4   3 1293.35   88.77
   2  -4  -3 1554.06   92.95
   2  -4  -3 1496.13  107.34
   2  -4  -3 1724.27  115.07
   2   4  -2 1266.40   71.99
   2   4  -2 1574.53   88.88
   2   4  -2 1106.38   67.62
   2   4  -2 1610.57   88.41
  -2   4   2 1215.74   71.91
  -2   4   2 1097.41   68.21
  -2   4   2 1303.69   71.28
  -2   4   2 1175.38   74.15
  -2   4   2 1193.27   72.93
   2  -4  -2 1362.95   90.82
   2  -4  -2 1427.51   90.45
  -2  -4   2 1214.80   71.73
  -2  -4   2 1191.54   71.53
  -2  -4   2 1287.33   83.43
  -2  -4   2 1422.56   77.58
  -2  -4   2 1344.65   69.78
  -2  -4   2 1349.85   86.10
   2  -4  -2 1340.17   68.25
   2  -4  -2 1251.71   71.19
   2  -4  -2 1311.81   87.24
   2  -4  -2 1275.81   74.57
   2   4  -1 1568.12   86.77
   2   4  -1 1339.28   74.33
   2   4  -1 1282.12   59.64
   2   4  -1 1662.12   92.89
  -2   4   1 1101.15   79.89
  -2   4   1 1359.64   79.03
  -2   4   1 1259.79   71.91
  -2   4   1 1595.23   96.18
  -2   4   1 1251.84   79.62
   2  -4  -1 1213.32   73.10
   2  -4  -1 1197.60   67.88
  -2  -4   1 1368.89   88.20
  -2  -4   1 1433.76   91.92
  -2  -4   1 1245.78   70.63
  -2  -4   1 1203.06   72.32
  -2  -4   1 1439.69   80.06
  -2  -4   1 1249.18   65.00
  -2  -4   1 1611.25   86.19
   2  -4  -1  745.82   87.39
   2  -4  -1 1284.41   75.78
   2  -4  -1 1383.00   86.81
   2  -4  -1 1456.82   89.45
   2  -4  -1 1406.56   93.10
  -2   4   0  218.22   18.06
  -2   4   0  273.49   15.62
  -2   4   0  226.94   19.26
   2   4   0  232.18   12.26
   2   4   0  300.60   28.42
   2   4   0  275.34   16.33
   2   4   0  246.09   11.86
   2   4   0  260.38   12.64
  -2   4   0  233.63   19.54
  -2   4   0  239.35   14.04
  -2   4   0  262.91   18.43
   2  -4   0  259.80   18.11
   2  -4   0  196.00   24.72
   2  -4   0  272.06   19.74
   2  -4   0  208.33   22.45
   2  -4   0  267.72   31.47
   2  -4   0  221.17   14.69
  -2  -4   0  236.24   23.04
  -2  -4   0  232.90   13.64
  -2  -4   0  233.37   21.90
  -2  -4   0  261.58   17.70
  -2  -4   0  208.41   16.81
  -2  -4   0  226.79   15.44
  -2  -4   0  263.84   11.06
   2   4   1  516.20   27.90
  -2   4  -1  478.76   34.33
   2   4   1  489.17   30.07
   2   4   1  613.39   32.89
   2   4   1  537.65   32.25
   2   4   1  558.76   31.90
  -2   4  -1  609.51   36.43
  -2   4  -1  493.51   34.83
  -2   4  -1  525.86   32.08
  -2   4  -1  591.18   31.02
  -2   4  -1  521.43   26.62
  -2   4  -1  473.60   24.25
   2  -4   1  484.03   28.48
  -2  -4  -1  591.68   45.69
  -2  -4  -1  580.42   42.63
  -2  -4  -1  512.03   32.12
  -2  -4  -1  503.31   31.17
  -2  -4  -1  571.21   56.42
  -2  -4  -1  525.59   27.46
   2  -4   1  515.22   34.27
   2  -4   1  456.04   39.86
   2  -4   1  609.33   36.06
   2  -4   1  472.45   38.51
   2  -4   1  595.28   37.84
   2   4   2  232.23   23.47
   2   4   2  176.20   12.45
   2   4   2  195.99   15.48
   2   4   2  227.10   20.63
   2   4   2  213.85   15.93
   2   4   2  204.62   16.62
  -2   4  -2  226.24   20.88
  -2   4  -2  183.63   19.17
  -2   4  -2  238.05   17.81
  -2   4  -2  216.45   18.34
  -2   4  -2  183.40   11.72
  -2   4  -2  214.07   21.04
   2  -4   2  195.28   23.24
  -2  -4  -2  207.74   18.58
  -2  -4  -2  187.83   27.12
   2  -4   2  206.02   14.51
  -2  -4  -2  197.83   22.03
  -2  -4  -2  190.04   18.24
  -2  -4  -2  321.98   25.60
   2  -4   2  199.23   19.37
   2  -4   2  223.26   23.32
  -2   4  -3    5.00    5.74
   2   4   3    5.55    4.75
   2   4   3    3.88    3.72
   2   4   3    2.00    4.69
   2   4   3   -0.21    5.97
   2   4   3    3.52    6.38
   2   4   3    1.84    3.85
  -2   4  -3    0.28    4.76
  -2   4  -3   24.67    3.30
   2   4   3   -0.01    2.61
  -2   4  -3    0.60    4.30
  -2   4  -3    0.15    3.41
  -2   4  -3   -0.58    4.07
   2  -4   3    0.21    2.88
  -2  -4  -3    1.42    4.23
   2  -4   3    0.45    4.03
   2  -4   3    0.44    5.87
   2  -4   3    3.49    5.59
  -2  -4  -3    2.02    5.39
   2  -4   3    0.86    4.60
   2  -4   3    1.33    4.69
   2   4   4  149.72   23.29
  -2   4  -4  158.28   15.79
   2   4   4  152.62   20.32
   2   4   4  143.11   16.20
   2   4   4  131.51   26.89
   2   4   4  145.79   15.68
   2   4   4  238.12   20.44
  -2   4  -4  153.51   24.21
  -2   4  -4  151.93   17.35
  -2   4  -4  139.15   20.14
  -2   4  -4  148.48   16.50
  -2   4  -4  117.33   16.32
   2  -4   4  143.11   22.62
   2  -4   4  147.87   17.88
  -2  -4  -4  129.04   19.56
  -2  -4  -4  159.56   21.44
  -2  -4  -4  172.88   21.62
   2  -4   4  212.12   19.39
   2  -4   4  149.07   19.28
  -2  -4  -4  149.98   21.43
   2  -4   4  302.48   22.94
   2  -4   4  125.95   17.07
   2  -4   4  104.27   23.84
  -2   4  -5  294.30   31.40
   2   4   5  287.87   30.58
   2   4   5  283.99   32.13
  -2   4  -5  310.69   27.09
  -2   4  -5  252.18   28.50
  -2   4  -5  337.19   26.02
   2  -4   5  319.41   31.47
  -2  -4  -5  268.01   30.85
  -2  -4  -5  304.77   31.49
  -2  -4  -5  294.56   52.27
   2  -4   5  297.79   22.29
   2  -4   5  315.70   22.60
  -2  -4  -5  259.24   48.10
   2  -4   5  323.98   30.53
  -2   4  -6   61.71   16.78
   2   4   6   58.44   17.22
   2   4   6   63.17   17.30
  -2   4  -6   76.33   14.03
  -2   4  -6   60.32   13.33
   2  -4   6   69.50   16.27
   2  -4   6   92.03   28.04
  -2  -4  -6   61.70   17.03
  -2  -4  -6   62.15   19.24
  -2  -4  -6   84.88   16.52
   2  -4   6   70.70   12.87
  -2  -4  -6   80.97   17.74
   2   4   7  136.77   27.25
   2   4   7  122.28   27.76
  -2   4  -7  154.83   20.52
  -2   4  -7  126.47   25.58
   2  -4   7  165.66   24.97
  -2  -4  -7  126.50   25.99
  -2  -4  -7  125.62   27.19
  -2  -4  -7  137.04   30.47
  -2  -4  -7  159.01   24.77
   2  -4   7  172.50   43.42
   2  -4   7  160.26   20.71
   2   4   8  470.43   55.84
   2   4   8  503.38   50.83
  -2   4  -8  454.12   40.75
   2   4   8  466.81   54.13
  -2   4  -8  405.54   49.61
   2  -4   8  506.81   78.11
   2  -4   8  431.74   38.79
  -2  -4  -8  459.23   48.55
  -2  -4  -8  463.90   58.62
   2  -4   8  435.74   42.22
  -2  -4  -8  455.67   55.16
   2   4   9   48.01   19.29
  -2   4  -9   37.04   18.49
   2   4   9   40.38   19.37
  -2   4  -9   48.84   13.07
   2  -4   9   29.68   24.38
  -2  -4  -9   39.88   19.73
  -2  -4  -9   43.69   20.99
   2  -4   9   52.26   12.50
   2   4  10  714.03   77.43
   2   4  10  761.24   79.32
  -2   4 -10  723.49   72.88
   2  -4  10 1457.07  102.69
   2  -4  10  761.46   53.15
  -2  -4 -10  759.67   80.79
  -2  -4 -10  728.29   81.73
   2  -4  10  794.82   69.14
   2   4  11  108.32   24.99
   2   4  11   98.31   24.75
  -2   4 -11  100.65   21.94
   2  -4  11  133.97   25.06
  -2  -4 -11  105.88   25.56
  -2  -4 -11   95.91   24.89
   2  -4  11  122.83   19.74
  -2   4 -12    0.05    4.03
   2   4  12    0.26    4.89
   2   4  12    0.96    5.14
   2  -4  12    0.37    6.23
  -2  -4 -12    0.69    7.39
  -2  -4 -12    2.20    5.45
   2  -4  12    0.64    4.94
   2   5 -12 1642.17  123.60
  -2   5  12 1300.07  109.17
   2  -5 -12 1516.38  114.78
  -2  -5  12 1572.08  118.85
  -2  -5  12 1455.92  100.30
   2   5 -11  454.86   45.47
  -2   5  11  339.81   45.90
  -2  -5  11  433.67   66.31
  -2  -5  11  419.90   39.91
   2  -5 -11  428.89   61.90
  -2   5  10    5.57   11.24
   2  -5 -10    6.54    8.22
  -2  -5  10    9.20   15.30
  -2  -5  10    9.62   10.28
  -2  -5  10   12.83    8.72
  -2   5   9  381.17   51.85
   2  -5  -9  439.86   41.85
  -2  -5   9  462.59   48.26
  -2  -5   9  473.45   49.92
  -2  -5   9  466.71   44.20
  -2   5   8   42.67   21.81
  -2   5   8   55.90   11.84
   2  -5  -8   61.29   11.67
  -2  -5   8   74.02   16.64
  -2  -5   8   56.85   17.79
  -2  -5   8   71.51   18.78
   2  -5  -8   66.25   14.75
   2  -5  -8   90.65   16.21
  -2   5   7    0.04    4.20
  -2   5   7    3.00    8.28
   2  -5  -7    4.16    6.18
  -2  -5   7    8.27    6.60
  -2  -5   7    9.54    6.97
   2  -5  -7    0.07    4.32
   2  -5  -7    2.91    5.32
  -2   5   6   65.86   20.56
  -2   5   6   66.10   13.76
  -2   5   6  141.55   12.25
  -2   5   6   65.19   17.53
  -2  -5   6   71.79   16.99
  -2  -5   6   71.75   17.26
   2  -5  -6   94.14   13.87
   2  -5  -6   68.35   11.74
  -2  -5   6   74.34   13.43
  -2   5   5  115.99   13.18
  -2   5   5  129.07   17.48
  -2   5   5  124.73   14.76
  -2   5   5  116.99   20.50
  -2   5   5  118.24   21.51
  -2  -5   5  131.08   19.28
   2  -5  -5  112.25   20.66
   2  -5  -5  154.90   27.77
  -2  -5   5  128.54   14.59
  -2  -5   5   99.09   27.97
   2   5  -4 1031.21   66.15
   2   5  -4  922.22   75.31
   2   5  -4  916.19   69.18
  -2   5   4 1019.09   62.94
  -2   5   4  967.85   72.01
  -2   5   4  935.55   65.86
  -2   5   4  928.99   69.77
  -2   5   4  909.14   64.45
   2  -5  -4  930.88   72.87
   2  -5  -4  878.45   55.66
  -2  -5   4  767.87   60.49
  -2  -5   4 1025.03   69.91
   2  -5  -4 1068.60   72.41
   2  -5  -4 1018.03   67.84
  -2  -5   4 1010.83   59.66
  -2  -5   4  944.41   65.55
   2  -5  -4  843.81   56.76
   2   5  -3  164.96   14.82
   2   5  -3  191.97   34.21
   2   5  -3  186.98   19.60
   2   5  -3  202.33   20.69
   2   5  -3  194.64   12.93
  -2   5   3  173.45   14.41
  -2   5   3  166.72   26.94
  -2   5   3  155.79   27.25
  -2   5   3  156.10   15.83
  -2   5   3  160.93   17.00
   2  -5  -3  157.81   18.69
   2  -5  -3  162.88   18.49
  -2  -5   3  183.71   18.38
  -2  -5   3  173.89   16.74
  -2  -5   3  176.40   17.71
  -2  -5   3  189.35   11.96
  -2  -5   3  146.25   18.83
  -2  -5   3  201.98   13.64
   2  -5  -3   69.99   21.83
   2  -5  -3  144.62   14.46
   2  -5  -3  160.51   20.50
   2  -5  -3  170.12   15.05
   2   5  -2  329.53   22.29
   2   5  -2  432.88   23.56
   2   5  -2  287.43   21.03
   2   5  -2  362.55   21.26
  -2   5   2  320.00   25.10
  -2   5   2  310.59   24.43
  -2   5   2  365.90   33.17
  -2   5   2  373.74   21.49
  -2   5   2  323.74   24.71
   2  -5  -2  430.05   51.03
   2  -5  -2  335.16   22.28
  -2  -5   2  387.82   25.01
  -2  -5   2  319.93   27.03
  -2  -5   2  341.13   23.58
  -2  -5   2  300.16   28.82
  -2  -5   2  323.36   24.36
  -2  -5   2  423.59   22.10
   2  -5  -2  168.41   29.79
   2  -5  -2  344.48   16.98
   2  -5  -2  330.51   28.06
   2  -5  -2  344.35   23.26
   2  -5  -2  386.39   28.82
   2   5  -1   27.93    6.81
   2   5  -1   29.34    5.37
   2   5  -1   32.43    6.24
  -2   5   1   33.87    7.57
  -2   5   1   30.91    7.92
  -2   5   1   37.11    6.59
  -2   5   1   39.30    5.03
  -2   5   1   40.76    8.36
   2  -5  -1   47.76    5.29
   2  -5  -1   42.55    9.03
   2  -5  -1   43.93   10.66
  -2  -5   1   29.72    3.56
  -2  -5   1   21.54    9.52
  -2  -5   1   39.17    6.43
  -2  -5   1   27.36    7.52
  -2  -5   1   23.02    9.85
  -2  -5   1   35.85    9.73
   2  -5  -1   28.04   10.95
   2  -5  -1   17.68   12.58
   2  -5  -1   37.38    6.27
   2  -5  -1   46.94    7.25
   2  -5  -1   29.09   10.62
  -2   5   0    9.53    3.97
  -2   5   0    8.24    5.18
   2   5   0   10.25    3.50
   2   5   0    0.00    2.30
   2   5   0    5.83    4.11
  -2   5   0    6.92    5.44
  -2   5   0   11.31    5.34
   2   5   0    4.61    3.22
   2  -5   0   12.88    4.47
   2  -5   0    9.01    6.76
   2  -5   0   17.37    5.32
   2  -5   0   23.73    6.27
   2  -5   0   15.55    4.07
   2  -5   0    9.08    3.58
   2  -5   0   12.47    7.30
  -2  -5   0    7.33    6.34
  -2  -5   0    9.82    6.36
  -2  -5   0   -1.99    6.01
  -2  -5   0    8.36    4.83
  -2  -5   0    4.42    3.68
   2   5   1   30.99    7.35
   2   5   1   32.29    6.31
   2   5   1   36.33    5.90
   2   5   1   33.57    4.97
   2   5   1   35.08    7.45
  -2   5  -1   32.77    5.67
  -2   5  -1   42.45    7.71
  -2   5  -1    0.67   15.47
  -2   5  -1   29.92    5.96
  -2   5  -1   40.10    5.14
  -2   5  -1   48.87    9.15
   2  -5   1   24.86    9.51
  -2  -5  -1   54.78   10.80
  -2  -5  -1   30.23    6.22
  -2  -5  -1   28.75   10.72
  -2  -5  -1   26.64   12.80
  -2  -5  -1   31.64    7.94
  -2  -5  -1   37.25    7.20
   2  -5   1   30.10   11.21
   2  -5   1   32.56   13.55
   2  -5   1   27.98   11.41
   2  -5   1   42.03    7.51
   2  -5   1   32.02   11.33
   2  -5   1   43.16    9.08
   2   5   2  304.20   21.96
   2   5   2  320.92   34.25
   2   5   2  337.90   25.55
   2   5   2  415.98   25.38
   2   5   2  339.06   22.27
   2   5   2  372.26   27.05
  -2   5  -2  447.14   23.44
  -2   5  -2  391.87   27.65
  -2   5  -2  378.77   31.39
  -2   5  -2  354.18   33.37
  -2   5  -2  393.25   29.34
   2  -5   2  371.90   35.52
   2  -5   2  394.44   26.77
  -2  -5  -2  331.72   29.20
  -2  -5  -2  346.48   27.13
  -2  -5  -2  445.70   30.94
  -2  -5  -2  357.74   36.21
   2  -5   2  393.68   29.56
  -2  -5  -2  321.34   33.81
   2  -5   2  430.82   32.51
   2  -5   2  338.34   32.87
   2  -5   2  428.18   23.97
   2   5   3   -0.25    7.65
   2   5   3   13.95    5.12
   2   5   3   14.54    6.05
   2   5   3   12.52    4.88
   2   5   3   30.87    5.69
   2   5   3    7.52    4.95
  -2   5  -3   -0.08    6.47
  -2   5  -3    9.01   14.39
   2   5   3   16.62    5.80
  -2   5  -3   12.56    7.50
  -2   5  -3    6.54    3.99
  -2   5  -3   16.13    5.83
   2  -5   3    1.55    3.97
   2  -5   3   13.71    7.33
   2  -5   3    8.73   10.08
   2  -5   3   -0.31    8.87
  -2  -5  -3   15.03    8.86
  -2  -5  -3   12.31    7.46
   2  -5   3   11.69    8.47
   2  -5   3   11.42    6.26
  -2  -5  -3   12.66    8.35
  -2  -5  -3   13.64    6.32
   2  -5   3   13.55    7.47
   2   5   4    4.15    7.02
   2   5   4   13.66   10.17
   2   5   4   18.91    8.66
  -2   5  -4   61.21   13.76
   2   5   4   31.93    7.37
  -2   5  -4   22.16    9.84
   2  -5   4   22.91    9.91
  -2  -5  -4   12.42   10.81
  -2  -5  -4   13.54   10.52
  -2  -5  -4   12.74   16.94
   2  -5   4   42.74    9.58
  -2  -5  -4    9.50    8.99
  -2   5  -5   43.28   13.12
   2   5   5   61.17   23.42
  -2   5  -5   10.43   14.99
   2   5   5   52.92   15.54
  -2   5  -5   78.41   12.01
   2  -5   5   67.68    9.93
   2  -5   5   59.46   14.77
  -2  -5  -5   33.71   14.39
  -2  -5  -5   38.14   14.85
   2  -5   5   52.94   14.22
  -2  -5  -5   54.20   16.36
  -2  -5  -5   44.43   15.79
   2   5   6   38.53   15.71
   2   5   6   40.13   16.53
  -2   5  -6   44.62   11.87
  -2   5  -6   52.74   16.90
   2  -5   6   43.79   15.48
   2  -5   6   46.90   12.28
  -2  -5  -6   36.65   26.18
  -2  -5  -6   36.96   15.75
  -2  -5  -6   37.80   29.10
  -2  -5  -6   39.06   24.33
   2  -5   6   75.08   11.82
   2   5   7  113.05   26.85
   2   5   7  122.28   44.17
  -2   5  -7  120.82   25.85
  -2   5  -7  137.77   19.54
   2  -5   7  129.79   20.12
  -2  -5  -7  108.75   29.60
  -2  -5  -7  107.62   26.33
  -2  -5  -7  128.47   26.86
  -2  -5  -7  129.92   23.30
   2  -5   7  136.64   26.32
   2  -5   7  123.98   19.19
   2   5   8    1.79   11.53
   2   5   8    2.51    7.38
  -2   5  -8    2.79    6.84
  -2   5  -8    0.24    7.05
   2  -5   8    0.88    5.13
  -2  -5  -8   -0.28    7.88
  -2  -5  -8    2.09    6.57
  -2  -5  -8    3.55    7.24
   2  -5   8    0.57    4.89
   2  -5   8   -0.79    7.09
   2   5   9   22.88   27.02
   2   5   9   20.23   15.56
  -2   5  -9   20.53   14.57
   2  -5   9   29.38   11.70
   2  -5   9   29.11   16.06
  -2  -5  -9   19.79   15.52
  -2  -5  -9   23.34   16.97
   2  -5   9   19.77   15.81
   2   5  10    6.61    7.40
  -2   5 -10    1.06    6.85
   2   5  10    1.69    7.43
   2  -5  10    0.83    4.04
   2  -5  10    1.89    5.51
  -2  -5 -10    1.10    7.46
  -2  -5 -10    1.78   13.03
   2  -5  10    0.96    7.34
   2   5  11   30.68   14.55
   2   5  11   34.98   24.56
  -2   5 -11   28.20   22.57
  -2  -5 -11   35.56   24.68
  -2  -5 -11   32.15   15.24
   2  -5  11   26.55   18.82
  -2   5 -12    2.12    5.02
   2   5  12    3.10    5.69
   2   5  12    0.10    5.72
   2  -5  12    3.82    5.13
  -2  -5 -12    0.45    6.10
  -2  -5 -12    2.58    9.57
   2  -5  12    2.34    4.19
   2   6 -12  936.30   88.22
  -2   6  12  764.37   62.34
  -2  -6  12  801.72   66.39
  -2  -6  12  946.14   67.70
   2  -6 -12  910.48   68.13
   2   6 -11  252.81   30.84
  -2   6  11  186.91   32.88
  -2  -6  11  252.09   31.48
  -2  -6  11  239.24   26.73
   2  -6 -11  241.76   28.06
   2   6 -10  277.15   33.96
  -2   6  10  218.45   37.20
  -2  -6  10  254.76   31.37
  -2  -6  10  278.57   34.50
   2  -6 -10  241.84   28.43
  -2   6   9    0.34    6.76
   2  -6  -9    0.59    4.80
   2  -6  -9    0.51    5.45
  -2  -6   9    2.00    5.73
  -2  -6   9    2.85    6.17
  -2  -6   9    0.61    5.23
  -2   6   8    5.30    9.23
   2  -6  -8    7.61    7.10
   2  -6  -8    0.12    5.18
  -2  -6   8    5.62    6.54
  -2  -6   8    6.20    7.45
  -2  -6   8    6.09   13.26
   2  -6  -8   -3.84   10.39
  -2   6   7  269.42   43.58
   2  -6  -7  325.52   36.92
   2  -6  -7  328.27   29.40
  -2  -6   7  331.99   32.62
  -2  -6   7  315.54   57.68
  -2  -6   7  288.47   35.99
   2  -6  -7  303.66   28.71
  -2   6   6  526.37   86.63
  -2   6   6  539.78   57.51
  -2   6   6  584.83   38.53
  -2  -6   6  678.10   48.63
  -2  -6   6  620.98   77.36
  -2  -6   6  596.89   53.43
   2  -6  -6  594.15   43.82
   2  -6  -6  576.67   47.52
   2  -6  -6  595.13   44.38
  -2   6   5 1439.26  119.74
  -2   6   5 1534.95  101.56
  -2   6   5 1513.96   99.58
  -2   6   5 1619.34  130.99
  -2  -6   5 1660.67  121.74
  -2  -6   5 1264.79  105.64
   2  -6  -5 1640.26  133.44
   2  -6  -5 1514.79  102.48
  -2  -6   5 1710.79  127.26
  -2  -6   5 1699.92  124.64
  -2   6   4 1986.94  132.58
  -2   6   4 1739.58  139.12
  -2   6   4 1910.16  127.29
   2  -6  -4 1865.51  136.47
  -2  -6   4 2067.09  148.25
  -2  -6   4 2050.45  147.68
  -2  -6   4 1699.03  165.88
   2  -6  -4 1850.98  126.69
   2  -6  -4 2241.73  178.58
  -2  -6   4 2092.56  134.29
   2   6  -3 1187.12   78.37
   2   6  -3 1032.81   87.26
  -2   6   3 1308.31   77.43
  -2   6   3 1198.46   78.12
  -2   6   3 1194.86   84.08
  -2   6   3 1239.17   88.61
  -2   6   3 1170.18   88.15
   2  -6  -3 1196.50   80.68
   2  -6  -3 1457.83   96.05
  -2  -6   3 1376.38   91.69
  -2  -6   3 1333.86   90.96
  -2  -6   3 1063.99  110.23
   2  -6  -3 1440.44   95.63
  -2  -6   3 1309.00   74.26
  -2  -6   3 1094.89   81.44
   2  -6  -3 1303.49   94.31
   2  -6  -3 1306.35   98.17
   2   6  -2 3733.89  277.88
   2   6  -2 3409.66  244.34
  -2   6   2 3657.62  277.63
  -2   6   2 3791.40  262.27
  -2   6   2 3629.76  272.14
  -2   6   2 3374.29  266.27
  -2   6   2 3396.21  270.10
   2  -6  -2 3219.05  273.60
   2  -6  -2 3741.87  273.29
  -2  -6   2 3244.59  265.34
  -2  -6   2 3938.82  291.68
  -2  -6   2 3275.37  272.65
  -2  -6   2 3885.33  294.89
   2  -6  -2 4383.70  349.00
   2  -6  -2 3885.04  291.88
   2  -6  -2 3468.96  237.03
   2  -6  -2 3657.71  272.89
   2  -6  -2 3703.56  284.82
   2   6  -1 1016.91   63.08
   2   6  -1  999.92   58.69
  -2   6   1 1006.59   65.26
  -2   6   1 1044.32   55.61
  -2   6   1  958.53   65.69
  -2   6   1  882.47   82.34
  -2   6   1  866.27   75.78
   2  -6  -1  986.45   61.85
   2  -6  -1  853.29   72.25
   2  -6  -1 1019.16   67.56
  -2  -6   1  852.38   67.00
  -2  -6   1  998.28   61.47
  -2  -6   1 1000.11   67.40
  -2  -6   1  989.38   75.61
   2  -6  -1 1222.23   75.78
   2  -6  -1  604.33   64.12
   2  -6  -1 1030.78   55.88
   2  -6  -1 1026.55   64.73
   2  -6  -1  956.87   59.78
  -2   6   0  121.99   14.15
   2   6   0  128.15   14.65
   2   6   0  130.53   13.50
  -2   6   0  119.18   14.89
  -2   6   0  115.15   18.49
  -2   6   0  237.65   18.59
   2  -6   0  109.39   20.98
   2  -6   0  135.97   12.24
   2  -6   0   91.43   31.63
   2  -6   0  126.05   14.40
   2  -6   0  157.61   17.76
   2  -6   0  123.61   15.27
   2  -6   0  141.52   15.39
  -2  -6   0  115.18   19.87
  -2  -6   0  123.35   12.94
  -2  -6   0  126.88   20.52
  -2  -6   0  130.83   16.63
   2   6   1   53.55    6.52
   2   6   1   -0.03    8.38
   2   6   1   56.74    9.63
   2   6   1   50.77    8.58
   2   6   1   59.39    9.99
   2   6   1   52.89    9.16
  -2   6  -1   52.54   12.73
  -2   6  -1   57.75   11.72
  -2   6  -1    3.30   13.12
  -2   6  -1   43.69    8.21
   2  -6   1   52.34    9.49
   2  -6   1   35.43   14.15
   2  -6   1   44.69   14.17
  -2  -6  -1   61.96   14.26
  -2  -6  -1   46.65    9.53
  -2  -6  -1   53.50   11.34
  -2  -6  -1   61.06    9.34
   2  -6   1   47.03    9.72
  -2  -6  -1   47.39   13.64
   2  -6   1   50.02    9.64
   2  -6   1   53.35    8.77
   2   6   2  124.66   13.71
   2   6   2  125.87   11.69
   2   6   2  119.97   15.08
   2   6   2  124.16   12.00
  -2   6  -2  112.04   20.84
  -2   6  -2  114.15   18.12
   2  -6   2  113.56   14.30
   2  -6   2  115.28   13.06
   2  -6   2   90.65   19.89
   2  -6   2  115.75   20.88
  -2  -6  -2  143.35   15.69
  -2  -6  -2  130.27   22.61
  -2  -6  -2  128.95   18.61
  -2  -6  -2  104.90   17.13
   2  -6   2  120.79   15.49
  -2  -6  -2   99.40   20.59
   2   6   3   38.37    9.81
   2   6   3   42.56    8.21
   2   6   3   45.80   11.73
   2   6   3   45.14    9.14
  -2   6  -3   54.55   13.49
  -2   6  -3   53.18   10.38
   2  -6   3   63.39   11.30
   2  -6   3   35.56   13.06
   2  -6   3   57.04   10.50
  -2  -6  -3   47.63   12.04
  -2  -6  -3   53.20   15.70
  -2  -6  -3   39.83   13.72
  -2  -6  -3   31.86   12.81
   2  -6   3   50.21    8.13
  -2  -6  -3   38.74   14.91
   2   6   4    1.44    5.18
   2   6   4    1.95    7.19
   2   6   4   23.76    5.91
  -2   6  -4    2.46    4.81
  -2   6  -4   -0.52    6.59
  -2  -6  -4    2.53    7.41
  -2  -6  -4    0.97   10.33
  -2  -6  -4    0.53    6.73
  -2  -6  -4    0.47    7.29
   2  -6   4    1.89    5.05
   2  -6   4    0.10    5.63
   2   6   5  232.14   31.41
   2   6   5  262.95   35.26
  -2   6  -5  297.28   25.87
  -2   6  -5  266.41   33.97
  -2  -6  -5  219.99   35.79
  -2  -6  -5  273.66   31.08
  -2  -6  -5  270.96   33.55
  -2  -6  -5  288.46   37.59
   2  -6   5  279.90   27.86
   2  -6   5  269.05   45.62
   2   6   6 1528.09  138.30
   2   6   6 1463.56  129.82
  -2   6  -6 1913.36  130.76
  -2   6  -6 1733.20  143.52
  -2  -6  -6 1319.98  129.33
  -2  -6  -6 1592.34  132.76
  -2  -6  -6 1664.30  135.59
  -2  -6  -6 1397.51  136.00
   2  -6   6 1831.12  131.74
   2  -6   6 1890.10  147.05
   2   6   7   -0.32    9.71
   2   6   7    3.58    8.50
  -2   6  -7    1.05    5.27
  -2   6  -7    1.63    8.60
   2  -6   7    8.10    6.11
  -2  -6  -7    2.76    9.32
  -2  -6  -7    4.63    8.86
  -2  -6  -7    0.93    8.08
  -2  -6  -7    2.07    7.14
   2  -6   7    7.39    9.22
   2  -6   7    0.98    8.44
   2   6   8 1646.85  154.06
   2   6   8 1719.62  158.29
  -2   6  -8 1798.68  155.93
   2  -6   8 1926.66  162.81
   2  -6   8 1891.68  165.64
  -2  -6  -8 1821.41  156.70
  -2  -6  -8 1544.85  154.72
  -2  -6  -8 1646.80  150.43
   2   6   9  668.27   75.07
   2   6   9  590.86   68.59
  -2   6  -9  648.67   69.49
   2  -6   9 1415.96  125.36
   2  -6   9  731.53   60.73
  -2  -6  -9  636.51   65.22
  -2  -6  -9  736.93   73.21
  -2  -6  -9  599.55   75.72
   2  -6   9  695.94   52.34
   2   6  10    0.31    7.45
   2   6  10   -0.41    7.43
  -2   6 -10    7.29    7.25
   2  -6  10    0.67    4.20
   2  -6  10    0.33    5.58
  -2  -6 -10   27.70   12.41
  -2  -6 -10   -0.23   13.52
   2  -6  10    1.61    6.74
   2   6  11   36.24   16.38
   2   6  11    1.14   15.68
  -2   6 -11   57.01   15.25
   2  -6  11   62.86   14.96
  -2  -6 -11   57.01   16.97
  -2  -6 -11   59.27   17.03
   2  -6  11   59.63   11.96
   2   6  12   72.25   15.75
   2   6  12   78.92   15.69
  -2   6 -12   78.16   14.37
  -2  -6 -12   85.62   16.23
  -2  -6 -12   92.83   25.98
   2  -6  12   90.50   14.58
   2   7 -11    0.97    8.09
  -2   7  11    1.65    5.86
  -2  -7  11  -14.98    6.13
  -2  -7  11    1.68    4.49
   2  -7 -11    0.01    4.40
   2   7 -10   54.39   15.01
  -2   7  10   49.48   18.08
   2  -7 -10   57.81   13.25
  -2  -7  10   48.01   14.93
  -2  -7  10   57.86   16.74
   2  -7 -10   48.79   14.57
   2   7  -9  139.93   23.26
  -2   7   9  116.92   27.74
   2  -7  -9  131.61   19.06
   2  -7  -9  133.35   24.26
  -2  -7   9  131.00   26.00
  -2  -7   9  132.46   24.43
   2  -7  -9  145.11   19.56
   2   7  -8  498.69   45.52
  -2   7   8  353.57   54.59
   2  -7  -8  434.99   47.31
   2  -7  -8  419.86   37.75
  -2  -7   8  472.23   49.04
  -2  -7   8  426.43   46.59
   2  -7  -8  411.91   36.52
  -2   7   7    5.99   12.15
  -2   7   7    2.49   10.62
   2  -7  -7    4.96    7.77
  -2  -7   7    1.87    7.99
  -2  -7   7   69.44   10.50
  -2  -7   7    2.96   10.56
   2  -7  -7    3.40   12.87
   2  -7  -7    1.08   10.47
  -2   7   6   12.99   11.57
  -2   7   6    7.08   11.37
   2  -7  -6    3.65    8.71
  -2  -7   6    6.13    7.41
  -2  -7   6   54.85   10.38
  -2  -7   6    5.63    9.64
   2  -7  -6    4.62    6.65
   2  -7  -6    9.02   12.38
  -2   7   5    0.50    8.82
  -2   7   5    0.64    9.12
   2  -7  -5    2.92    4.93
  -2  -7   5   19.73    5.52
  -2  -7   5   15.68    7.72
  -2  -7   5    1.45    7.72
  -2  -7   5    1.12    8.16
   2  -7  -5    0.20    6.76
   2  -7  -5    0.25    6.06
  -2   7   4 2647.10  231.58
  -2   7   4 3135.42  245.92
   2  -7  -4 3314.58  260.63
   2  -7  -4 3162.28  234.97
  -2  -7   4 3456.79  269.33
  -2  -7   4 3479.30  268.89
  -2  -7   4 2689.67  266.64
   2  -7  -4 3082.90  231.87
   2  -7  -4 3412.81  238.98
  -2   7   3  211.02   28.93
  -2   7   3  252.77   22.38
   2  -7  -3  247.77   23.40
  -2  -7   3  254.92   27.04
  -2  -7   3  256.21   28.16
  -2  -7   3  196.52   47.93
   2  -7  -3  245.11   23.32
   2  -7  -3  210.18   24.52
   2   7  -2 3799.73  303.16
  -2   7   2 3712.62  319.08
  -2   7   2 4126.30  321.21
   2  -7  -2 4390.84  334.99
  -2  -7   2 4363.73  341.68
  -2  -7   2 3529.30  315.35
  -2  -7   2 4209.52  338.79
  -2  -7   2 3516.62  307.85
   2  -7  -2 4244.82  335.05
   2  -7  -2 4965.05  380.38
  -2   7   1 2288.08  168.88
  -2   7   1 2354.92  167.16
  -2   7   1 2073.55  161.60
   2  -7  -1 2507.65  161.44
   2  -7  -1 2345.50  165.58
  -2  -7   1 2406.02  189.86
  -2  -7   1 2330.30  174.36
  -2  -7   1 2057.32  172.39
   2  -7  -1 2777.98  190.60
   2  -7  -1 2445.59  169.10
  -2  -7   1 1920.89  160.61
  -2   7   0  100.00   16.26
  -2   7   0   85.66   16.59
  -2   7   0   92.23   14.51
   2  -7   0  111.76   15.50
   2  -7   0  141.64   15.39
   2  -7   0   87.45   13.98
   2  -7   0   99.80   11.29
  -2  -7   0   67.47   19.36
  -2  -7   0   91.93   14.14
  -2  -7   0   86.05   20.63
  -2  -7   0   93.51   17.28
   2   7   1    2.22    4.51
   2   7   1    1.82    4.32
  -2   7  -1    2.23    8.05
  -2   7  -1    2.00    6.55
  -2   7  -1    1.67    3.98
   2  -7   1    0.59    3.52
  -2  -7  -1    1.93    5.97
  -2  -7  -1    1.68    5.38
  -2  -7  -1    3.36    6.43
   2  -7   1    2.27    4.48
   2  -7   1    2.15    4.07
   2  -7   1    3.43    4.28
   2   7   2  493.23   40.19
   2   7   2  467.80   41.06
   2   7   2  554.20   47.82
  -2   7  -2  505.08   45.16
   2  -7   2  542.08   39.10
   2  -7   2  506.27   41.22
   2  -7   2  614.86   39.93
  -2  -7  -2  408.18   41.29
  -2  -7  -2  397.73   47.57
  -2  -7  -2  509.10   74.07
  -2  -7  -2  539.33   48.66
   2  -7   2  506.94   38.63
   2   7   3 1615.22  121.41
   2   7   3 1498.12  143.09
  -2   7  -3 1750.48  132.07
   2  -7   3 1865.04  125.18
   2  -7   3 1880.03  126.75
  -2  -7  -3 1336.36  122.40
  -2  -7  -3 1389.68  120.05
  -2  -7  -3 1801.95  145.71
  -2  -7  -3 1710.74  134.26
   2  -7   3 1663.06  120.60
   2   7   4  151.61   28.57
   2   7   4  135.37   21.89
   2   7   4  134.80   23.86
  -2   7  -4  166.41   41.60
   2  -7   4  170.95   21.44
   2  -7   4  162.36   19.37
  -2  -7  -4  118.67   28.98
  -2  -7  -4  155.30   22.64
  -2  -7  -4  150.51   27.34
  -2  -7  -4  114.67   24.87
   2  -7   4  162.37   23.82
   2   7   5 1503.91  129.61
   2   7   5 1661.61  146.42
  -2   7  -5 1806.33  149.20
   2  -7   5 1920.56  145.87
  -2  -7  -5 1376.07  136.75
  -2  -7  -5 1453.33  136.76
  -2  -7  -5 1840.09  142.17
  -2  -7  -5 1785.99  147.76
   2  -7   5 1988.68  141.89
   2   7   6 1591.16  143.90
   2   7   6 1777.74  159.46
  -2   7  -6 1969.66  165.00
   2  -7   6 2114.50  182.51
   2  -7   6 1983.46  158.37
  -2  -7  -6 1862.72  154.63
  -2  -7  -6 1513.93  148.45
  -2  -7  -6 1523.15  149.79
   2   7   7  161.09   34.42
   2   7   7  219.52   39.09
  -2   7  -7  241.84   36.72
   2  -7   7  234.30   25.83
  -2  -7  -7  168.10   37.15
  -2  -7  -7  153.02   37.15
  -2  -7  -7  195.01   51.34
  -2  -7  -7  185.34   30.23
   2  -7   7  192.80   23.54
   2   7   8 1497.32  141.02
   2   7   8 1381.19  133.16
  -2   7  -8 1639.59  142.67
   2  -7   8 1740.09  123.99
   2  -7   8 1693.42  138.57
  -2  -7  -8 1589.25  167.82
  -2  -7  -8 1320.74  135.94
  -2  -7  -8 1447.17  136.76
   2   7   9  352.34   48.56
   2   7   9  294.56   43.79
  -2   7  -9  347.83   44.96
   2  -7   9  361.56   33.74
   2  -7   9  366.05   32.06
   2  -7   9  361.40   42.35
  -2  -7  -9  399.03   44.87
  -2  -7  -9  307.64   48.76
  -2  -7  -9  333.62   42.57
   2   7  10    0.18    5.65
   2   7  10    0.57    5.50
  -2   7 -10   -1.08    5.57
   2  -7  10    0.65    3.30
   2  -7  10    1.47    3.73
  -2  -7 -10    1.79    5.42
  -2  -7 -10    0.11   10.34
   2   7  11    0.64    5.01
   2   7  11    1.18    5.51
  -2   7 -11    2.35    5.30
   2  -7  11    0.62    3.01
  -2  -7 -11    1.34    5.16
  -2  -7 -11    2.30    5.81
   2  -7  11    2.08    4.71
  -2   8  11    9.07    7.28
  -2  -8  11    8.96    6.82
  -2  -8  11    9.08    6.07
   2   8 -10  140.81   19.38
  -2   8  10  103.02   23.11
   2  -8 -10  135.31   17.59
  -2  -8  10  124.91   21.29
  -2  -8  10  130.97   32.55
   2  -8 -10  127.42   20.63
   2   8  -9  222.80   25.51
  -2   8   9  150.16   31.32
   2  -8  -9  204.27   22.82
   2  -8  -9  187.55   28.62
  -2  -8   9  215.47   46.14
  -2  -8   9  197.21   27.82
   2  -8  -9  195.80   23.23
   2   8  -8 1242.05   91.37
  -2   8   8  973.02  101.51
   2  -8  -8 1045.67   75.21
   2  -8  -8 1234.51   93.30
  -2  -8   8 1139.08   94.94
  -2  -8   8 1104.97   94.48
   2  -8  -8 1118.47   97.39
   2   8  -7   19.19    9.57
  -2   8   7   13.97   14.38
  -2   8   7   14.84   13.00
   2  -8  -7   20.09   13.25
  -2  -8   7   13.49   12.09
   2  -8  -7   17.56    9.65
  -2  -8   7   17.51   11.81
  -2   8   6 1148.67  115.40
  -2   8   6 1354.70  126.32
   2  -8  -6 1318.08  106.54
  -2  -8   6 1469.36  147.30
   2  -8  -6 1507.66  110.64
  -2  -8   6 1421.21  117.25
  -2   8   5  303.85   43.98
  -2   8   5  375.12   49.77
   2  -8  -5  380.85   51.29
  -2  -8   5  356.06   60.46
  -2  -8   5  297.99   42.13
  -2  -8   5  367.96   40.57
   2  -8  -5  378.29   38.13
  -2   8   4  244.32   38.60
   2  -8  -4  299.81   36.05
   2  -8  -4  320.59   32.18
  -2  -8   4  372.86   37.42
  -2  -8   4  350.59   38.63
  -2  -8   4  301.81   40.35
   2  -8  -4  293.25   45.86
  -2   8   3  276.98   25.18
  -2   8   3  239.90   35.16
   2  -8  -3  299.36   29.32
  -2  -8   3  269.15   39.42
  -2  -8   3  314.49   33.14
  -2  -8   3  315.12   35.45
   2  -8  -3  295.55   29.79
   2  -8  -3  275.00   51.95
  -2   8   2 2584.41  224.89
  -2   8   2 3036.55  226.44
   2  -8  -2 2886.51  226.75
  -2  -8   2 2694.57  228.42
  -2  -8   2 3151.34  239.45
  -2  -8   2 3268.35  254.89
  -2  -8   2 2612.71  231.76
   2  -8  -2 3169.40  234.31
   2  -8  -2 2994.81  223.08
  -2   8   1  425.62   36.58
  -2   8   1  357.23   40.10
   2  -8  -1  470.93   31.16
   2  -8  -1  351.50   33.48
  -2  -8   1  363.55   45.31
  -2  -8   1  419.43   36.74
  -2  -8   1  341.39   45.35
  -2  -8   1  418.07   41.80
   2  -8  -1  415.55   33.74
   2  -8  -1  388.01   30.58
  -2   8   0  163.30   15.17
  -2   8   0    0.01   11.93
   2  -8   0   35.41    8.75
   2  -8   0   26.36    9.20
   2  -8   0   29.76   11.81
   2  -8   0   39.80   10.46
  -2  -8   0   25.05   24.87
  -2  -8   0   24.86   11.58
  -2  -8   0   30.41   16.70
  -2  -8   0  120.19   16.23
   2   8   1 2046.53  151.88
  -2   8  -1 2073.82  156.22
   2  -8   1 2181.66  147.15
   2  -8   1 2068.36  144.84
   2  -8   1 2074.04  136.64
  -2  -8  -1 1745.63  156.28
  -2  -8  -1 1930.29  168.20
  -2  -8  -1 2080.45  192.97
   2  -8   1 2210.69  184.07
   2   8   2   69.30   17.29
   2   8   2   72.46   17.28
  -2   8  -2   82.80   18.14
   2  -8   2   91.98   14.56
   2  -8   2   86.09   24.47
   2  -8   2   88.53   11.03
  -2  -8  -2   72.91   22.45
  -2  -8  -2   92.15   21.90
  -2  -8  -2   78.06   37.99
   2  -8   2   91.21   17.55
   2   8   3   97.65   20.66
   2   8   3   98.56   35.21
  -2   8  -3  118.85   22.89
   2  -8   3  124.48   17.75
   2  -8   3  119.06   20.94
  -2  -8  -3  105.14   26.97
  -2  -8  -3   99.68   23.04
  -2  -8  -3  111.37   28.18
  -2  -8  -3  122.50   25.65
   2  -8   3  120.51   17.55
   2   8   4   72.88   21.26
   2   8   4   54.13   16.27
   2   8   4   40.22   16.92
  -2   8  -4   59.39   18.41
   2  -8   4   70.30   13.29
   2  -8   4   66.90   16.44
  -2  -8  -4   60.18   21.30
  -2  -8  -4   50.50   21.12
  -2  -8  -4    0.47   18.19
   2  -8   4   64.75   13.68
   2   8   5  604.15   65.38
   2   8   5  820.13   81.33
  -2   8  -5  767.70   71.80
   2  -8   5  782.29   60.76
   2  -8   5  787.03   72.41
  -2  -8  -5  635.17   76.53
  -2  -8  -5  746.11   74.55
  -2  -8  -5  630.99   71.37
   2  -8   5  784.06   59.92
   2   8   6  633.35   70.94
   2   8   6  721.19   80.10
  -2   8  -6  786.83   75.75
   2  -8   6  815.47   63.85
   2  -8   6  840.86   75.19
  -2  -8  -6  609.77   76.45
  -2  -8  -6  659.40   77.74
  -2  -8  -6  692.63   70.19
   2  -8   6  807.62   59.01
   2   8   7   45.57   23.28
   2   8   7   44.78   21.44
  -2   8  -7   59.87   35.02
   2  -8   7   53.60   14.88
   2  -8   7  163.05   22.64
  -2  -8  -7   50.07   22.20
  -2  -8  -7   37.70   17.59
  -2  -8  -7   49.21   23.94
   2   8   8    1.48    8.46
   2   8   8    0.69    8.86
  -2   8  -8    7.15    8.42
   2  -8   8    1.63    5.77
   2  -8   8    3.85    7.61
  -2  -8  -8    3.33    7.36
  -2  -8  -8    3.49    8.88
  -2  -8  -8    3.01    8.99
   2   8   9   77.82   20.74
  -2   8  -9   80.23   22.05
   2   8   9   83.69   23.98
   2  -8   9   85.06   19.91
   2  -8   9   88.76   14.52
  -2  -8  -9   71.05   21.24
  -2  -8  -9   96.08   19.84
  -2  -8  -9   71.90   23.42
   2   8  10  695.27   62.55
   2   8  10  692.76   66.00
  -2   8 -10  804.72   68.90
   2  -8  10  807.17   50.97
  -2  -8 -10  883.33   65.51
  -2  -8 -10  691.34   68.74
   2  -8  10  835.78   88.20
   2   8  11   13.32   13.51
   2   8  11   -0.35    7.51
  -2   8 -11   16.25    8.53
   2  -8  11   16.53    7.55
  -2  -8 -11   22.03    9.05
  -2   9  10  116.12   20.25
  -2  -9  10  140.06   18.48
  -2  -9  10  129.67   17.99
   2  -9 -10  133.69   18.01
  -2   9   9  275.55   37.80
   2  -9  -9  355.49   37.33
  -2  -9   9  364.79   36.20
  -2  -9   9  365.50   36.79
   2  -9  -9  351.13   44.54
  -2   9   8 1462.66  137.56
  -2   9   8 1425.00  125.25
   2  -9  -8 1830.34  183.89
  -2  -9   8 1956.06  147.45
   2  -9  -8 1732.81  130.93
  -2  -9   8 1773.03  137.56
  -2   9   7   57.70   21.41
  -2   9   7   65.86   23.68
   2  -9  -7   84.90   21.99
  -2  -9   7   77.62   19.89
   2  -9  -7   82.55   27.11
  -2  -9   7   70.40   19.13
  -2   9   6 2255.05  214.51
  -2   9   6 2572.28  236.78
   2  -9  -6 2964.72  244.78
  -2  -9   6 2683.59  223.80
   2  -9  -6 2768.39  217.52
  -2  -9   6 2798.05  225.24
  -2   9   5  741.63   80.65
  -2   9   5  565.22   69.67
   2  -9  -5  707.41   63.73
  -2  -9   5  737.16   69.86
  -2  -9   5  663.87   71.42
  -2  -9   5  744.03   66.16
   2  -9  -5  770.60   63.42
  -2   9   4 1649.60  157.29
   2  -9  -4 2269.17  182.74
   2  -9  -4 2343.60  175.73
  -2  -9   4 2179.64  172.33
  -2  -9   4 2217.68  180.41
  -2  -9   4 1839.94  172.68
   2  -9  -4 2203.38  171.50
  -2   9   3  220.24   37.98
   2  -9  -3  268.95   31.65
   2  -9  -3  279.74   31.04
  -2  -9   3  251.33   42.53
  -2  -9   3  296.27   37.72
  -2  -9   3  294.40   52.17
   2  -9  -3  291.12   36.45
  -2   9   2 4204.67  402.38
   2  -9  -2 5163.48  436.75
   2  -9  -2 5116.54  427.36
  -2  -9   2 4527.67  438.04
  -2  -9   2 5222.67  453.50
  -2  -9   2 5479.85  530.89
   2  -9  -2 5078.22  449.01
  -2   9   1    0.14    8.38
  -2   9   1   -0.00   20.43
   2  -9  -1   15.40    9.43
   2  -9  -1   22.93    7.16
  -2  -9   1    6.23   12.91
  -2  -9   1    9.83   10.64
  -2  -9   1    7.07   14.50
  -2  -9   1   36.34   13.82
   2  -9  -1   39.33   11.79
   2  -9  -1   24.45    8.59
  -2   9   0  686.71   55.81
   2   9   0  755.41   63.13
  -2   9   0  641.26   63.41
   2  -9   0  709.48   49.72
   2  -9   0  682.44   58.88
   2  -9   0  735.74   54.67
   2  -9   0  769.41   53.12
  -2  -9   0  633.14   98.55
  -2  -9   0  603.51   72.69
  -2  -9   0  728.88   69.38
   2   9   1  514.44   50.02
  -2   9  -1  568.56   49.46
   2  -9   1  589.88   60.60
   2  -9   1  569.94   44.65
   2  -9   1  561.76   39.56
  -2  -9  -1  459.88   57.93
  -2  -9  -1  461.98   62.44
  -2  -9  -1  575.97   60.63
   2  -9   1  573.31   50.56
   2   9   2   83.20   19.03
  -2   9  -2   80.74   18.04
   2  -9   2   77.68   29.60
   2  -9   2   68.39   14.43
  -2  -9  -2   93.18   24.30
  -2  -9  -2   68.51   41.57
  -2  -9  -2   76.79   23.30
   2  -9   2   74.40   14.95
   2   9   3  384.68   43.82
   2   9   3  330.98   63.13
   2   9   3  684.34   63.08
  -2   9  -3  423.70   45.92
   2  -9   3  429.17   44.22
   2  -9   3  423.58   35.07
  -2  -9  -3  360.76   54.38
  -2  -9  -3  372.73   55.72
  -2  -9  -3  372.11   44.98
   2  -9   3  437.13   38.18
   2   9   4  105.78   28.07
   2   9   4   97.41   22.55
   2   9   4   83.63   22.75
  -2   9  -4  120.50   23.44
   2  -9   4  111.72   22.18
   2  -9   4  104.87   16.28
  -2  -9  -4   88.98   29.03
  -2  -9  -4   95.33   28.21
  -2  -9  -4   88.14   24.82
   2  -9   4  105.98   18.78
   2   9   5   69.80   20.58
  -2   9  -5   68.36   21.22
   2  -9   5   71.24   19.62
   2  -9   5   66.71   12.78
  -2  -9  -5   59.80   25.19
  -2  -9  -5   72.91   22.02
  -2  -9  -5   75.16   22.19
   2  -9   5   62.06   16.03
   2   9   6  662.25   72.11
   2   9   6  770.59   82.35
  -2   9  -6  775.27   74.88
   2  -9   6  810.76   62.61
   2  -9   6  806.36   72.09
  -2  -9  -6  697.15   69.67
  -2  -9  -6  714.35  109.47
  -2  -9  -6  678.65  117.26
   2   9   7   74.40   25.01
   2   9   7   91.09   28.55
  -2   9  -7  124.03   25.15
   2  -9   7  125.35   29.88
   2  -9   7  108.30   24.80
  -2  -9  -7   87.77   27.27
  -2  -9  -7   89.61   20.07
  -2  -9  -7   99.68   28.01
   2   9   8  728.48   73.99
   2   9   8  670.04   68.63
  -2   9  -8  764.57   71.32
   2  -9   8  811.79   59.56
  -2  -9  -8  698.62   73.48
  -2  -9  -8  687.91   72.16
   2  -9   8  748.96   68.41
   2   9   9   -5.29    5.52
   2   9   9   -0.10    4.51
  -2   9  -9   -0.46    4.79
  -2  -9  -9    0.90    7.89
  -2  -9  -9    0.73    5.23
   2  -9   9    0.49    3.08
   2   9  10  381.70   36.03
   2   9  10  383.22   38.88
  -2   9 -10  428.21   40.80
   2  -9  10  438.78   37.58
  -2  -9 -10  381.67   40.44
   2  -9  10  427.81   28.95
  -2  10   9    0.76    4.60
   2 -10  -9    1.23    4.03
  -2 -10   9    0.74    6.86
  -2 -10   9   -0.08    3.94
   2 -10  -9    1.06    4.32
  -2  10   8  436.23   50.33
  -2  10   8  408.50   44.19
   2 -10  -8  524.75   50.89
  -2 -10   8  500.77   45.00
   2 -10  -8  483.74   42.95
  -2 -10   8  560.77   46.31
  -2  10   7   73.20   23.07
  -2  10   7   72.62   21.74
   2 -10  -7  100.23   22.19
  -2 -10   7   80.69   19.94
   2 -10  -7   97.66   19.46
  -2 -10   7   89.67   19.83
  -2  10   6  263.54   66.69
  -2  10   6  220.53   63.18
   2 -10  -6  606.86   65.64
  -2 -10   6  272.61   36.89
  -2 -10   6  235.60   36.47
  -2 -10   6  294.38   35.85
   2 -10  -6  283.75   40.26
  -2  10   5  227.32   39.41
  -2  10   5  189.32   36.22
   2 -10  -5  219.17   31.46
  -2 -10   5  219.40   33.19
  -2 -10   5  196.40   36.48
  -2 -10   5  255.78   48.88
   2 -10  -5  232.14   29.86
  -2  10   4 1496.02  142.71
   2 -10  -4 1859.02  147.59
   2 -10  -4 1915.72  145.52
  -2 -10   4 1678.50  155.49
  -2 -10   4 1934.81  153.92
  -2 -10   4 1817.42  150.46
   2 -10  -4 1791.71  151.63
  -2  10   3  134.40   30.74
   2 -10  -3  167.40   25.76
   2 -10  -3  154.94   24.01
  -2 -10   3  167.56   27.83
  -2 -10   3  123.94   33.66
  -2 -10   3  156.53   30.33
   2 -10  -3  145.77   29.96
  -2  10   2 3092.04  285.02
   2 -10  -2 3491.01  278.31
   2 -10  -2 3849.82  303.42
  -2 -10   2 3128.41  298.67
  -2 -10   2 3641.02  302.24
  -2 -10   2 3687.11  317.26
   2 -10  -2 3181.31  276.25
   2  10  -1   -0.01   22.12
  -2  10   1  103.91   25.39
   2 -10  -1  129.07   19.07
   2 -10  -1  108.20   18.67
   2 -10  -1  124.85   18.55
  -2 -10   1  103.31   25.41
  -2 -10   1  111.09   29.75
  -2 -10   1  110.57   28.89
   2 -10  -1  110.63   23.70
   2  10   0  246.67   33.70
  -2  10   0  232.22   35.99
   2 -10   0  226.00   24.92
   2 -10   0  244.10   27.77
   2 -10   0  297.21   54.61
   2 -10   0  258.51   26.19
  -2 -10   0  264.41   41.25
  -2 -10   0  211.97   43.02
  -2 -10   0  241.60   61.23
   2  10   1    0.04   10.21
  -2  10  -1   -0.09   15.15
   2 -10   1   13.52   10.21
   2 -10   1   14.30    8.05
   2 -10   1   14.08    7.32
  -2 -10  -1    9.99   22.54
  -2 -10  -1    9.56   13.48
  -2 -10  -1    8.40   14.00
   2 -10   1   18.35    8.11
   2  10   2  312.13   41.88
  -2  10  -2  360.59   38.66
   2 -10   2  359.85   40.70
   2 -10   2  361.30   47.09
  -2 -10  -2  290.03   51.38
  -2 -10  -2  301.15   52.40
  -2 -10  -2  359.58   49.88
   2 -10   2  362.69   35.08
   2  10   3  178.87   32.62
   2  10   3  156.56   30.63
  -2  10  -3  239.72   31.45
   2 -10   3  235.30   28.02
   2 -10   3  243.07   33.20
  -2 -10  -3  161.48   40.09
  -2 -10  -3  178.23   41.16
   2 -10   3  251.76   24.41
   2  10   4 1254.14  111.24
   2  10   4 1050.85  101.10
   2  10   4 1392.91  130.82
  -2  10  -4 1414.33  144.81
   2 -10   4 1304.35  108.59
   2 -10   4 1397.85   93.63
  -2 -10  -4 1190.70  122.29
  -2 -10  -4 1206.67  143.24
  -2 -10  -4 1220.55  122.49
   2 -10   4 1453.72  106.79
   2  10   5    0.10   20.51
   2  10   5   29.12   13.50
   2  10   5   16.42   16.69
  -2  10  -5   33.72   13.89
   2 -10   5   24.39   11.01
   2 -10   5   16.54   13.23
  -2 -10  -5   18.72   14.25
  -2 -10  -5   16.53   14.17
  -2 -10  -5   18.92   27.86
   2  10   6 1772.19  157.95
   2  10   6 2071.59  182.56
  -2  10  -6 2100.51  173.52
   2 -10   6 2159.25  160.00
   2 -10   6 2152.78  172.46
  -2 -10  -6 1874.92  166.60
  -2 -10  -6 1767.80  151.37
  -2 -10  -6 1973.19  183.95
   2  10   7   -2.47   18.82
   2  10   7   12.63   10.18
  -2  10  -7   11.26   10.03
   2 -10   7   10.14    7.69
  -2 -10  -7   12.33   12.52
  -2 -10  -7    8.71   11.01
   2 -10   7    3.34   10.54
   2  10   8  695.49   65.77
   2  10   8  608.51   79.20
  -2  10  -8  721.86   62.95
   2 -10   8  671.24   49.72
  -2 -10  -8  675.76   66.99
  -2 -10  -8  636.80   64.73
   2 -10   8  737.41   61.58
   2  10   9   45.93   12.16
   2  10   9   27.03   13.90
  -2  10  -9   31.63   22.95
   2 -10   9   52.64   11.12
  -2 -10  -9   49.16   13.53
  -2 -10  -9   22.69   23.13
   2 -10   9   48.48   13.28
  -2  11   8   28.17   13.20
   2 -11  -8   62.28   14.03
  -2 -11   8   57.15   12.40
  -2 -11   8   41.77   12.82
   2 -11  -8   54.50   14.09
  -2  11   7  188.49   30.15
  -2  11   7  191.21   28.67
   2 -11  -7  239.78   51.33
  -2 -11   7  220.92   45.20
   2 -11  -7  226.68   27.27
  -2 -11   7  232.21   27.18
  -2  11   6    6.71    8.04
  -2  11   6    2.28    8.34
   2 -11  -6    4.37    7.45
  -2 -11   6    2.70   12.18
  -2 -11   6    2.69   13.04
  -2 -11   6    4.62    7.23
   2 -11  -6    5.23    8.34
  -2  11   5  305.44   45.82
  -2  11   5  280.74   41.69
   2 -11  -5  359.89   39.65
  -2 -11   5  330.89   43.55
  -2 -11   5  357.94   42.32
  -2 -11   5  342.38   38.24
   2 -11  -5  373.35   43.63
  -2  11   4   35.62   19.97
  -2  11   4   37.34   17.54
   2 -11  -4   49.33   14.56
  -2 -11   4   30.00   18.94
  -2 -11   4   54.04   17.33
  -2 -11   4   46.86   15.37
   2 -11  -4   39.11   14.54
  -2  11   3  251.04   61.34
   2 -11  -3  280.22   33.43
   2 -11  -3  277.71   31.58
  -2 -11   3  267.13   35.82
  -2 -11   3  248.89   43.48
  -2 -11   3  264.54   38.79
   2 -11  -3  271.34   38.58
   2  11  -2  487.54   52.26
  -2  11   2  388.28   51.40
   2 -11  -2  455.77   52.93
   2 -11  -2  473.56   45.52
  -2 -11   2  395.55   57.37
  -2 -11   2  465.66   53.79
   2 -11  -2  492.80   43.99
   2  11  -1  233.21   34.84
  -2  11   1  215.54   36.06
   2 -11  -1  228.30   35.18
   2 -11  -1  217.84   39.66
  -2 -11   1  195.89   41.19
  -2 -11   1  217.15   36.53
   2 -11  -1  252.60   27.38
   2  11   0 1878.34  158.14
  -2  11   0 1859.75  163.67
   2 -11   0 1890.81  160.46
   2 -11   0 1937.67  142.00
   2 -11   0 1893.30  141.78
   2 -11   0 2141.93  161.28
  -2 -11   0 1791.13  165.37
  -2 -11   0 1679.96  166.44
  -2 -11   0 2010.29  181.93
   2  11   1   -0.47   19.45
   2 -11   1   48.40   12.98
   2 -11   1   10.78   27.02
   2 -11   1   33.58   17.67
  -2 -11  -1   41.25   20.80
  -2 -11  -1  150.63   26.82
  -2 -11  -1   44.31   37.49
   2  11   2 9407.71 1005.95
   2 -11   2 9571.54  976.04
   2 -11   2 9852.95 1032.23
   2 -11   210096.64  998.14
  -2 -11  -2 9487.12 1052.13
  -2 -11  -2 9225.15 1037.58
   2  11   3   63.06   21.15
   2  11   3   92.28   27.20
  -2  11  -3   62.15   17.58
   2 -11   3   63.20   17.03
   2 -11   3   69.08   21.38
  -2 -11  -3   65.22   43.45
  -2 -11  -3   60.40   25.99
   2 -11   3   68.51   13.40
   2  11   4 1804.74  151.95
   2  11   4 1508.51  135.53
   2  11   4 2019.83  178.73
  -2  11  -4 1987.73  152.26
   2 -11   4 1979.98  148.84
  -2 -11  -4 1839.75  172.55
  -2 -11  -4 1708.04  198.00
   2 -11   4 1979.54  158.67
   2  11   5   -0.26   10.88
   2  11   5   12.95   19.16
   2  11   5   17.23   14.91
  -2  11  -5   24.98   10.89
   2 -11   5   25.81    9.92
   2 -11   5   20.50   11.56
  -2 -11  -5   13.51   11.65
  -2 -11  -5   16.71   12.15
  -2 -11  -5   20.93   15.46
   2  11   6 1136.47   97.65
  -2  11  -6 1311.28   98.50
   2 -11   6 1214.14   91.52
   2 -11   6 1286.72  101.66
  -2 -11  -6 1170.09   91.84
  -2 -11  -6 1263.73  104.12
  -2 -11  -6 1199.03  116.53
   2  11   7   15.05    9.37
   2  11   7   20.31   11.15
  -2  11  -7   -0.07    8.91
   2 -11   7   17.25   12.58
  -2 -11  -7   18.55    9.91
  -2 -11  -7   11.46   12.27
   2 -11   7    8.96    9.37
   2  11   8  824.24   69.18
  -2  11  -8  785.12   58.91
   2 -11   8  877.99   62.07
  -2 -11  -8  770.27   66.60
  -2 -11  -8  783.82   85.06
   2 -11   8  799.59   61.79
  -2  12   7    2.51    6.12
   2 -12  -7    6.77    6.84
  -2 -12   7    6.16    6.10
   2 -12  -7    2.67    6.79
  -2  12   6  129.20   22.94
  -2  12   6  148.20   22.97
   2 -12  -6  148.86   22.27
  -2 -12   6  151.27   23.47
  -2 -12   6  144.37   21.47
  -2 -12   6  163.38   20.98
   2 -12  -6  168.03   39.67
  -2  12   5   10.64   18.11
  -2  12   5   11.64   12.32
   2 -12  -5   19.39   11.50
  -2 -12   5   23.26   11.17
   2 -12  -5   22.18   10.49
  -2 -12   5   -1.82   19.13
   2  12  -4  133.99   24.00
  -2  12   4   97.37   22.69
  -2  12   4  116.73   26.61
   2 -12  -4  128.12   23.88
  -2 -12   4  111.64   23.87
   2 -12  -4  109.57   21.47
  -2 -12   4  106.29   25.36
   2  12  -3  596.10   55.47
  -2  12   3  506.07   54.36
   2 -12  -3  493.99   52.76
   2 -12  -3  524.82   48.17
  -2 -12   3  514.82   58.95
  -2 -12   3  550.00   56.38
   2 -12  -3  604.94   52.31
   2  12  -2   77.37   20.20
  -2  12   2   59.26   33.13
   2 -12  -2   76.91   21.42
   2 -12  -2   83.62   16.71
  -2 -12   2   67.52   23.62
  -2 -12   2   43.92   37.57
   2 -12  -2   81.47   18.25
   2  12  -1  524.58   53.30
  -2  12   1  465.86   51.69
   2 -12  -1  494.77   55.37
   2 -12  -1  536.49   47.50
  -2 -12   1  453.26   60.72
  -2 -12   1  566.14   61.69
   2 -12  -1  552.03   47.67
   2  12   0  172.81   30.82
   2 -12   0  188.92   25.46
   2 -12   0  200.18   25.28
   2 -12   0  197.24   24.71
   2 -12   0  164.42   30.34
  -2 -12   0  195.95   32.19
  -2 -12   0  158.82   39.06
  -2 -12   0  219.54   37.89
   2  12   1  301.36   41.31
   2 -12   1  343.21   36.93
   2 -12   1  322.03   40.38
   2 -12   1  337.20   31.69
  -2 -12  -1  314.12   47.21
  -2 -12  -1  293.43   45.56
  -2 -12  -1  286.96   49.51
   2  12   2  128.12   25.38
   2  12   2  146.01   29.99
   2 -12   2  120.26   25.72
   2 -12   2  139.81   23.90
   2 -12   2  125.88   18.41
  -2 -12  -2  129.70   30.89
  -2 -12  -2  126.85   32.08
   2  12   3   -0.06   13.36
   2  12   3   41.16   16.35
   2 -12   3   19.37   20.55
   2 -12   3   31.63   13.24
  -2 -12  -3   32.65   16.87
  -2 -12  -3   28.95   15.91
   2  12   4  267.09   32.54
   2 -12   4  307.81   35.95
   2 -12   4  270.02   33.54
  -2 -12  -4  267.58   41.98
  -2 -12  -4  245.43   35.41
   2  12   5    9.92    9.02
   2 -12   5    3.12    7.38
   2 -12   5    3.19    7.16
  -2 -12  -5    6.34    9.55
  -2 -12  -5    3.07    6.80
   2  12   6    5.93   12.87
   2 -12   6    6.87    6.60
   2 -12   6    3.09    6.46
  -2 -12  -6    4.67    8.52
  -2 -12  -6    2.30    9.00
  -2 -12  -6    2.41    4.78
   2  12   7  679.38   55.61
   2 -12   7  688.18   51.28
   2 -12   7  660.56   50.19
  -2 -12  -7  616.99   57.71
   2  13  -5  252.57   27.04
  -2  13   5  199.11   23.34
  -2  13   5  209.95   26.89
  -2 -13   5  256.30   44.98
   2 -13  -5  270.08   30.01
  -2 -13   5  216.37   26.11
   2  13  -4 1740.23  128.96
  -2  13   4 1410.48  133.92
  -2  13   4 1681.00  136.16
   2 -13  -4 1689.34  129.11
  -2 -13   4 1627.94  132.63
   2 -13  -4 1895.86  135.37
  -2 -13   4 1753.32  137.07
   2  13  -3  105.49   20.93
  -2  13   3  106.17   20.28
  -2  13   3  114.61   25.28
   2 -13  -3  127.18   21.23
  -2 -13   3  125.67   23.46
   2 -13  -3  115.34   19.48
  -2 -13   3  109.37   24.81
   2  13  -2  153.80   36.74
  -2  13   2  131.46   22.41
   2 -13  -2  159.87   23.77
   2 -13  -2  148.53   25.13
  -2 -13   2  154.26   29.95
  -2 -13   2  163.21   27.07
   2 -13  -2  131.47   20.55
   2  13  -1   93.77   19.71
  -2  13   1   83.03   17.75
   2 -13  -1   75.23   20.55
   2 -13  -1   80.16   24.55
  -2 -13   1   96.53   25.15
  -2 -13   1  100.41   23.21
   2 -13  -1   88.40   15.96
   2  13   0  269.85   31.33
   2  13   0   -0.22   30.82
   2 -13   0  274.08   32.74
   2 -13   0  233.93   23.26
   2 -13   0  253.66   26.51
  -2 -13   0  241.03   38.34
  -2 -13   0  280.62   35.87
   2  13   1    2.99    6.25
   2  13   1    3.04    7.74
   2 -13   1    3.18    6.58
   2 -13   1    2.35    5.92
   2 -13   1    1.63    4.50
  -2 -13  -1    1.57   11.43
  -2 -13  -1    2.57    8.19
   2  13   2  399.92   41.56
   2  13   2  428.09   47.56
   2 -13   2  382.95   38.05
   2 -13   2  412.04   42.23
   2 -13   2  358.56   27.81
  -2 -13  -2  398.35   44.42
  -2 -13  -2  394.10   47.81
   2  13   3  405.86   67.68
   2 -13   3  403.16   37.26
   2 -13   3  373.19   39.00
  -2 -13  -3  356.17   44.01
  -2 -13  -3  324.70   39.96
   2  13   4    2.63    7.58
   2 -13   4    7.11    6.06
   2 -13   4    3.37    6.29
  -2 -13  -4    1.31    7.49
  -2 -13  -4    1.88    6.02
   2  13   5   77.36   17.87
   2 -13   5   76.70   15.32
   2 -13   5   86.29   15.50
  -2 -13  -5   73.71   18.72
   2  14  -2   67.71   12.73
   2  14  -2   -0.69   13.91
  -2  14   2   59.14   14.44
   2 -14  -2   37.24    9.51
  -2 -14   2   66.69   15.52
  -2 -14   2   73.24   14.47
   2 -14  -2   68.36   11.44
   2  14  -1  135.35   18.42
   2  14  -1  145.32   21.07
  -2  14   1    0.28   20.13
   2 -14  -1  143.44   15.31
  -2 -14   1  141.29   22.88
   2  14   0    3.31    7.96
   2 -14   0    5.63    6.81
  -2 -14   0    8.60    8.32
   2  14   1    3.17    6.11
   2 -14   1    2.53    3.90
   2 -14   1    1.79    5.34
  -2 -14  -1    2.87   10.77
   2  14   2    8.32    8.94
   2 -14   2   12.53    6.71
   2 -14   2    8.65    7.86
  -2 -14  -2   15.51    8.24
   3   0 -12   50.07   23.33
  -3   0  12   54.41   14.79
  -3   0  12  239.93   19.06
   3   0 -11    9.47   10.97
  -3   0  11  125.01   19.86
   3   0 -10   15.43    9.34
  -3   0  10   15.78    9.82
   3   0  -9    0.42    3.26
  -3   0   9   -1.15    5.50
  -3   0   8   85.86   19.03
  -3   0   8   56.72   16.81
  -3   0   8   71.02   16.15
  -3   0   7   -5.71    6.30
  -3   0   7    0.26    5.72
  -3   0   7   -0.74    9.03
  -3   0   6  886.10   93.50
  -3   0   6  977.59   74.97
  -3   0   6 1051.71   77.31
   3   0  -5    0.44    7.96
  -3   0   5   -0.03   11.36
  -3   0   5   21.82    6.93
  -3   0   5    8.14    6.69
  -3   0   4  994.57   68.14
  -3   0   4 1014.19   71.69
  -3   0   4 1017.27   68.77
   3   0  -3    1.09   10.89
  -3   0   3   12.50    6.83
  -3   0   3    3.93    4.68
  -3   0   3    2.64    4.64
   3   0  -2  177.60   24.38
   3   0  -2  157.35   11.80
   3   0  -2  179.19   22.89
   3   0  -2  193.73   15.76
  -3   0   2  220.13   24.31
  -3   0   2  186.40   19.77
  -3   0   2  183.90   18.82
   3   0  -1    0.90    5.14
   3   0  -1    0.82    4.66
   3   0  -1    0.17    4.10
  -3   0   1    2.34    4.95
  -3   0   1    5.05    5.47
  -3   0   1    1.94    2.87
  -3   0   1    2.28    3.91
   3   0   0 4019.79  335.06
   3   0   0 4752.32  405.02
   3   0   0 4433.05  357.17
  -3   0   0 4812.10  393.04
  -3   0   0 4374.66  353.52
  -3   0   0 4995.05  399.27
  -3   0   0 4578.26  357.87
  -3   0   0 4146.85  322.07
   3   0   1    0.87    7.66
   3   0   1    0.67    8.30
   3   0   1   -0.34    7.35
   3   0   1    4.03   10.35
  -3   0  -1    3.73    5.76
  -3   0  -1    4.04    7.65
  -3   0  -1    2.85    7.38
  -3   0  -1   71.28    8.79
  -3   0  -1    6.24    5.42
   3   0   2  892.33   66.38
   3   0   2  978.39   65.11
   3   0   2  943.06   75.94
  -3   0  -2  963.04   74.10
  -3   0  -2 1021.20   74.01
  -3   0  -2  940.10   63.00
  -3   0  -2  958.60   73.30
   3   0   3    2.88    5.75
   3   0   3    1.25    7.72
  -3   0  -3    0.22    3.52
  -3   0  -3    2.50    5.63
  -3   0  -3    1.23    5.42
  -3   0  -3    0.26    3.99
  -3   0  -3    2.83    5.48
   3   0   4    2.61    7.22
   3   0   4    1.57    4.07
  -3   0  -4    4.93    4.97
  -3   0  -4   -0.84    3.79
  -3   0  -4    2.69    5.82
  -3   0  -4    3.39    6.65
  -3   0  -4    4.85    6.65
   3   0   5    2.63    7.45
  -3   0  -5   23.69    9.93
  -3   0  -5    9.32    7.22
  -3   0  -5    2.66    8.02
   3   0   6  155.46   48.43
   3   0   6  117.73   20.87
  -3   0  -6  142.27   21.35
  -3   0  -6  119.97   28.14
  -3   0  -6  122.84   27.52
   3   0   7    0.73    9.12
   3   0   7    5.60    6.64
  -3   0  -7   -0.92    8.28
  -3   0  -7    4.40    8.79
   3   0   8  170.06   29.40
   3   0   8  209.44   39.18
   3   0   8  175.36   25.80
  -3   0  -8  166.74   35.20
  -3   0  -8  179.69   33.54
   3   0   9    2.61    6.99
   3   0   9    2.38    7.27
   3   0   9    2.24    6.37
  -3   0  -9    4.49    8.83
  -3   0  -9    1.10    8.03
   3   0  10  350.41   40.28
   3   0  10  342.65   34.08
   3   0  10  369.32   37.16
  -3   0 -10  332.46   47.31
  -3   0 -10  383.35   43.55
   3   0  11    1.37    4.18
   3   0  11    2.73    8.36
  -3   0 -11    0.28    4.61
  -3   0 -11    0.35    9.73
   3   0  12 1429.93  100.50
  -3   0 -12 1408.84   93.36
  -3   0 -12 1406.15  102.03
  -3   1  12  134.96   16.38
  -3   1  12  125.33   18.12
  -3  -1  12  149.56   19.41
   3  -1 -12  123.39   24.35
  -3  -1  12  133.57   17.49
   3   1 -11  852.04   59.62
  -3   1  11  815.17   60.70
  -3   1  11  757.96   65.72
  -3  -1  11  824.85   68.60
   3  -1 -11  828.84   63.51
  -3  -1  11  909.84   69.75
   3   1 -10  585.59   47.99
  -3   1  10  607.77   51.64
  -3   1  10  587.13   58.79
  -3  -1  10  687.32   86.41
   3  -1 -10  612.01   52.34
  -3  -1  10  633.42   54.70
   3   1  -9 3320.59  263.18
  -3   1   9 2932.11  259.83
  -3   1   9 3159.81  255.83
  -3  -1   9 3578.73  300.93
   3  -1  -9 3117.86  258.07
  -3  -1   9 3487.94  283.17
  -3   1   8  224.23   35.01
  -3   1   8  233.15   30.65
  -3   1   8  240.69   28.38
  -3  -1   8  232.10   32.68
  -3  -1   8  241.61   29.12
  -3  -1   8  243.10   28.70
  -3   1   7  437.27   49.24
  -3   1   7  462.63   45.45
  -3   1   7  534.85   47.12
  -3  -1   7  463.10   46.69
  -3  -1   7  469.75   42.98
  -3  -1   7  499.48   43.90
  -3   1   6   28.02   14.25
  -3   1   6  200.43   18.08
  -3   1   6   28.98   15.53
  -3  -1   6   21.19   14.60
  -3  -1   6   89.76   15.73
  -3  -1   6   58.21   14.83
   3  -1  -6   61.32   24.85
  -3   1   5  564.15   44.59
  -3   1   5  539.06   46.15
  -3   1   5  573.88   45.58
  -3  -1   5  573.11   43.21
  -3  -1   5  525.96   42.16
  -3  -1   5  485.18   39.88
   3  -1  -5  588.42   51.18
  -3  -1   5  498.49   41.37
  -3   1   4   15.74    8.21
  -3   1   4   18.32    7.72
  -3   1   4   11.93    7.36
  -3  -1   4    8.96    7.12
  -3  -1   4   22.31    7.12
  -3  -1   4   13.73   11.29
   3   1  -3   14.49   11.27
  -3   1   3   28.21    9.94
  -3   1   3   40.76   10.46
  -3   1   3   27.26    8.71
  -3  -1   3   19.11    8.53
  -3  -1   3   98.75   12.57
  -3  -1   3   19.58   13.54
   3  -1  -3   36.55    5.04
  -3   1   2  407.31   32.26
   3   1  -2  400.12   38.84
   3   1  -2  385.75   34.82
  -3   1   2  536.46   43.25
  -3   1   2  457.42   35.19
   3  -1  -2  432.16   39.39
   3  -1  -2  335.99   22.90
  -3  -1   2  419.76   33.12
   3  -1  -2  379.40   40.46
  -3  -1   2  409.33   28.98
   3  -1  -2  372.42   35.45
  -3  -1   2  451.68   32.95
  -3  -1   2  445.44   37.74
   3   1  -1 5562.84  476.24
   3   1  -1 5500.13  463.31
  -3   1   1 5427.85  454.98
  -3   1   1 6644.58  561.39
  -3   1   1 5285.65  438.40
  -3   1   1 4866.41  394.22
   3  -1  -1 5236.52  432.72
   3  -1  -1 5078.05  448.95
   3  -1  -1 5016.17  455.66
  -3  -1   1 5493.64  463.22
   3  -1  -1 5666.84  519.35
  -3  -1   1 5594.96  450.58
  -3  -1   1 5623.09  484.72
  -3  -1   1 5711.67  474.63
  -3  -1   1 4857.60  400.22
   3   1   0  735.67   60.38
   3   1   0  705.99   57.54
  -3   1   0  636.05   49.66
  -3   1   0  750.91   62.53
  -3   1   0  675.11   53.72
   3   1   0  695.96   48.38
  -3   1   0  666.97   45.30
   3  -1   0  560.65   51.52
   3  -1   0  653.65   49.01
  -3  -1   0  699.69   54.30
  -3  -1   0  820.20   58.61
  -3  -1   0  708.13   45.51
   3  -1   0  655.44   52.96
  -3  -1   0  740.58   58.09
  -3  -1   0  719.06   45.09
   3  -1   0  631.10   60.77
  -3   1  -1 4640.54  389.83
   3   1   1 5215.23  443.54
   3   1   1 5115.19  459.20
   3   1   1 4647.10  403.36
  -3   1  -1 4954.68  405.50
  -3   1  -1 4601.52  409.83
  -3   1  -1 5168.13  438.01
   3  -1   1 4833.96  428.87
   3  -1   1 4411.92  377.21
  -3  -1  -1 4872.39  396.15
  -3  -1  -1 5106.43  432.63
  -3  -1  -1 4703.67  373.43
   3  -1   1 4647.17  387.69
   3  -1   1 5041.26  423.88
  -3  -1  -1 4825.45  410.49
  -3  -1  -1 9166.35  698.57
   3   1   2 1009.60   76.42
   3   1   2 1051.16   69.17
  -3   1  -2 1135.08   80.09
  -3   1  -2 1169.61  109.02
  -3   1  -2 1280.13   91.77
   3   1   2 1090.58   85.13
  -3   1  -2 1194.21   81.33
   3  -1   2 1156.49   79.59
   3  -1   2 1190.60   88.92
  -3  -1  -2 1064.67   68.80
  -3  -1  -2  991.24   81.08
   3  -1   2 1008.83   75.32
   3  -1   2  938.02   79.71
  -3  -1  -2  978.69   78.58
  -3  -1  -2 1090.44   85.06
  -3  -1  -2 1075.60   78.26
  -3   1  -314987.64 1705.25
  -3   1  -315741.04 1806.91
  -3   1  -315628.92 1824.50
  -3   1  -316453.42 1871.37
  -3   1  -313189.77 1497.66
   3  -1   315609.51 1811.49
   3  -1   315520.39 1792.79
  -3  -1  -313964.45 1587.63
  -3  -1  -313572.64 1509.85
  -3  -1  -314518.79 1724.43
  -3  -1  -315599.80 1780.89
  -3  -1  -314018.08 1688.49
  -3  -1  -316125.01 1865.92
   3   1   4   -0.49   22.58
  -3   1  -4  133.97   30.96
  -3   1  -4  149.74   36.43
  -3   1  -4    2.57   18.90
  -3   1  -4  118.54   28.95
  -3   1  -4  141.40   23.33
  -3  -1  -4  146.33   23.89
   3  -1   4  133.74   15.76
   3  -1   4  141.42   25.15
  -3  -1  -4  141.22   36.59
  -3  -1  -4  146.38   33.30
   3   1   5 7649.48  719.09
   3   1   5 7623.84  758.53
  -3   1  -5 7496.20  734.51
  -3   1  -5 7100.91  692.04
  -3   1  -5 7497.06  736.94
  -3   1  -5 8278.72  776.85
  -3  -1  -5 7016.99  707.66
  -3  -1  -5 7456.17  732.02
   3  -1   5 7471.18  744.40
   3  -1   5 7403.39  702.05
  -3  -1  -5 7407.54  712.89
   3   1   6  453.22   43.68
   3   1   6  466.74   55.60
  -3   1  -6  463.11   52.54
  -3   1  -6  472.23   45.82
   3   1   6  420.40   39.80
  -3   1  -6  506.49   52.75
  -3  -1  -6  424.13   44.28
  -3  -1  -6  404.67   55.02
   3  -1   6  465.43   43.09
   3  -1   6  514.31   59.24
  -3  -1  -6  464.28   53.13
   3   1   7   25.22   13.49
   3   1   7   25.26   29.16
   3   1   7   -0.12   12.40
  -3   1  -7   29.20   13.27
  -3   1  -7   39.13   16.46
  -3   1  -7   44.76   15.90
   3  -1   7   40.48   18.16
  -3  -1  -7   31.50   17.60
  -3  -1  -7   33.34   28.05
   3  -1   7   52.64   13.52
   3   1   8  806.59   68.98
   3   1   8  906.71   91.20
  -3   1  -8  803.05   81.09
   3   1   8  860.48  107.05
  -3   1  -8  869.84   82.06
   3  -1   8  822.62   75.55
  -3  -1  -8  737.52   82.78
  -3  -1  -8  839.31   82.88
   3  -1   8  723.35  106.53
   3   1   9   27.15   15.88
   3   1   9   41.83   18.81
  -3   1  -9   48.33   17.29
   3   1   9   33.58   14.55
  -3   1  -9   41.07   18.34
  -3  -1  -9   38.03   20.39
  -3  -1  -9   35.68   17.98
   3  -1   9   51.04   15.70
   3  -1   9   38.32   16.37
   3   1  10   95.74   18.43
   3   1  10   89.22   20.85
  -3   1 -10   88.72   19.45
  -3   1 -10  104.66   37.68
   3   1  10   92.66   19.09
   3  -1  10   90.31   16.36
  -3  -1 -10   86.82   25.46
  -3  -1 -10   92.78   22.49
   3  -1  10   91.13   30.43
   3  -1  10   99.25   34.91
   3   1  11   64.85   14.22
  -3   1 -11   74.91   18.07
   3   1  11   71.02   16.74
  -3   1 -11   84.66   14.89
   3  -1  11   76.89   21.02
  -3  -1 -11   63.28   21.17
  -3  -1 -11   56.30   30.00
   3  -1  11  102.32   17.52
   3   1  12   29.52   10.84
  -3   1 -12   28.42    5.91
  -3   1 -12   32.08    8.42
   3  -1  12   27.71   11.16
  -3  -1 -12   39.95    9.09
  -3  -1 -12   46.77   11.89
  -3   2  12   92.40   11.78
  -3   2  12   70.63   22.64
  -3  -2  12   47.37   24.90
   3  -2 -12   87.72   23.21
  -3  -2  12   72.70   13.97
   3   2 -11   32.52    7.99
  -3   2  11   26.41    9.39
  -3   2  11   20.54   11.77
  -3  -2  11   22.23   12.17
   3  -2 -11   27.33   10.86
  -3  -2  11   32.33   11.98
   3   2 -10   13.85    7.42
  -3   2  10   11.64    8.06
  -3   2  10    7.24   10.23
  -3  -2  10    8.29    9.81
   3  -2 -10   11.35    9.00
  -3  -2  10   14.81    9.04
   3   2  -9 3573.58  280.13
  -3   2   9 3269.92  289.30
  -3   2   9 3360.96  271.06
  -3  -2   9 3582.50  298.30
   3  -2  -9 3516.73  290.30
  -3  -2   9 3623.21  296.73
  -3   2   8  122.59   26.37
  -3   2   8  137.99   24.49
  -3   2   8  126.35   21.23
  -3  -2   8  142.33   38.48
  -3  -2   8  134.08   21.09
  -3  -2   8  152.54   34.34
  -3   2   7 2017.04  171.25
  -3   2   7 2140.16  171.60
  -3   2   7 2327.32  177.34
  -3  -2   7 2249.64  178.38
  -3  -2   7 2161.98  164.08
  -3  -2   7 2424.38  180.25
  -3   2   6  191.78   24.84
  -3   2   6  188.46   27.36
  -3   2   6  213.93   29.26
  -3  -2   6  215.42   24.88
  -3  -2   6  216.37   26.30
  -3  -2   6  207.62   25.64
   3  -2  -6  180.34   22.10
  -3   2   5 5862.15  523.70
  -3   2   5 5729.64  520.82
  -3   2   5 6439.03  569.30
  -3  -2   5 7067.02  609.96
  -3  -2   5 5979.49  561.65
  -3  -2   5 6122.51  536.29
   3  -2  -5 6349.66  580.36
  -3   2   4  956.25   70.41
  -3   2   4 1172.39   80.18
  -3  -2   4 1290.31   93.11
  -3  -2   4 1011.37   71.60
  -3  -2   4 1146.57   76.98
  -3  -2   4 1032.81   69.83
   3  -2  -4 1075.36   87.37
   3   2  -3 1026.58   77.82
  -3   2   3 1060.63   75.93
  -3   2   3 1303.68   88.30
  -3   2   3 1086.84   72.61
  -3  -2   3 1201.08   88.33
  -3  -2   3 1237.25   87.62
  -3  -2   3 1032.42   85.27
   3  -2  -3  957.15   59.11
   3   2  -2  198.95   24.32
   3   2  -2  177.99   32.90
  -3   2   2  179.68   20.65
  -3   2   2  212.69   24.25
  -3   2   2  215.35   24.16
   3  -2  -2  165.63   15.72
  -3  -2   2  206.58   21.39
  -3  -2   2  205.45   21.68
  -3  -2   2  201.89   17.75
   3  -2  -2  165.73   28.90
   3  -2  -2  207.71   26.51
  -3  -2   2  189.44   24.80
   3   2  -114704.00 1654.61
  -3   2   115094.38 1662.92
   3   2  -114588.92 1663.81
  -3   2   114558.80 1650.58
  -3   2   116258.69 1860.42
  -3   2   115750.13 1753.89
   3  -2  -114129.16 1673.01
   3  -2  -113719.01 1597.27
  -3  -2   116169.21 1819.34
  -3  -2   114998.55 1630.20
   3  -2  -114996.16 1711.62
   3  -2  -115338.66 1707.64
  -3  -2   115356.86 1750.96
  -3  -2   114675.13 1659.32
   3   2   0 1448.38  110.59
   3   2   0 1491.40   94.70
  -3   2   0 1300.46   98.91
   3   2   0 1318.29   88.88
  -3   2   0 1422.35   95.68
  -3   2   0 1487.76  103.84
  -3   2   0 1740.89  125.62
   3  -2   0 1207.13   93.59
   3  -2   0 1286.94   92.54
  -3  -2   0 1244.15   99.02
   3  -2   0 1487.58  110.32
  -3  -2   0 1401.82  106.79
  -3  -2   0 1499.62   92.79
  -3  -2   0 1468.55  109.71
  -3  -2   0 1288.85  101.63
   3  -2   0 1264.90  140.09
  -3   2  -1 4183.69  325.64
   3   2   1 3539.68  275.14
   3   2   1 3462.19  267.35
   3   2   1 3920.33  293.70
   3   2   1 3209.90  280.98
  -3   2  -1 3945.00  297.50
  -3   2  -1 3585.96  276.91
  -3   2  -1 3334.17  263.22
   3  -2   1 3289.62  281.81
   3  -2   1 3174.50  254.11
   3  -2   1 3655.01  288.68
  -3  -2  -1 3257.13  248.91
  -3  -2  -1 3577.90  256.77
   3  -2   1 3578.88  279.80
  -3  -2  -1 3692.21  300.30
  -3  -2  -1 3392.32  272.20
  -3  -2  -1 3646.13  292.34
   3   2   2    8.60    6.81
  -3   2  -2   13.90    8.33
  -3   2  -2    3.34    7.51
  -3   2  -2   17.14    8.20
  -3   2  -2   12.93    6.88
   3  -2   2    9.76    7.43
  -3  -2  -2    7.82   11.31
   3  -2   2    0.19    6.86
  -3  -2  -2    5.95    6.86
   3  -2   2   14.06    8.50
   3  -2   2    8.95    9.05
  -3  -2  -2    8.76    8.96
  -3  -2  -2    6.61    8.16
  -3  -2  -2    9.05    9.11
  -3   2  -3 1597.23  107.09
  -3   2  -3 1381.85  104.47
   3   2   3 1017.46   71.95
  -3   2  -3 1131.93   88.67
  -3   2  -3 1208.29   93.60
  -3   2  -3 1310.64   99.55
   3  -2   3 1129.67   76.65
  -3  -2  -3 1221.85  113.39
   3  -2   3 1256.17  104.11
  -3  -2  -3 1240.11  103.51
  -3  -2  -3 1131.11  122.36
  -3  -2  -3 1214.80   95.67
  -3   2  -4 2790.12  222.96
   3   2   4 2609.63  198.24
  -3   2  -4 3084.37  233.40
  -3   2  -4 2491.68  209.88
  -3   2  -4 2470.31  233.97
  -3   2  -4 2370.61  197.07
   3  -2   4 2633.74  198.03
  -3  -2  -4 2939.35  240.04
   3  -2   4 2669.94  229.37
  -3  -2  -4 2717.49  219.76
  -3  -2  -4 2977.38  240.44
  -3  -2  -4 2591.68  218.94
   3   2   5  438.43   41.48
  -3   2  -5  496.52   51.17
  -3   2  -5  678.61   51.45
   3   2   5  399.94   39.38
  -3   2  -5  406.71   44.07
  -3   2  -5  475.89   48.23
   3  -2   5  488.77   61.49
  -3  -2  -5  431.99   50.23
   3  -2   5  476.09   60.22
  -3  -2  -5  478.00   52.39
  -3  -2  -5  465.71   50.43
  -3  -2  -5  401.93   51.80
   3   2   6   22.90    9.91
   3   2   6   21.60   13.55
  -3   2  -6   10.15   19.65
  -3   2  -6    9.90   10.85
   3   2   6    0.43   16.56
  -3   2  -6   12.99   12.38
   3  -2   6    8.81    9.95
  -3  -2  -6   23.03   12.25
  -3  -2  -6   22.74   13.23
   3  -2   6    8.66   15.24
  -3  -2  -6   27.89   13.91
   3   2   7  447.09   55.24
  -3   2  -7  357.97   45.03
   3   2   7  410.55   43.98
   3   2   7  400.44   42.18
  -3   2  -7  495.89   51.19
  -3   2  -7  469.77   77.31
   3  -2   7  427.13   44.92
  -3  -2  -7  450.30   54.11
  -3  -2  -7  388.13   43.35
  -3  -2  -7  349.60   52.35
   3  -2   7  394.00   72.09
   3   2   8  628.03   63.06
   3   2   8  619.51   60.07
   3   2   8  692.76   75.25
  -3   2  -8  695.53   63.76
  -3   2  -8  684.60   68.52
  -3   2  -8  583.30   60.07
  -3  -2  -8  681.70   72.55
   3  -2   8  702.73   93.86
  -3  -2  -8  544.24   70.12
   3  -2   8  641.62   66.59
   3   2   9   18.93   13.25
   3   2   9   20.90   24.78
   3   2   9   24.94   17.31
  -3   2  -9   72.09   13.98
  -3   2  -9   20.80   13.79
  -3   2  -9   27.83   24.88
  -3  -2  -9   31.77   16.28
   3  -2   9   17.32   15.11
  -3  -2  -9   17.84   17.62
   3  -2   9   28.21   13.96
   3   2  10   55.30   14.84
   3   2  10   58.61   15.75
  -3   2 -10   57.60   17.36
   3   2  10   39.11   16.60
  -3   2 -10   58.01   15.17
   3  -2  10   85.49   17.94
  -3  -2 -10   47.08   20.86
  -3  -2 -10   48.30   19.00
   3  -2  10   60.14   12.29
   3   2  11   -0.07    5.55
   3   2  11    0.96    7.99
  -3   2 -11    2.83    7.96
  -3   2 -11    0.02    5.42
   3  -2  11    0.29    4.89
  -3  -2 -11    8.29    6.24
   3  -2  11    3.10    5.89
  -3  -2 -11    4.93    7.35
   3   2  12    1.55    3.97
   3  -2  12    2.77    7.21
  -3  -2 -12    2.11    5.08
  -3  -2 -12    0.48    3.73
   3   3 -12  124.09   17.80
  -3   3  12   94.36   15.38
   3  -3 -12  116.39   15.99
  -3  -3  12  115.97   16.90
  -3   3  11  295.53   25.16
  -3   3  11  252.01   30.65
  -3  -3  11  309.49   32.26
   3  -3 -11  283.67   31.07
  -3  -3  11  318.46   32.37
  -3   3  10   58.02   13.39
  -3   3  10   55.24   17.86
  -3  -3  10   83.01   17.62
   3  -3 -10   63.91   25.00
  -3  -3  10   77.48   17.24
   3   3  -9  470.00   31.84
  -3   3   9  250.18   40.27
  -3   3   9  304.05   31.97
  -3  -3   9  349.32   40.57
   3  -3  -9  303.82   35.13
  -3  -3   9  328.85   35.76
   3   3  -8   21.09    8.86
  -3   3   8   31.65   13.74
  -3   3   8   29.30   10.83
  -3  -3   8   29.98   12.27
   3  -3  -8    2.89   11.25
  -3  -3   8   27.92   10.80
  -3   3   7 1481.71  112.50
  -3   3   7 1263.48  144.71
  -3   3   7 1450.46  116.63
  -3  -3   7 1566.66  115.35
  -3  -3   7 1551.12  111.52
  -3  -3   7 1536.11  122.02
   3  -3  -7 1393.83  110.17
  -3   3   6 1297.05   97.81
  -3   3   6 1398.62  140.20
  -3   3   6 1243.38  106.03
  -3  -3   6 1501.48  107.60
  -3  -3   6 1391.80  107.34
  -3  -3   6 1497.24  106.45
   3  -3  -6 1422.29  102.24
  -3   3   515072.33 1792.09
  -3   3   516906.94 1998.88
   3  -3  -517405.00 2147.70
  -3  -3   517956.96 2076.25
  -3  -3   516134.18 1908.88
  -3  -3   516152.35 1878.54
   3   3  -4  261.90   29.39
  -3   3   4  274.88   29.34
  -3   3   4  208.80   27.23
  -3  -3   4  303.87   31.23
  -3  -3   4  268.68   24.63
  -3  -3   4  253.33   24.24
  -3  -3   4  294.92   26.19
   3  -3  -4  237.46   28.75
   3  -3  -4  259.77   35.31
   3   3  -3 1419.91  107.93
   3   3  -3 1668.15  112.21
  -3   3   3 1801.51  118.97
  -3   3   3 1521.47  110.97
  -3  -3   3 1605.61  116.79
  -3  -3   3 1519.94  111.88
  -3  -3   3 1554.72  103.98
  -3  -3   3 1808.67  114.67
   3  -3  -3 1488.73   97.08
   3  -3  -3 1692.02  133.32
   3   3  -2  304.17   32.26
   3   3  -2  267.78   40.39
   3   3  -2  297.11   27.50
  -3   3   2  310.78   24.80
  -3   3   2  284.07   28.55
  -3   3   2  392.23   35.83
  -3  -3   2  322.66   32.99
  -3  -3   2  332.09   24.03
  -3  -3   2  342.41   29.65
   3  -3  -2  305.10   24.56
  -3  -3   2  290.21   31.30
   3   3  -1 7142.64  641.39
   3   3  -1 6649.47  589.00
   3   3  -1 6983.89  621.07
  -3   3   1 5925.93  548.88
  -3   3   1 7696.05  686.86
  -3   3   1 7361.30  643.61
   3  -3  -1 6150.43  536.71
  -3  -3   1 7202.13  639.70
  -3  -3   1 7093.38  651.34
  -3  -3   1 7485.64  629.06
   3  -3  -1 6332.09  595.19
   3  -3  -1 6214.99  546.95
  -3  -3   1 6208.84  612.94
   3   3   0  371.71   49.06
   3   3   0  290.71   22.51
   3   3   0  274.52   28.94
  -3   3   0  353.39   32.73
  -3   3   0  393.93   31.24
  -3   3   0  302.17   33.25
  -3   3   0  343.92   28.55
  -3  -3   0  288.98   34.83
  -3  -3   0  294.56   19.67
   3  -3   0  298.58   29.89
   3  -3   0  338.39   31.44
  -3  -3   0  288.66   35.12
  -3  -3   0  280.97   30.47
   3   3   1   40.02    9.91
   3   3   1    0.13    7.24
   3   3   1   34.41    7.16
  -3   3  -1   36.78    9.40
  -3   3  -1   40.72    9.42
  -3   3  -1   36.84   10.40
  -3   3  -1   11.53   11.06
   3  -3   1   42.10   10.42
  -3  -3  -1   29.54   10.84
  -3  -3  -1   35.37    8.77
   3  -3   1   34.04   11.89
  -3  -3  -1   28.02   12.33
  -3  -3  -1   30.49   13.49
   3   3   2 1535.72  103.45
   3   3   2 1552.65  104.29
  -3   3  -2 1620.50  114.21
  -3   3  -2 1572.39  116.26
  -3   3  -2 1655.85  114.28
  -3   3  -2 2003.80  138.72
  -3   3  -2 1380.70  108.19
  -3  -3  -2 1526.55  116.86
   3  -3   2 1663.67  129.77
   3  -3   2 1494.95  107.01
  -3  -3  -2 1651.11  133.12
  -3  -3  -2 1608.73  126.38
  -3  -3  -2 1567.07  114.02
   3   3   3 2735.58  207.62
  -3   3  -3 2960.66  218.96
  -3   3  -3 2698.80  218.55
  -3   3  -3 3261.19  242.98
  -3   3  -3 2436.75  232.63
  -3   3  -3 2852.21  221.88
  -3  -3  -3 2562.19  243.53
   3  -3   3 2835.44  229.97
   3  -3   3 2889.15  240.25
  -3  -3  -3 2661.18  263.55
  -3  -3  -3 2806.74  237.22
  -3  -3  -3 2710.92  218.53
   3   3   4    0.62    7.90
  -3   3  -4    9.98    9.04
  -3   3  -4   16.40    7.37
  -3   3  -4    3.58    9.21
  -3   3  -4   13.79    8.61
   3  -3   4   10.73    7.40
  -3  -3  -4   11.32    9.97
  -3  -3  -4   14.17   11.34
   3  -3   4   12.61   11.89
  -3  -3  -4   13.07   10.04
  -3  -3  -4   13.18   11.32
  -3   3  -5  145.49   27.13
   3   3   5  148.45   24.22
  -3   3  -5  178.20   26.51
  -3   3  -5  170.46   25.35
   3  -3   5  178.95   57.98
  -3  -3  -5  168.87   29.82
  -3  -3  -5  172.12   31.79
  -3  -3  -5  138.65   30.73
   3  -3   5  182.71   24.07
  -3  -3  -5  170.18   31.82
   3   3   6 1238.96   98.50
  -3   3  -6 1468.51  116.15
   3   3   6 1241.35  103.93
  -3   3  -6 1133.11  103.71
  -3   3  -6 1424.19  111.61
  -3  -3  -6 1368.92  122.02
  -3  -3  -6 1382.66  122.21
   3  -3   6 1330.42  115.45
  -3  -3  -6 1229.71  117.46
   3  -3   6 1418.08  109.88
   3   3   7    0.02   13.96
   3   3   7    8.46    8.30
   3   3   7    4.81   10.78
  -3   3  -7    5.37    8.91
  -3   3  -7    6.97    8.82
  -3   3  -7    5.27    9.15
   3  -3   7    5.93    9.98
  -3  -3  -7    5.48   11.10
  -3  -3  -7    6.34   10.98
  -3  -3  -7    6.65    9.85
   3  -3   7    7.55    8.69
   3   3   8   16.28   10.51
   3   3   8   15.12   12.14
   3   3   8    0.16   10.56
  -3   3  -8    7.76   10.53
  -3   3  -8   10.35   10.52
  -3   3  -8    7.22   10.78
  -3  -3  -8   20.92   12.67
   3  -3   8   10.70   10.92
  -3  -3  -8   15.65   13.18
   3  -3   8    6.53   11.46
   3   3   9 1139.32  101.01
   3   3   9 1284.70  116.04
  -3   3  -9 1058.07   98.16
  -3   3  -9 1365.34  105.40
   3   3   9 1189.71  103.29
  -3   3  -9 1357.90  107.11
  -3  -3  -9 1051.29  109.18
  -3  -3  -9 1217.51  116.24
   3  -3   9 1197.37   90.62
   3  -3   9 1307.05  110.31
   3   3  10   84.65   32.67
  -3   3 -10  104.38   33.43
   3   3  10  103.24   20.72
  -3   3 -10  136.73   31.15
   3  -3  10  136.32   23.25
  -3  -3 -10   88.65   26.59
  -3  -3 -10   92.04   24.34
   3  -3  10  126.43   16.57
   3   3  11  159.94   21.47
  -3   3 -11  184.41   17.49
   3   3  11  173.61   21.79
  -3   3 -11  149.05   17.65
   3  -3  11  170.53   23.61
  -3  -3 -11  163.54   28.46
  -3  -3 -11  172.47   25.26
   3  -3  11  141.99   12.85
  -3   4  11 2972.60  217.60
  -3   4  11 1976.37  157.38
  -3  -4  11 2633.62  197.88
   3  -4 -11 2415.41  181.98
  -3  -4  11 2579.49  190.11
  -3   4  10  331.62   27.74
  -3   4  10  280.39   35.64
  -3  -4  10  307.33   53.74
   3  -4 -10  356.27   35.10
  -3  -4  10  345.94   35.18
  -3   4   9  378.68   45.34
  -3   4   9  419.86   35.46
  -3  -4   9  445.03   45.99
   3  -4  -9  421.71   39.61
  -3  -4   9  428.52   56.37
  -3   4   8   19.79   13.49
  -3   4   8   18.37   10.01
  -3  -4   8   34.70   12.57
   3  -4  -8   15.81   10.88
  -3  -4   8   28.32   11.09
  -3   4   7 3022.96  271.26
  -3   4   7 3379.89  278.58
  -3   4   7 3513.04  278.19
   3  -4  -7 3364.92  253.79
  -3  -4   7 3775.53  295.52
  -3  -4   7 3479.18  289.19
  -3   4   6   84.71   26.12
  -3   4   6  108.59   20.83
  -3   4   6   83.78   18.99
  -3  -4   6   90.77   26.08
  -3  -4   6   91.57   19.63
  -3  -4   6  102.26   14.99
   3  -4  -6   94.71   17.80
  -3   4   5 1853.02  143.76
  -3   4   5 2136.40  160.03
   3  -4  -5 2049.27  155.59
  -3  -4   5 2263.59  156.57
  -3  -4   5 2260.71  158.70
  -3  -4   5 2109.55  186.96
   3  -4  -5 1940.04  134.00
  -3   4   4   89.98   30.15
  -3   4   4   93.08   16.26
   3  -4  -4  105.43   22.24
  -3  -4   4   71.95   13.69
  -3  -4   4  109.61   14.01
  -3  -4   4   75.27   14.47
   3  -4  -4   99.70   12.36
   3   4  -3    1.05    5.26
  -3   4   3   10.03    7.45
  -3   4   3   10.54    8.16
  -3  -4   3   11.12    8.90
  -3  -4   3   12.01   14.56
  -3  -4   3   17.75    6.47
  -3  -4   3   15.59    5.60
   3  -4  -3   26.26    5.87
   3  -4  -3   11.23   11.36
   3   4  -2    0.63    7.31
   3   4  -2   17.97   14.58
  -3   4   2   46.00    8.45
  -3   4   2   41.86   18.86
  -3  -4   2   24.88   11.33
  -3  -4   2   27.98   21.59
  -3  -4   2   37.10    9.32
  -3  -4   2   34.42    7.05
   3  -4  -2   36.83    8.94
   3  -4  -2   35.30   14.94
   3   4  -1 5793.30  479.87
  -3   4   1 6253.97  526.76
  -3   4   1 4495.99  394.93
   3  -4  -1 6326.91  502.34
  -3  -4   1 5053.35  453.99
  -3  -4   1 5274.04  508.40
  -3  -4   1 4331.97  363.47
  -3  -4   1 5095.22  446.93
   3  -4  -1 4958.19  413.35
   3  -4  -1 5390.45  477.78
   3   4   0   63.10   12.20
  -3   4   0   66.63   12.89
  -3   4   0  103.04   15.86
  -3   4   0   67.44   11.73
  -3   4   0   34.66   24.01
   3  -4   0   51.35   12.68
  -3  -4   0   49.37   11.27
  -3  -4   0   95.97   13.73
   3  -4   0  111.58   13.82
   3  -4   0   -0.49   11.50
  -3  -4   0   46.94   17.69
  -3  -4   0   55.28   17.51
   3   4   1   -0.21    8.68
   3   4   1   13.77   10.39
  -3   4  -1   53.89   10.38
  -3   4  -1   40.21   12.73
  -3   4  -1   48.54    9.70
  -3   4  -1   14.77   10.88
  -3  -4  -1   17.20   12.33
  -3  -4  -1   12.05   13.30
   3  -4   1   -0.05    9.52
   3  -4   1   43.48    9.64
  -3  -4  -1   18.56   13.11
  -3  -4  -1   18.26   10.46
   3   4   2  747.39   50.30
   3   4   2  708.36   54.31
  -3   4  -2  829.89   60.59
  -3   4  -2  676.89   81.77
  -3   4  -2  791.73   53.32
  -3   4  -2  633.96   56.98
  -3   4  -2  721.57   54.81
  -3  -4  -2  705.19   58.66
   3  -4   2  668.94   56.65
   3  -4   2  653.25   47.61
  -3  -4  -2  731.17   60.07
  -3  -4  -2  703.65   65.18
  -3  -4  -2  705.01   69.16
  -3   4  -3    4.40   19.65
   3   4   3    0.47   19.64
  -3   4  -3   50.84   10.95
  -3   4  -3   12.04   22.46
  -3   4  -3   40.47   11.06
   3  -4   3   36.90    9.45
  -3  -4  -3   58.38   15.61
  -3  -4  -3   26.17   12.90
   3  -4   3   30.56   13.45
  -3  -4  -3   39.81   16.93
  -3  -4  -3   39.19   14.12
   3   4   4  922.10   75.80
  -3   4  -4  790.48   74.38
  -3   4  -4 1112.90   75.88
  -3   4  -4 1035.79   94.38
  -3   4  -4 1042.04   81.43
   3  -4   4  912.07   80.84
  -3  -4  -4  900.89   83.99
  -3  -4  -4  918.49  117.17
   3  -4   4  888.40   86.60
  -3  -4  -4  841.97   78.76
  -3  -4  -4  910.52   89.47
   3   4   5  415.89   45.40
  -3   4  -5  555.54   47.83
  -3   4  -5  393.18   48.93
  -3   4  -5  514.23   49.08
  -3  -4  -5  417.85   52.11
  -3  -4  -5  413.82   52.46
  -3  -4  -5  441.90   54.82
   3  -4   5  475.83   52.31
   3  -4   5  502.88   45.71
  -3  -4  -5  479.13   58.75
   3   4   6   64.04   19.77
  -3   4  -6   72.58   19.75
  -3   4  -6  109.70   18.67
  -3   4  -6   61.64   21.13
  -3  -4  -6   66.26   23.62
  -3  -4  -6   75.40   23.73
  -3  -4  -6   88.75   24.32
   3  -4   6   69.81   22.39
   3  -4   6   75.90   18.78
  -3  -4  -6   71.53   24.16
   3   4   7 1270.66  113.22
   3   4   7 1458.58  129.43
  -3   4  -7 1478.33  116.66
  -3   4  -7 1114.01  108.82
   3   4   7 1203.53  132.08
  -3  -4  -7 1319.42  121.43
  -3  -4  -7 1262.99  122.21
  -3  -4  -7 1332.55  127.23
   3  -4   7 1531.58  125.69
   3  -4   7 1396.84  117.18
   3   4   8  198.70   32.09
   3   4   8  190.65   33.19
  -3   4  -8  263.03   32.67
  -3   4  -8  190.72   34.59
   3   4   8  233.35   37.13
  -3  -4  -8  233.66   35.07
  -3  -4  -8  213.34   38.77
  -3  -4  -8  212.56   38.93
   3  -4   8  213.45   27.61
   3  -4   8  252.13   34.68
   3   4   9 1094.30   96.95
   3   4   9 1124.56  100.56
   3   4   9 1271.19  110.53
  -3   4  -9 1060.79   97.05
  -3   4  -9 1293.30   95.70
   3  -4   9 1294.13   94.72
  -3  -4  -9 1189.58  113.52
   3  -4   9 1359.96  110.84
  -3  -4  -9 1176.18  112.17
   3   4  10  248.75   47.71
  -3   4 -10  286.39   25.86
   3   4  10  239.79   30.72
  -3   4 -10  217.42   30.38
   3  -4  10  303.31   51.10
  -3  -4 -10  258.09   38.00
  -3  -4 -10  223.98   36.51
   3  -4  10  269.27   35.71
   3   4  11   47.28   10.71
   3   4  11   39.16    9.98
  -3   4 -11   43.28    9.64
   3  -4  11   38.87    5.85
   3  -4  11   43.29   10.54
  -3  -4 -11   37.12   23.47
  -3  -4 -11   36.40   12.61
   3  -4  11    0.58    6.34
   3   5 -11 2086.07  144.42
  -3   5  11 1393.90  104.59
   3  -5 -11 1665.94  118.42
  -3  -5  11 1924.55  135.89
  -3   5  10   12.71    6.54
  -3   5  10   10.10   10.02
  -3  -5  10   31.71   10.13
   3  -5 -10   21.21    9.25
  -3  -5  10   15.41    9.36
  -3   5   9   72.99   19.48
  -3   5   9   68.48   12.53
  -3  -5   9   75.54   18.09
   3  -5  -9   68.08   15.33
  -3  -5   9   85.58   17.09
  -3   5   8  148.03   28.78
  -3   5   8  161.64   20.40
   3  -5  -8  155.20   21.84
  -3  -5   8  132.49   25.37
   3  -5  -8  179.17   18.80
  -3  -5   8  144.93   38.27
  -3   5   7  787.09   79.24
  -3   5   7 1024.44   74.20
  -3  -5   7 1010.71   81.72
   3  -5  -7  955.83   66.93
  -3  -5   7 1032.08   75.48
  -3   5   6  111.21   29.70
  -3   5   6   94.55   24.79
  -3   5   6  137.70   21.48
  -3  -5   6  166.29   24.07
   3  -5  -6  122.29   17.78
  -3  -5   6  184.03   20.48
   3  -5  -6  146.16   18.88
  -3   5   5  749.30   55.17
  -3   5   5  596.65   49.64
   3  -5  -5  594.24   43.71
  -3  -5   5  628.54   53.40
   3  -5  -5  706.45   58.17
  -3  -5   5  715.37   50.49
  -3   5   4   76.30   30.13
  -3   5   4   92.64   15.93
   3  -5  -4   86.11   19.43
  -3  -5   4  100.28   16.21
  -3  -5   4  131.80   21.49
  -3  -5   4  126.13   17.30
   3  -5  -4   93.56   13.78
  -3   5   3   47.78    9.85
  -3   5   3   58.14   11.71
  -3  -5   3   20.97   12.59
  -3  -5   3   16.01   16.56
  -3  -5   3   20.96   14.26
  -3  -5   3   26.35    8.47
   3  -5  -3   46.43   27.57
   3  -5  -3   39.93    8.97
  -3   5   2 3390.26  236.82
  -3   5   2 2652.62  240.05
  -3  -5   2 2434.25  230.99
  -3  -5   2 2584.26  221.78
  -3  -5   2 2529.50  198.73
  -3  -5   2 3542.04  249.47
   3  -5  -2 2619.42  193.51
   3  -5  -2 3286.84  265.82
  -3   5   1  153.65   15.60
  -3   5   1  127.00   22.21
   3  -5  -1  151.72   14.04
  -3  -5   1  137.95   25.81
  -3  -5   1  138.62   26.51
  -3  -5   1  125.62   19.36
  -3  -5   1  181.93   19.48
   3  -5  -1  145.90   19.25
   3  -5  -1  158.97   28.87
  -3   5   0  422.78   42.77
  -3   5   0  301.19   49.82
   3  -5   0  330.84   25.63
  -3  -5   0  272.99   38.53
  -3  -5   0  271.92   38.70
  -3  -5   0  276.75   30.95
  -3  -5   0  350.69   31.70
   3  -5   0  335.82   30.40
   3  -5   0  353.36   41.55
  -3   5  -1    9.04    8.70
  -3   5  -1   14.45    6.12
  -3   5  -1    9.05    7.95
  -3   5  -1    8.65    8.84
   3  -5   1   -0.25    7.61
   3  -5   1    6.88    5.81
  -3  -5  -1   11.38   16.89
  -3  -5  -1    9.56    7.90
   3  -5   1   -0.23    7.43
   3  -5   1    8.19   10.32
  -3  -5  -1    9.86   10.93
  -3  -5  -1   26.54    7.27
   3   5   2  448.18   44.67
  -3   5  -2  468.67   47.61
  -3   5  -2  643.81   41.79
  -3   5  -2  573.47   46.88
   3  -5   2  584.62   48.34
  -3  -5  -2  508.10   47.00
  -3  -5  -2  447.18   52.09
  -3  -5  -2  376.07   42.72
   3  -5   2  526.91   40.36
   3  -5   2  577.18   53.00
  -3  -5  -2  450.69   81.49
   3   5   3    0.56   12.36
  -3   5  -3   27.54   11.83
  -3   5  -3   20.58    9.11
  -3   5  -3   24.66   21.74
   3  -5   3   34.59   13.27
  -3  -5  -3   23.50   12.43
  -3  -5  -3   21.96   15.22
  -3  -5  -3   12.54   12.85
   3  -5   3   59.39   10.23
   3  -5   3   24.51   13.24
  -3  -5  -3   27.09   15.94
   3   5   4   -0.04    7.70
  -3   5  -4    2.54    7.68
  -3   5  -4    1.52    8.67
  -3  -5  -4    0.02    9.92
  -3  -5  -4   15.79   13.87
  -3  -5  -4    0.03    8.32
  -3  -5  -4    1.99    9.14
   3  -5   4   22.74    8.36
   3  -5   4    2.97    6.10
  -3   5  -5   12.55   12.23
   3   5   5    0.11   10.96
   3  -5   5   18.36   11.86
  -3  -5  -5   15.80   23.17
  -3  -5  -5   13.28   12.14
  -3  -5  -5   12.81   12.18
  -3  -5  -5   19.25   12.91
   3  -5   5   14.28    9.16
  -3   5  -6    3.89   10.08
   3   5   6    0.24    9.38
   3  -5   6    7.97   13.10
  -3  -5  -6    5.39   11.28
  -3  -5  -6    4.59   10.43
  -3  -5  -6    6.16   10.88
  -3  -5  -6    4.48   10.86
   3  -5   6   14.36    8.71
   3   5   7  316.81   43.64
   3   5   7  307.92   38.13
   3   5   7  168.62   43.71
  -3   5  -7  379.23   38.38
  -3   5  -7  311.53   43.80
   3  -5   7  378.33   37.55
  -3  -5  -7  306.85   46.92
   3  -5   7  371.90   59.69
  -3  -5  -7  356.71   48.94
  -3  -5  -7  341.80   49.16
   3   5   8  464.10   50.99
   3   5   8  558.14   59.45
   3   5   8  472.66   80.81
  -3   5  -8  632.24   51.45
  -3   5  -8  497.73   58.83
   3  -5   8  543.85   53.66
  -3  -5  -8  519.22   61.88
  -3  -5  -8  481.82   62.47
  -3  -5  -8  534.53   59.08
   3  -5   8  573.46   48.80
   3   5   9  922.84   83.66
  -3   5  -9 1188.75   81.64
  -3   5  -9  931.04   87.12
   3   5   9 1071.17   91.54
   3   5   9  895.87   78.88
  -3  -5  -9 1069.20   97.21
  -3  -5  -9  924.56   94.30
   3  -5   9 1123.35   80.98
   3  -5   9 1023.09   83.12
   3   5  10  247.23   29.84
   3   5  10  255.98   47.18
  -3   5 -10  271.51   50.13
   3  -5  10  289.59   23.79
   3  -5  10  312.56   32.03
  -3  -5 -10  279.26   37.25
  -3  -5 -10  242.21   54.33
   3   5  11   64.15   13.12
   3   5  11   57.77   11.11
  -3   5 -11   61.52   12.15
  -3  -5 -11   70.08   16.69
  -3  -5 -11   70.93   15.02
   3  -5  11   67.33   12.73
  -3   6  11 2249.65  163.29
   3  -6 -11 3439.21  236.30
  -3  -6  11 3573.71  246.54
   3   6 -10   57.96   13.06
  -3   6  10   45.67   13.12
   3  -6 -10   55.60   12.08
  -3  -6  10   47.29   14.72
  -3   6   9  296.48   32.18
  -3   6   9  220.61   32.20
  -3  -6   9  285.45   32.32
   3  -6  -9  286.72   28.70
  -3  -6   9  268.21   27.73
  -3   6   8   92.07   24.02
  -3   6   8  112.36   16.04
   3  -6  -8  119.71   18.55
  -3  -6   8  124.15   22.23
   3  -6  -8  120.06   16.15
  -3  -6   8  134.65   19.14
  -3   6   7    9.83    7.10
  -3   6   7    5.81   10.54
   3  -6  -7   15.25    7.91
  -3  -6   7   12.73    8.19
  -3  -6   7    6.02    9.54
   3  -6  -7   12.31    7.24
   3  -6  -7   11.66    9.10
  -3   6   6   50.06   13.06
  -3   6   6   51.91   11.54
  -3   6   6   32.28   16.58
  -3  -6   6   59.29   15.73
  -3  -6   6   51.43   13.84
  -3  -6   6   43.41   21.16
   3  -6  -6   47.25   12.70
   3  -6  -6   44.23   12.16
  -3   6   5  647.92   48.65
  -3   6   5  579.68   46.57
   3  -6  -5  552.90   59.25
  -3  -6   5  513.60   48.47
   3  -6  -5  740.09   81.24
  -3  -6   5  635.33   53.84
  -3   6   4    1.76    5.40
   3  -6  -4    3.90    5.49
  -3  -6   4    7.19    6.48
  -3  -6   4    8.44    6.55
   3  -6  -4    3.22    7.46
  -3   6   3   51.30   11.91
  -3   6   3   35.90    9.00
   3  -6  -3   29.94   13.63
  -3  -6   3   17.69   11.70
  -3  -6   3   21.17   15.48
  -3  -6   3   25.25   10.06
   3  -6  -3   29.87    9.94
  -3   6   2   99.83   28.06
  -3   6   2   76.69   13.44
   3  -6  -2   69.77   19.61
  -3  -6   2   89.25   22.44
  -3  -6   2  121.08   18.18
  -3  -6   2   94.83   22.59
   3  -6  -2   66.35   15.25
  -3   6   1  659.18   59.44
  -3   6   1  849.82   53.71
   3  -6  -1  697.09   72.07
  -3  -6   1  634.18   69.21
  -3  -6   1  651.77   56.90
  -3  -6   1  597.01   64.45
   3  -6  -1  888.70  112.67
  -3   6   0  473.10   46.87
   3  -6   0  508.73   44.13
   3  -6   0  593.96   54.42
  -3  -6   0  363.90   51.88
  -3  -6   0  375.79   51.95
  -3  -6   0  393.08   45.46
   3  -6   0  538.46   36.55
  -3   6  -1 3160.34  269.10
   3  -6   1 3246.61  243.26
   3  -6   1 3018.69  258.23
   3  -6   1 3791.42  308.13
  -3  -6  -1 2901.91  320.86
  -3  -6  -1 3489.89  272.43
  -3  -6  -1 3303.75  294.91
  -3  -6  -1 2943.11  245.27
   3  -6   1 3370.94  267.75
   3   6   2  489.66   50.57
  -3   6  -2  523.57   56.58
   3  -6   2  535.69   44.17
   3  -6   2  541.04   50.09
   3  -6   2  635.17   57.36
  -3  -6  -2  471.40   62.37
  -3  -6  -2  571.05   52.62
  -3  -6  -2  521.57   61.53
   3  -6   2  528.13   44.60
   3   6   3 1763.54  147.46
  -3   6  -3 2127.22  157.88
  -3   6  -3 1811.00  153.58
   3  -6   3 1877.43  138.85
  -3  -6  -3 1675.04  162.90
  -3  -6  -3 1979.78  157.34
  -3  -6  -3 1804.57  161.00
  -3  -6  -3 1362.83  125.54
   3  -6   3 1817.91  137.81
   3  -6   3 2398.98  175.18
   3   6   4  873.89   80.90
  -3   6  -4 1103.59   84.04
  -3   6  -4  967.65   90.85
  -3  -6  -4  817.15   94.31
  -3  -6  -4  993.32   86.81
  -3  -6  -4  889.21   89.62
  -3  -6  -4  734.31   78.10
   3  -6   4  997.00   76.15
   3  -6   4  960.67   75.19
   3   6   5 3356.85  299.43
  -3   6  -5 3421.63  311.75
  -3   6  -5 4143.84  330.65
  -3  -6  -5 2987.83  298.14
  -3  -6  -5 3698.76  361.57
  -3  -6  -5 2841.27  270.90
  -3  -6  -5 3550.64  365.26
   3  -6   5 3708.11  299.68
   3  -6   5 3688.03  302.72
   3   6   6   -0.21   18.97
  -3   6  -6   12.26   11.57
  -3   6  -6    5.86    9.30
   3  -6   6    7.91    9.66
  -3  -6  -6    7.97   12.19
  -3  -6  -6    5.86   11.91
  -3  -6  -6   19.76   11.33
   3  -6   6    6.94    8.88
  -3  -6  -6    8.94   13.45
   3   6   7  621.65   69.73
  -3   6  -7  656.91   70.41
  -3   6  -7  804.56   64.33
  -3  -6  -7  591.87   74.82
  -3  -6  -7  698.28   72.74
  -3  -6  -7  554.30   73.58
  -3  -6  -7  767.96   75.35
   3  -6   7  733.25   61.55
   3  -6   7  709.83   65.79
   3   6   8   69.85   22.05
   3   6   8   85.16   22.63
  -3   6  -8   92.72   17.01
  -3   6  -8   76.19   22.31
   3   6   8   60.98   18.10
  -3  -6  -8   89.38   23.05
  -3  -6  -8   65.08   23.47
  -3  -6  -8   89.07   23.81
   3  -6   8   85.74   17.25
   3  -6   8   75.45   19.66
   3   6   9   18.96   10.66
   3   6   9   17.35   10.11
   3   6   9   13.83    9.22
  -3   6  -9   18.77   11.28
   3  -6   9   10.96    7.50
   3  -6   9    1.04    7.74
  -3  -6  -9   18.41    9.22
  -3  -6  -9   27.60   12.13
  -3  -6  -9   21.01   12.11
   3  -6   9   14.86   10.05
   3   6  10  175.50   37.63
  -3   6 -10  157.19   24.29
   3  -6  10  170.34   16.88
  -3  -6 -10  203.56   27.13
  -3  -6 -10  147.73   40.98
   3  -6  10  180.05   22.89
  -3   7  10   94.23   15.55
   3  -7 -10  120.83   14.31
  -3  -7  10  130.85   17.04
   3   7  -9  137.82   17.74
  -3   7   9   99.83   20.35
   3  -7  -9  127.97   16.31
  -3  -7   9  127.51   20.25
   3   7  -8   40.46   10.12
  -3   7   8    9.58   13.00
   3  -7  -8   23.63    9.34
   3  -7  -8   15.83   17.14
  -3  -7   8   16.24   12.04
  -3  -7   8   17.21   10.17
   3  -7  -8   39.01    8.90
  -3   7   7  775.91   52.39
  -3   7   7  503.05   58.30
   3  -7  -7  749.84   63.82
  -3  -7   7  732.64   62.21
  -3  -7   7  662.62   56.83
   3  -7  -7  798.56   58.74
   3  -7  -7  694.93   52.69
  -3   7   6   47.56   10.49
   3  -7  -6   52.08   11.52
   3  -7  -6   54.28   12.62
  -3  -7   6   19.14   14.92
  -3  -7   6   23.25   13.90
   3  -7  -6   49.17   13.30
  -3   7   5  814.72   60.32
   3  -7  -5  861.09   66.48
  -3  -7   5  852.71   69.40
  -3  -7   5  675.33   63.14
   3  -7  -5  800.47   61.97
  -3   7   4   20.45    7.69
  -3   7   4    0.11    8.75
   3  -7  -4   23.07    9.17
  -3  -7   4   22.30   17.61
   3  -7  -4   22.79    9.67
  -3  -7   4   21.41   10.10
  -3   7   3 3422.40  281.81
   3  -7  -3 3664.78  287.47
   3  -7  -3 4171.34  336.85
  -3  -7   3 3517.61  299.80
  -3  -7   3 2897.45  280.81
  -3  -7   3 3758.52  295.20
  -3   7   2  329.07   35.22
   3  -7  -2  350.91   35.29
   3  -7  -2  397.29   41.97
  -3  -7   2  253.25   44.57
  -3  -7   2  321.88   40.32
  -3  -7   2  258.10   40.72
  -3   7   1 6500.40  600.45
   3  -7  -1 6537.47  585.54
   3  -7  -1 7337.63  656.28
  -3  -7   1 5858.32  594.62
  -3  -7   1 6328.16  584.79
  -3  -7   1 5352.55  541.36
  -3   7   0  124.74   25.16
   3  -7   0  142.22   15.45
   3  -7   0  127.03   32.85
   3  -7   0  140.25   22.70
  -3  -7   0   97.57   28.96
  -3  -7   0  106.16   30.35
  -3  -7   0  121.52   25.17
   3  -7   0  115.19   17.58
  -3   7  -1 4404.52  389.16
   3  -7   1 4612.91  392.82
   3  -7   1 4620.56  386.79
   3  -7   1 4423.34  365.39
  -3  -7  -1 3420.81  397.82
  -3  -7  -1 4295.68  376.95
  -3  -7  -1 4170.22  399.06
   3  -7   1 4122.98  341.83
   3   7   2  274.23   37.73
  -3   7  -2  253.27   39.54
   3  -7   2  279.57   34.42
   3  -7   2  246.77   29.47
   3  -7   2  284.85   30.19
  -3  -7  -2  237.73   44.77
  -3  -7  -2  279.31   68.11
   3  -7   2  282.41   29.68
   3   7   3 1428.49  126.81
  -3   7  -3 1514.12  133.02
   3  -7   3 1660.78  120.60
   3  -7   3 1645.93  126.02
  -3  -7  -3 1229.75  134.14
  -3  -7  -3 1487.65  139.06
   3  -7   3 1532.23  117.51
  -3   7  -4   34.15   25.60
   3  -7   4   36.85   11.88
   3  -7   4   30.16   12.23
  -3  -7  -4   25.18   18.39
  -3  -7  -4   20.28   13.41
  -3  -7  -4   31.36   16.69
  -3  -7  -4    0.38   14.40
   3  -7   4   29.66   11.95
   3   7   5 1113.32  106.79
  -3   7  -5 1188.70  111.96
   3  -7   5 1311.96  100.65
   3  -7   5 1314.69  101.12
  -3  -7  -5  922.64  109.67
  -3  -7  -5 1278.88  106.83
  -3  -7  -5 1203.24  152.39
  -3  -7  -5 1005.02  102.72
   3  -7   5 1244.69  129.84
   3   7   6  436.27   55.73
  -3   7  -6  477.45   58.05
   3  -7   6  508.09   47.63
   3  -7   6  498.13   46.58
  -3  -7  -6  416.55   94.42
  -3  -7  -6  529.21   55.46
  -3  -7  -6  382.67   55.01
  -3  -7  -6  504.61   59.33
   3  -7   6  477.29   50.71
   3   7   7  794.79   83.89
  -3   7  -7  935.70   89.02
   3  -7   7  942.48   71.18
   3  -7   7 1014.83   75.29
  -3  -7  -7  796.30   90.16
  -3  -7  -7  752.20   84.71
  -3  -7  -7 1000.69   88.12
  -3  -7  -7 1003.52   89.85
   3  -7   7  979.54   81.77
   3   7   8    1.09    7.12
   3   7   8   15.37    6.85
  -3   7  -8    1.59    7.23
   3  -7   8    1.07    6.08
   3  -7   8   -0.01    4.89
  -3  -7  -8    0.96    7.43
  -3  -7  -8    1.30    6.65
  -3  -7  -8    1.04    7.53
   3  -7   8   -0.27    4.97
   3   7   9  420.51   45.52
  -3   7  -9  490.30   71.22
   3  -7   9  576.94   69.10
   3  -7   9  538.82   35.82
  -3  -7  -9  443.04   61.38
  -3  -7  -9  554.50   48.78
  -3  -7  -9  430.06   49.29
   3  -7   9  534.45   39.31
   3   7  10   97.33   27.37
  -3   7 -10  100.44   17.68
   3  -7  10  108.48   12.15
  -3  -7 -10  121.95   17.43
  -3  -7 -10   83.15   18.53
   3  -7  10  108.59   16.43
  -3   8   9  265.05   25.97
  -3  -8   9  278.60   26.33
  -3  -8   9  249.91   21.74
   3  -8  -9  263.26   20.53
  -3   8   8  167.26   25.63
   3  -8  -8  187.84   18.22
  -3  -8   8  198.35   25.01
  -3  -8   8  186.43   33.94
   3  -8  -8  235.27   39.65
  -3   8   7 1300.20  114.20
   3  -8  -7 1875.15  142.07
  -3  -8   7 1766.63  130.07
  -3  -8   7 1612.00  122.38
   3  -8  -7 1835.45  129.24
   3  -8  -6   51.22   16.41
   3  -8  -6   63.96   16.16
  -3  -8   6   87.68   16.69
  -3  -8   6   66.33   17.07
  -3   8   5   68.07   10.68
   3  -8  -5   18.96   12.77
  -3  -8   5    7.72   12.59
  -3  -8   5   16.95   23.17
   3  -8  -5   22.27   11.93
  -3   8   4  169.15   20.27
   3  -8  -4  158.38   24.08
   3  -8  -4  152.77   24.26
  -3  -8   4  126.50   28.42
  -3  -8   4  108.92   30.38
  -3  -8   4  145.87   22.47
  -3   8   314521.54 1645.16
   3  -8  -314649.31 1657.09
   3  -8  -314541.64 1645.74
  -3  -8   311841.85 1467.15
  -3  -8   314968.76 1729.84
  -3  -8   314882.14 1683.17
  -3   8   2  127.41   22.10
   3  -8  -2  125.77   22.10
  -3  -8   2  100.87   30.15
  -3  -8   2   91.89   26.04
   3  -8  -2  114.53   20.42
  -3   8   1 2703.31  215.62
   3  -8  -1 2711.47  208.95
   3  -8  -1 3143.98  274.99
  -3  -8   1 2187.62  219.80
  -3  -8   1 2799.70  273.53
  -3  -8   1 2306.14  217.37
  -3   8   0   29.67   13.39
   3  -8   0   27.71    8.31
   3  -8   0   27.15   12.32
   3  -8   0   30.12   11.85
  -3  -8   0   23.42   17.00
  -3  -8   0   24.21   15.64
  -3  -8   0   30.97   18.25
   3  -8   0   23.66   18.51
  -3   8  -1   31.17   24.85
   3  -8   1   39.93   10.10
   3  -8   1   28.64   12.05
   3  -8   1   52.60   12.89
  -3  -8  -1   29.18   32.35
  -3  -8  -1   27.92   16.24
  -3  -8  -1   27.84   20.58
   3  -8   1   32.04   12.68
  -3   8  -2   67.91   21.55
   3  -8   2   71.33   29.37
   3  -8   2   95.09   24.97
   3  -8   2   73.31   16.25
  -3  -8  -2   70.38   25.72
  -3  -8  -2   47.49   42.40
   3  -8   2   72.09   14.51
   3   8   3    2.72    9.76
  -3   8  -3    5.28    9.34
   3  -8   3    5.75    6.47
   3  -8   3    6.86    7.28
  -3  -8  -3    3.17   11.54
  -3  -8  -3    4.40   10.62
   3  -8   3    4.94    7.59
   3   8   4  431.47   84.56
  -3   8  -4  469.87   54.05
   3  -8   4  470.65   41.46
   3  -8   4  463.92   47.68
  -3  -8  -4  373.68   60.91
  -3  -8  -4  447.70   58.28
   3  -8   4  502.06   48.17
   3   8   5  168.08   33.77
  -3   8  -5  191.74   33.07
   3  -8   5  177.94   24.79
   3  -8   5  190.10   28.41
  -3  -8  -5  159.99   38.93
  -3  -8  -5  177.70   55.50
  -3  -8  -5  140.67   31.01
   3  -8   5  186.53   27.31
   3   8   6   16.87   17.66
  -3   8  -6   30.73   17.47
   3  -8   6   24.52   14.99
   3  -8   6  116.61   14.42
  -3  -8  -6   17.64   34.16
  -3  -8  -6   13.21   17.90
  -3  -8  -6   19.00   17.32
   3  -8   6   31.57   13.04
   3   8   7  510.62   58.36
  -3   8  -7  582.85   89.18
   3  -8   7  610.73   49.88
   3  -8   7  612.42   56.77
  -3  -8  -7  506.86   64.52
  -3  -8  -7  528.98   59.11
  -3  -8  -7  652.07   61.42
   3  -8   7  660.12   49.14
   3   8   8  457.82   51.72
   3   8   8  440.54   44.64
  -3   8  -8  453.47   49.27
   3  -8   8  694.74   54.18
   3  -8   8  462.21   33.62
  -3  -8  -8  396.62   49.22
  -3  -8  -8  464.60   42.39
  -3  -8  -8  390.54   47.25
   3  -8   8  513.53   39.27
   3   8   9   94.29   18.95
  -3   8  -9  134.25   20.92
   3  -8   9  126.17   14.59
   3  -8   9  124.12   18.13
  -3  -8  -9  122.14   15.36
  -3  -8  -9  103.55   20.06
  -3  -8  -9   88.07   16.73
  -3  -9   9   10.10    5.81
  -3   9   8   92.47   25.38
   3  -9  -8  119.64   18.06
  -3  -9   8  108.66   26.51
  -3  -9   8  105.23   15.95
   3  -9  -8  109.64   16.22
  -3   9   7 1137.89   93.04
   3  -9  -7 1581.86  117.35
  -3  -9   7 1554.41  133.81
  -3  -9   7 1503.42  109.70
   3  -9  -7 1463.02  102.54
   3  -9  -6    3.03    5.35
  -3  -9   6    1.15    9.10
  -3  -9   6    0.88    5.87
   3  -9  -5 1015.30   83.47
   3  -9  -5 1147.10   87.46
  -3  -9   5 1131.57   87.14
  -3  -9   5  997.15   86.22
   3  -9  -4  509.04   48.37
   3  -9  -4  487.92   45.13
  -3  -9   4  519.78   47.24
  -3  -9   4  469.83   50.52
  -3  -9   4  405.55   55.32
  -3   9   3  348.15   30.77
   3  -9  -3  329.99   35.80
   3  -9  -3  349.14   36.03
  -3  -9   3  265.16   46.87
  -3  -9   3  302.62   40.39
  -3  -9   3  328.36   34.98
  -3   9   2   -0.12    7.31
   3  -9  -2    8.53    7.81
  -3  -9   2    9.47   11.90
  -3  -9   2   12.41    9.33
   3  -9  -2    5.58    7.14
  -3   9   1  315.73   36.88
   3  -9  -1  349.75   35.83
   3  -9  -1  351.73   33.34
  -3  -9   1  311.27   47.07
  -3  -9   1  354.24   53.70
  -3  -9   1  403.76   46.67
   3  -9  -1  302.17   35.08
  -3   9   0    0.17   15.78
   3  -9   0   57.40   10.53
   3  -9   0   55.67   13.92
   3  -9   0   43.70   11.97
  -3  -9   0   50.26   20.77
  -3  -9   0   68.02   19.95
  -3  -9   0   43.46   22.22
   3  -9   0   40.52   14.47
  -3   9  -1 1265.44  106.58
   3  -9   1 1295.14   88.26
   3  -9   1 1266.49   95.49
  -3  -9  -1 1127.61  163.03
  -3  -9  -1 1114.06  121.88
  -3  -9  -1 1299.70  115.42
   3  -9   1 1166.64   92.97
   3   9   2  383.06   50.76
  -3   9  -2  404.43   71.43
   3  -9   2  439.66   36.60
   3  -9   2  387.34   39.89
  -3  -9  -2  298.60   54.36
  -3  -9  -2  330.07   84.18
   3  -9   2  397.15   38.23
   3   9   3  118.30   31.31
  -3   9  -3  150.40   29.03
   3  -9   3  157.07   21.25
   3  -9   3  140.49   24.11
  -3  -9  -3  125.14   35.04
  -3  -9  -3  131.98   33.36
   3  -9   3  151.14   22.48
   3   9   4  164.03   33.45
  -3   9  -4  191.54   31.51
   3  -9   4  184.50   23.62
   3  -9   4  182.52   42.03
  -3  -9  -4  145.82   38.47
  -3  -9  -4  158.57   34.69
   3  -9   4  181.87   24.06
   3   9   5  778.23   80.40
  -3   9  -5  891.79   81.26
   3  -9   5  888.39   73.81
   3  -9   5  899.58   65.49
  -3  -9  -5  726.69  129.79
  -3  -9  -5  788.66  116.09
  -3  -9  -5  739.71   70.77
   3  -9   5  911.15   68.59
   3   9   6  369.30   73.38
  -3   9  -6  426.79   49.27
   3  -9   6  419.68   44.07
   3  -9   6  451.67   35.25
  -3  -9  -6  358.01   54.89
  -3  -9  -6  398.86   48.23
  -3  -9  -6  382.06   45.63
   3  -9   6  436.47   39.00
   3   9   7 1458.87  124.99
  -3   9  -7 1615.75  131.51
   3  -9   7 1659.13  125.66
  -3  -9  -7 1439.13  133.06
  -3  -9  -7 1405.90  117.58
   3  -9   7 1686.14  106.47
   3   9   8  112.49   19.85
   3   9   8   19.13    8.46
  -3   9  -8   18.08   11.34
   3  -9   8   14.54    8.23
  -3  -9  -8   16.31   11.92
  -3  -9  -8   13.65   10.52
   3  -9   8   16.05    9.56
   3 -10  -8   34.67    8.56
  -3 -10   8   43.46    8.46
  -3  10   7   89.19   13.58
   3 -10  -7  118.44   19.33
  -3 -10   7  129.35   16.17
  -3 -10   7  109.88   16.47
   3 -10  -7  128.00   18.26
   3 -10  -6   17.84   10.16
   3 -10  -6   17.01    8.57
  -3 -10   6    7.67    8.28
  -3 -10   6   17.11    9.08
   3 -10  -5   51.88   14.94
   3 -10  -5   64.99   14.17
  -3 -10   5   52.46   14.12
  -3 -10   5   45.19   15.49
   3 -10  -4  563.94   51.73
   3 -10  -4  606.95   50.03
  -3 -10   4  593.93   49.79
  -3 -10   4  551.70   54.28
  -3 -10   4  532.06   60.18
   3  10  -3  747.74   61.82
   3 -10  -3  789.73   65.52
   3 -10  -3  798.96   62.35
  -3 -10   3  663.34   75.50
  -3 -10   3  754.53   70.00
   3 -10  -2    6.27    7.31
   3 -10  -2    6.27   11.83
  -3 -10   2    3.27   11.16
  -3 -10   2    5.71    9.58
  -3  10   1    2.30    5.41
   3 -10  -1    2.52    6.05
   3 -10  -1    1.87    8.80
  -3 -10   1    2.40    8.14
  -3 -10   1    8.66    9.58
  -3 -10   1    1.98    8.44
   3 -10  -1    2.11   10.90
  -3  10   0  513.71   66.75
   3 -10   0  465.83   46.45
   3 -10   0  513.39   54.08
  -3 -10   0  471.74   60.43
  -3 -10   0  544.63   59.01
  -3 -10   0  430.74   62.80
   3 -10   0  506.96   44.26
   3  10   1 1479.06  137.77
  -3  10  -1 1716.34  134.71
   3 -10   1 1652.66  132.27
   3 -10   1 1793.72  156.28
   3 -10   1 1865.82  147.68
  -3 -10  -1 1525.14  148.80
  -3 -10  -1 1499.25  154.64
   3 -10   1 1803.29  124.72
   3  10   2   49.91   23.38
  -3  10  -2   74.83   18.73
   3 -10   2   80.40   14.58
   3 -10   2   56.65   16.58
  -3 -10  -2   60.17   25.76
  -3 -10  -2   51.88   24.66
   3 -10   2   75.49   14.99
   3  10   3 1663.93  153.69
  -3  10  -3 1810.00  146.32
   3 -10   3 2018.77  144.25
   3 -10   3 1808.26  141.06
  -3 -10  -3 1615.67  207.95
  -3 -10  -3 1534.97  153.22
   3 -10   3 2089.66  145.76
   3  10   4   10.06   12.69
  -3  10  -4   13.67   11.12
   3 -10   4   13.89    8.57
   3 -10   4   13.60    9.39
  -3 -10  -4   27.42   23.98
  -3 -10  -4    8.94   12.85
   3 -10   4   14.50    7.59
   3  10   5    5.91   11.27
  -3  10  -5   30.54   10.19
   3 -10   5   10.81    7.91
   3 -10   5    5.92    8.49
  -3 -10  -5    8.07   13.20
  -3 -10  -5    7.39   10.72
   3 -10   5    8.88    6.67
   3  10   6  198.45   32.68
  -3  10  -6  230.96   31.22
   3 -10   6  227.45   26.58
   3 -10   6  235.95   28.04
  -3 -10  -6  198.29   36.21
  -3 -10  -6  201.22   25.65
  -3 -10  -6  191.42   29.81
   3 -10   6  223.90   25.16
   3  10   7 2271.22  182.30
   3  10   7 2348.10  178.99
  -3  10  -7 2430.85  187.88
   3 -10   7 2481.54  176.00
  -3 -10  -7 2177.17  186.49
  -3 -10  -7 2355.27  172.46
   3 -10   7 2442.50  180.34
   3 -11  -6   99.92   18.20
   3 -11  -6  106.76   17.17
  -3 -11   6  103.86   26.80
   3 -11  -5   54.54   14.93
   3 -11  -5   58.28   24.07
  -3 -11   5   17.01   22.94
   3  11  -4   13.68    8.70
   3 -11  -4   17.89    9.47
   3 -11  -4   18.48    8.82
  -3 -11   4    9.40   19.04
  -3 -11   4   13.83   10.75
   3  11  -3  264.27   28.13
   3 -11  -3  255.41   30.78
   3 -11  -3  275.38   28.66
  -3 -11   3  284.62   35.80
  -3 -11   3  251.57   38.62
   3 -11  -2   93.98   19.23
   3 -11  -2  124.74   20.51
   3 -11  -2  133.97   18.90
  -3 -11   2  100.29   28.41
  -3 -11   2  123.39   25.00
   3 -11  -1   50.35   15.04
   3 -11  -1   53.97   14.12
   3 -11  -1   54.48   13.03
  -3 -11   1   58.03   22.17
  -3 -11   1   78.84   19.93
   3 -11   0  453.18   63.83
   3 -11   0  496.83   43.10
   3 -11   0  557.60   41.93
  -3 -11   0  514.99   55.27
  -3 -11   0  486.08   62.46
   3  11   1 1092.70  100.81
  -3  11  -1 1116.18   80.17
   3 -11   1 1117.91   89.51
   3 -11   1 1211.63   86.23
   3 -11   1 1169.20   77.28
  -3 -11  -1 1085.36  102.99
  -3 -11  -1  993.91  103.10
   3 -11   1 1432.74   96.64
   3  11   2   71.69   24.51
  -3  11  -2   92.86   17.15
   3 -11   2   93.29   14.80
   3 -11   2   85.95   18.88
  -3 -11  -2   93.77   26.56
  -3 -11  -2   71.87   25.39
   3 -11   2  103.13   15.67
   3  11   3  112.50   40.50
  -3  11  -3  117.39   18.87
   3 -11   3  111.11   16.35
   3 -11   3   94.50   19.86
  -3 -11  -3   86.49   27.68
  -3 -11  -3   96.33   25.86
   3 -11   3  104.23   15.40
   3  11   4   12.40   10.58
  -3  11  -4    8.01    7.87
   3 -11   4   10.47    6.93
   3 -11   4    9.57    7.56
  -3 -11  -4   10.37   11.81
  -3 -11  -4   12.35   10.35
   3 -11   4    8.43    5.71
   3  11   5  122.62   21.77
  -3  11  -5   79.56   15.68
   3 -11   5   73.70   14.29
   3 -11   5   69.45   15.37
  -3 -11  -5   98.90   22.53
  -3 -11  -5   72.85   18.55
   3 -11   5   76.98    9.89
   3  11   6  232.77   29.90
  -3  11  -6  238.88   25.05
   3 -11   6  238.07   22.91
  -3 -11  -6  215.59   33.13
  -3 -11  -6  228.18   25.14
   3 -11   6  233.88   25.16
   3 -12  -5   83.74   15.21
   3 -12  -5   76.59   13.84
  -3 -12   5   72.89   13.53
   3 -12  -4   46.85   12.03
   3 -12  -4   41.54   10.75
  -3 -12   4    8.26   10.46
  -3 -12   4   25.55   11.52
  -3  12   3 1557.98  114.10
   3 -12  -3 1855.82  134.43
  -3 -12   3 2079.74  154.13
  -3 -12   3 1807.37  140.53
   3 -12  -3 2094.18  146.40
  -3  12   2    3.35    8.09
   3 -12  -2    8.90    7.28
  -3 -12   2    5.14   16.39
  -3 -12   2    6.00    9.24
   3 -12  -2   15.03    7.25
   3  12  -1   -3.41   26.03
   3 -12  -1  207.29   23.30
   3 -12  -1  224.40   23.48
   3 -12  -1  249.34   22.44
  -3 -12   1  207.25   48.84
   3  12   0  162.24   28.35
   3 -12   0  152.65   22.28
   3 -12   0  174.00   20.98
   3 -12   0  177.38   18.74
  -3 -12   0  143.24   20.24
  -3 -12   0  131.24   30.21
   3  12   1  288.24   36.19
   3 -12   1  277.69   24.33
   3 -12   1  254.83   28.27
   3 -12   1  206.43   24.96
  -3 -12  -1  286.37   33.96
  -3 -12  -1  245.77   37.54
   3  12   2   39.53   15.10
  -3  12  -2   32.23    7.77
   3 -12   2   53.07   10.46
   3 -12   2   -0.64   11.35
  -3 -12  -2   58.83   15.02
  -3 -12  -2   30.47   15.81
   3 -12   2   28.12   16.28
   3  12   3 2140.26  167.64
  -3  12  -3 1767.10  118.94
   3 -12   3 2235.51  155.02
   3 -12   3 1934.14  142.39
  -3 -12  -3 2035.97  165.95
  -3 -12  -3 1843.48  153.52
   3 -12   3 2223.96  162.38
   3  12   4   51.51   15.69
  -3  12  -4   65.81   14.78
   3 -12   4   69.55   12.73
  -3 -12  -4   31.85   16.80
  -3 -12  -4   52.70   14.46
   3 -12   4   52.02   12.31
   3  13  -1   45.59   11.56
   3 -13  -1   27.22   14.32
  -3 -13   1   25.47   12.32
   3  13   0   84.07   17.67
   3 -13   0   92.22   12.93
  -3 -13   0   92.13   18.43
   3  13   1  377.17   53.91
   3 -13   1  381.21   26.14
  -3 -13  -1  357.27   37.18
   4   0 -10  327.12   39.27
  -4   0  10  328.09   29.55
   4   0  -9    0.44    5.16
  -4   0   9    4.45    5.36
  -4   0   8 2016.37  155.45
  -4   0   8 2131.76  160.84
  -4   0   7    1.07    5.11
  -4   0   7    0.34    4.59
  -4   0   6  501.45   50.23
  -4   0   6  576.90   51.50
   4   0  -5    0.13    9.80
  -4   0   5   17.66    8.94
  -4   0   5    4.16    8.58
  -4   0   4   10.08    9.73
  -4   0   4    9.41    9.08
  -4   0   4    5.84   13.50
  -4   0   3   -0.69    5.47
  -4   0   3    1.83    4.67
  -4   0   3    0.72    4.84
  -4   0   2  344.74   51.60
  -4   0   2  236.48   32.46
  -4   0   2  205.95   26.40
  -4   0   1    0.68   16.37
  -4   0   1   51.63   11.78
  -4   0   1    0.51   11.86
   4   0   0   32.94   14.20
  -4   0   0   31.59   12.11
  -4   0   0   33.06   19.89
  -4   0   0   35.21   13.98
   4   0   1    1.10    6.77
  -4   0  -1    2.25    6.63
  -4   0  -1    3.34    5.38
  -4   0  -1   -0.73    8.52
  -4   0  -1    0.65    8.38
   4   0   2   68.06   20.65
  -4   0  -2   65.44   22.29
  -4   0  -2   70.85   19.65
  -4   0  -2   61.08   16.27
  -4   0  -2   55.98   15.01
   4   0   3    8.56   10.33
  -4   0  -3    7.07   10.39
  -4   0  -3    4.39    8.92
  -4   0  -3    3.82    8.15
  -4   0  -3    2.04    7.28
   4   0   421367.25 3058.03
  -4   0  -423819.39 3195.09
  -4   0  -420986.75 2967.39
  -4   0  -420480.10 2748.50
   4   0   5   28.92   14.88
  -4   0  -5    7.76   11.96
  -4   0  -5    4.44   13.62
  -4   0  -5    2.56   11.47
   4   0   6 4151.85  400.38
  -4   0  -6 3691.42  357.48
  -4   0  -6 5050.87  422.44
  -4   0  -6 3581.57  327.14
   4   0   7   -0.58   12.05
  -4   0  -7    6.89    9.12
  -4   0  -7   12.18   11.11
   4   0   8 2953.55  258.64
  -4   0  -8 3017.63  269.67
  -4   0  -8 3159.98  264.46
   4   0   9    0.68    5.64
  -4   0  -9    1.95    6.05
  -4   0  -9    0.82    5.51
   4   0  10  492.67   33.46
  -4   0 -10  596.46   44.71
  -4   0 -10  474.90   42.02
   4   1 -10   62.87   11.08
  -4   1  10   69.53   12.35
   4  -1 -10   60.66   19.38
  -4  -1  10   55.71   12.42
   4   1  -9   10.64    7.36
  -4   1   9    4.81   13.53
   4  -1  -9    9.71    8.30
  -4  -1   9   20.38    8.09
  -4   1   8  915.31   71.84
  -4   1   8  844.57   71.28
  -4  -1   8  953.15   72.02
  -4  -1   8  903.93   71.21
  -4   1   7  290.55   32.90
  -4   1   7  268.00   34.28
  -4  -1   7  288.90   31.47
  -4  -1   7  273.77   33.08
  -4   1   6 1775.17  142.30
  -4   1   6 1959.91  148.71
  -4  -1   6 1843.20  136.42
   4  -1  -6 1670.74  124.98
  -4  -1   6 1730.75  139.57
   4   1  -5  250.76   34.13
  -4   1   5  213.27   33.52
  -4   1   5  208.93   30.61
  -4  -1   5  272.00   32.01
   4  -1  -5  225.19   36.49
  -4  -1   5  243.75   31.19
  -4   1   4 5706.33  509.81
  -4   1   4 5625.20  503.97
   4  -1  -4 5320.85  515.00
  -4  -1   4 5845.24  513.26
  -4  -1   4 5514.01  503.00
  -4  -1   4 5349.35  480.63
  -4   1   3   13.19    7.95
  -4   1   3    1.87    7.54
  -4   1   3    2.09    9.17
  -4  -1   3    0.62    7.49
  -4  -1   3   28.50   12.16
  -4  -1   3    2.72    8.43
  -4   1   2  132.19   25.54
  -4   1   2  107.98   32.46
  -4  -1   2  123.86   18.68
  -4  -1   2  158.62   30.38
  -4  -1   2  124.90   25.10
   4   1  -1  431.21   41.26
  -4   1   1  420.63   44.04
  -4   1   1  444.95   48.42
  -4   1   1  438.50   46.36
  -4  -1   1  439.87   37.36
  -4  -1   1  518.06   57.28
  -4  -1   1  426.72   45.59
   4  -1  -1  330.28   29.47
   4   1   0 3081.62  256.36
  -4   1   0 2851.56  224.48
  -4   1   0 2894.41  240.99
  -4   1   0 4103.78  336.53
  -4   1   0 2810.06  230.73
  -4  -1   0 2770.19  268.59
  -4  -1   0 3326.42  290.61
   4  -1   0 2860.59  248.32
  -4  -1   0 2888.88  245.94
   4   1   1  306.14   40.90
  -4   1  -1  335.65   52.48
  -4   1  -1  446.54   40.21
  -4   1  -1  351.96   40.52
  -4   1  -1  434.08   50.52
  -4  -1  -1  304.64   31.01
  -4  -1  -1  272.52   31.53
   4  -1   1  342.21   42.75
  -4  -1  -1  275.61   40.72
   4   1   2   20.41   14.95
  -4   1  -2   24.81   20.84
  -4   1  -2   23.52   13.65
  -4   1  -2   33.41   16.37
  -4   1  -2   29.08   11.63
  -4  -1  -2   34.65   13.89
  -4  -1  -2   43.77   24.86
   4  -1   2   26.14   15.07
  -4  -1  -2    0.25   11.35
  -4   1  -3   53.68   14.40
   4   1   3    0.52   17.07
  -4   1  -3    2.99   14.87
  -4   1  -3    1.88   11.96
  -4   1  -3    5.38   18.04
  -4  -1  -3    5.55   14.24
   4  -1   3    3.09   16.38
  -4  -1  -3   94.73   12.61
  -4  -1  -3    3.61   25.18
   4   1   4 2489.23  251.62
  -4   1  -4 2229.17  201.00
  -4   1  -4 1965.74  169.26
  -4   1  -4 2178.45  190.08
  -4   1  -4 2879.25  248.01
  -4  -1  -4 2042.47  182.82
  -4  -1  -4 2239.44  204.66
   4  -1   4 3047.93  274.23
  -4  -1  -4 2423.79  262.70
   4   1   5  219.42   40.27
  -4   1  -5  140.81   26.56
  -4   1  -5  213.78   34.49
  -4   1  -5  158.88   32.10
  -4   1  -5  191.14   56.89
  -4  -1  -5  203.60   58.71
  -4  -1  -5  187.15   37.80
   4  -1   5  162.56   44.06
  -4  -1  -5  230.99   37.26
   4   1   6  136.09   38.87
  -4   1  -6   87.77   30.90
  -4   1  -6   81.74   27.87
   4  -1   6  476.73   47.08
  -4  -1  -6  109.31   49.76
  -4  -1  -6  107.92   27.82
  -4  -1  -6  224.37   33.83
   4   1   7    2.51   20.44
  -4   1  -7   55.41   18.04
  -4   1  -7   60.58   16.14
   4  -1   7    1.51   17.47
  -4  -1  -7   55.50   18.48
  -4  -1  -7   27.87   24.74
   4   1   8  920.36   90.57
  -4   1  -8  863.46   80.98
  -4   1  -8  922.51   81.29
   4  -1   8 1030.04   92.06
  -4  -1  -8  700.06   79.92
  -4  -1  -8  768.99   73.58
   4   1   9   50.70   14.48
  -4   1  -9   23.87   21.37
  -4   1  -9   33.21   14.04
  -4  -1  -9   43.31   16.39
   4  -1   9   34.37   14.65
  -4  -1  -9   40.23   14.16
   4   1  10   68.29   16.89
  -4   1 -10   81.95   13.82
  -4   1 -10   84.89   14.05
  -4  -1 -10   78.13   15.29
   4  -1  10   85.59   11.59
  -4  -1 -10   48.63   28.62
  -4   2  10   43.14    7.97
   4  -2 -10    0.00   14.84
  -4  -2  10    1.01    9.08
   4   2  -9  188.45   18.36
  -4   2   9  161.78   20.81
   4  -2  -9  168.02   22.61
  -4  -2   9  183.38   21.94
   4   2  -8    5.49    9.53
  -4   2   8   50.57   11.27
  -4   2   8   43.44   12.45
  -4  -2   8   48.45   11.13
   4  -2  -8   -0.24   11.74
  -4   2   7  118.12   22.08
  -4   2   7  106.30   22.20
  -4  -2   7  121.13   19.82
  -4  -2   7  107.00   19.91
  -4   2   6  591.43   82.12
  -4   2   6  602.19   55.45
  -4  -2   6  624.54   53.08
   4  -2  -6  582.31   49.88
  -4  -2   6  607.40   53.35
  -4   2   5 1395.97  116.02
  -4   2   5 1283.28  135.18
  -4  -2   5 1383.77  129.06
   4  -2  -5 1523.82  127.91
  -4  -2   5 1330.48  106.81
  -4   2   4 5655.20  518.05
  -4   2   4 5355.09  495.62
   4  -2  -4 5953.41  575.08
  -4  -2   4 6498.08  566.67
  -4  -2   4 5661.67  519.56
  -4  -2   4 5724.59  515.22
  -4   2   3   26.87   14.90
  -4   2   3   59.47   15.69
   4  -2  -3   19.36   20.24
  -4  -2   3   55.91   12.79
  -4  -2   3   47.25   18.39
  -4  -2   3   32.79   14.23
  -4   2   2    1.70    6.41
  -4   2   2    1.44    4.88
  -4   2   2   -1.40    5.70
  -4  -2   2    3.13    7.05
  -4  -2   2    0.72    5.72
  -4  -2   2    1.22    6.65
   4   2  -1   -0.67   17.58
  -4   2   1   77.30   19.61
  -4   2   1   97.70   23.29
  -4   2   1   85.64   22.28
  -4  -2   1  125.48   15.51
  -4  -2   1  121.66   26.03
  -4  -2   1  115.51   21.92
   4  -2  -1   75.80   14.44
  -4   2   0 7133.92  672.59
  -4   2   0 6752.85  624.14
  -4   2   0 7406.96  709.29
  -4   2   0 6291.58  605.79
  -4  -2   0 6202.58  643.76
  -4  -2   0 6970.32  747.71
   4  -2   0 7196.00  688.12
  -4  -2   0 7329.88  709.67
   4   2   1    0.84   26.05
  -4   2  -1  169.91   26.50
  -4   2  -1  204.82   24.11
  -4   2  -1  178.03   28.35
  -4   2  -1  170.15   28.45
  -4  -2  -1  166.54   30.85
  -4  -2  -1  134.79   28.00
   4  -2   1  184.24   28.90
  -4  -2  -1  144.78   30.79
   4   2   2  505.64   65.80
  -4   2  -2  779.97   63.71
  -4   2  -2  777.43   68.39
  -4   2  -2  792.61   68.05
  -4   2  -2  683.55   62.93
  -4  -2  -2  667.55   66.22
  -4  -2  -2  703.01   71.56
   4  -2   2  780.14   74.93
  -4  -2  -2  639.50   55.13
   4   2   3    4.75   10.12
  -4   2  -3   -0.37    6.71
  -4   2  -3    0.80    7.21
  -4   2  -3    0.91   14.13
  -4   2  -3    4.95    6.77
  -4  -2  -3    0.00   10.51
  -4  -2  -3    3.96    7.66
   4  -2   3    4.04    9.13
  -4  -2  -3    4.14    8.26
   4   2   4  912.21  103.81
  -4   2  -4  696.43   69.54
  -4   2  -4  896.16   83.70
  -4   2  -4  889.22   79.55
  -4   2  -4  906.63   75.71
  -4  -2  -4  859.65   87.00
  -4  -2  -4  905.88   81.09
   4  -2   4  877.52  106.04
  -4  -2  -4  914.86   86.67
  -4   2  -5  595.40   60.04
   4   2   5  575.09   71.13
  -4   2  -5  610.91   61.99
  -4   2  -5  522.53   78.68
  -4   2  -5  691.35   56.20
  -4  -2  -5  517.82   66.07
   4  -2   5  628.31   80.61
  -4  -2  -5  563.48   61.65
  -4  -2  -5  579.44   62.86
   4   2   6  719.54   76.33
  -4   2  -6  589.99   79.83
  -4   2  -6  626.75   63.20
  -4   2  -6  705.13   66.20
  -4  -2  -6  696.32   69.28
  -4  -2  -6  726.65   95.64
  -4  -2  -6  535.81   69.09
   4  -2   6  609.17   69.75
   4   2   7  269.49   43.37
  -4   2  -7  214.08   32.81
  -4   2  -7  248.13   35.96
   4  -2   7  239.48   37.44
  -4  -2  -7  257.32   37.13
  -4  -2  -7  264.46   32.89
  -4  -2  -7  216.10   39.30
   4   2   8  118.61   28.67
  -4   2  -8  106.17   20.86
  -4   2  -8  124.33   24.14
  -4  -2  -8  110.40   41.11
   4  -2   8  119.06   25.98
  -4  -2  -8  115.76   26.71
   4   2   9   10.02    9.48
  -4   2  -9    0.75    7.97
  -4   2  -9   14.27    8.66
  -4  -2  -9   13.67    9.13
   4  -2   9   21.20    7.87
  -4  -2  -9   14.01   11.14
   4   2  10  227.35   19.18
  -4   2 -10  247.25   22.14
  -4  -2 -10  207.03   27.92
  -4  -2 -10  209.80   24.39
   4  -2  10  225.00   18.67
  -4   3  10   49.42    9.26
   4  -3 -10   45.58   11.04
  -4  -3  10   29.01   10.12
  -4   3   9  806.26   57.63
   4  -3  -9  777.28   59.14
  -4  -3   9  817.75   58.78
   4   3  -8   49.10   10.34
  -4   3   8   41.09   12.85
   4  -3  -8   27.23   13.88
  -4  -3   8   81.74   13.19
  -4   3   7   98.02   20.15
  -4   3   7   84.45   19.12
  -4  -3   7   80.54   16.30
   4  -3  -7   86.71   12.26
  -4  -3   7   80.07   16.77
  -4   3   6 4436.72  390.40
  -4   3   6 4322.30  376.70
  -4  -3   6 4748.01  397.18
   4  -3  -6 4711.79  397.19
  -4  -3   6 4768.05  431.44
  -4   3   5  147.15   26.98
  -4   3   5  139.99   25.33
  -4  -3   5  180.79   23.38
   4  -3  -5  127.24   24.71
  -4  -3   5  177.15   21.70
  -4   3   4 2866.76  227.83
  -4   3   4 2379.58  200.35
   4  -3  -4 2954.93  257.88
  -4  -3   4 2765.63  243.05
  -4  -3   4 2854.73  213.41
  -4  -3   4 2490.98  203.15
  -4   3   3   37.89   15.73
  -4   3   3   38.37   17.23
   4  -3  -3   39.28   22.08
  -4  -3   3   55.56   12.24
  -4  -3   3   65.32   19.02
  -4  -3   3   63.70   14.66
  -4   3   2 1965.89  145.36
  -4   3   2 1699.29  141.33
   4  -3  -2 1610.78  116.89
  -4  -3   2 2098.64  191.56
   4  -3  -2 1985.22  176.85
  -4  -3   2 1929.96  165.71
  -4   3   1  255.40   34.89
  -4   3   1  333.14   43.63
  -4   3   1  273.70   44.53
  -4  -3   1  289.97   39.36
  -4  -3   1  274.47   63.50
  -4  -3   1  289.95   35.24
   4  -3  -1  261.39   29.22
  -4   3   0  781.61   63.61
  -4   3   0  668.15   91.10
  -4   3   0  820.93   75.15
  -4  -3   0  631.13   61.55
  -4  -3   0  672.03   70.59
  -4  -3   0  652.60   70.98
   4  -3   0  693.75   56.94
   4  -3   0  658.04   55.15
  -4   3  -1   35.22   15.37
  -4   3  -1   37.44   16.90
  -4   3  -1   41.95   18.08
  -4   3  -1  140.68   16.79
  -4  -3  -1   24.08   20.13
  -4  -3  -1   25.80   16.50
   4  -3   1   37.56   15.12
  -4  -3  -1   50.01   20.06
  -4   3  -2   93.07   29.40
  -4   3  -2   78.63   20.75
  -4   3  -2   89.87   19.09
  -4   3  -2   89.93   21.48
  -4  -3  -2   98.74   25.37
  -4  -3  -2   76.22   20.98
   4  -3   2   76.60   20.87
  -4  -3  -2   81.89   24.21
  -4   3  -3  112.30   21.92
  -4   3  -3   86.95   22.63
  -4   3  -3  122.88   22.93
  -4  -3  -3  113.79   23.03
  -4  -3  -3  137.21   29.41
  -4  -3  -3   99.64   23.88
   4  -3   3   98.64   25.19
  -4  -3  -3  111.39   27.03
  -4   3  -4   68.66   10.89
   4   3   4   11.28   14.78
  -4   3  -4    1.49    9.55
  -4   3  -4    0.21   16.74
  -4   3  -4    1.00    9.35
  -4  -3  -4    1.87   12.46
   4  -3   4    5.72   11.68
  -4  -3  -4   -0.19   10.32
  -4  -3  -4    5.43   12.04
   4   3   5  307.63   47.22
  -4   3  -5  263.49   37.60
  -4   3  -5  285.26   36.66
  -4   3  -5  300.84   36.62
   4  -3   5  289.39   43.11
  -4  -3  -5  271.20   39.10
  -4  -3  -5  275.93   43.67
  -4  -3  -5  293.96   42.55
   4   3   6   -3.78   20.38
  -4   3  -6   42.60   15.87
  -4   3  -6   53.14   15.08
  -4   3  -6   48.33   15.89
  -4  -3  -6   40.08   18.84
  -4  -3  -6   39.55   17.25
  -4  -3  -6   43.89   17.89
   4  -3   6   52.39   19.57
   4   3   7   -0.22   22.01
  -4   3  -7    7.38   10.37
  -4   3  -7   16.28    8.96
  -4   3  -7    7.56    9.93
  -4  -3  -7   29.47   10.97
  -4  -3  -7    9.19   16.10
  -4  -3  -7    6.00   12.41
   4  -3   7    1.87   11.59
   4   3   8    1.35    6.71
  -4   3  -8   -0.86    4.35
  -4   3  -8    1.21    5.01
  -4   3  -8    0.24    4.42
   4  -3   8    0.28    4.56
  -4  -3  -8    1.97    6.31
  -4  -3  -8    4.34    5.74
   4   3   9  493.47   66.89
  -4   3  -9  600.96   41.00
  -4   3  -9  621.17   47.80
   4  -3   9  555.18   42.23
  -4  -3  -9  515.07   54.76
  -4  -3  -9  473.75   64.68
  -4   3 -10    5.28    4.43
  -4  -3 -10    6.73   10.63
  -4  -3 -10    2.47    5.14
   4  -3  10    1.79    5.92
  -4   4  10   74.05   10.54
   4  -4 -10   84.35   13.57
  -4  -4  10   77.10   11.81
  -4   4   9  226.43   22.01
   4  -4  -9  229.71   24.66
  -4  -4   9  271.22   25.14
  -4   4   8  465.34   39.03
   4  -4  -8  432.85   39.99
  -4  -4   8  483.35   37.62
  -4   4   7    3.42    6.05
  -4   4   7    4.19    6.52
  -4  -4   7    3.33    5.14
   4  -4  -7    1.53    4.21
  -4   4   6 2440.37  197.84
  -4   4   6 2312.00  186.98
  -4  -4   6 2684.43  196.43
   4  -4  -6 2759.39  211.69
  -4  -4   6 2788.04  206.33
  -4   4   5   21.31   10.84
  -4   4   5   17.92   10.69
  -4  -4   5   18.71    8.91
   4  -4  -5   18.79   11.06
  -4  -4   5   15.28    8.35
  -4   4   4  781.40   69.54
  -4   4   4  955.59   75.22
  -4  -4   4  971.96   70.56
   4  -4  -4  823.78   99.48
  -4   4   3  427.87   40.90
   4  -4  -3  349.27   29.80
  -4  -4   3  404.81   49.12
  -4  -4   3  410.75   36.80
   4  -4  -3  436.75   55.85
  -4   4   2   67.65   16.38
  -4   4   2   71.35   18.82
   4  -4  -2   51.04   12.68
  -4  -4   2   68.80   14.16
   4  -4  -2  105.98   25.70
  -4  -4   2   66.10   21.61
  -4   4   1  193.26   32.48
  -4   4   1  236.93   26.68
   4  -4  -1  254.97   45.14
  -4  -4   1  292.29   32.35
  -4  -4   1  256.63   38.25
  -4  -4   1  253.44   38.12
   4  -4  -1  232.37   27.38
  -4   4   0 2004.66  173.24
  -4   4   0 2702.73  226.40
   4  -4   0 2425.05  216.97
  -4  -4   0 2325.61  182.93
  -4  -4   0 2204.66  194.67
  -4  -4   0 2054.49  185.62
   4  -4   0 2155.33  170.53
  -4   4  -1  198.25   25.52
  -4   4  -1  154.72   30.26
   4  -4   1  181.98   37.53
  -4  -4  -1  171.05   33.75
  -4  -4  -1  195.70   29.34
  -4  -4  -1  193.65   35.52
   4  -4   1  195.81   27.23
   4  -4   1  170.84   26.33
  -4   4  -2  379.71   36.00
  -4   4  -2  266.57   40.34
  -4   4  -2  393.79   41.12
  -4  -4  -2  363.35   41.13
  -4  -4  -2  325.16   48.04
  -4  -4  -2  282.57   45.86
   4  -4   2  351.62   40.99
   4  -4   2  324.56   48.70
  -4   4  -3  189.40   23.80
  -4   4  -3  199.29   28.24
  -4   4  -3  139.36   28.40
  -4  -4  -3  123.62   25.83
  -4  -4  -3  155.56   35.40
  -4  -4  -3  144.04   32.48
   4  -4   3  182.89   29.96
   4  -4   3  177.22   32.49
  -4  -4  -3  143.71   28.61
  -4   4  -4  340.89   40.34
  -4   4  -4  264.43   42.68
  -4   4  -4  369.94   55.21
  -4  -4  -4  274.40   39.21
  -4  -4  -4  343.25   49.94
  -4  -4  -4  443.53   73.57
   4  -4   4  332.72   44.28
   4  -4   4  346.36   43.18
  -4  -4  -4  289.29   45.33
   4   4   5   -0.39   12.30
  -4   4  -5   11.22    8.03
  -4   4  -5   10.80   10.12
   4  -4   5    7.79   10.95
  -4  -4  -5    5.16    9.59
  -4  -4  -5    5.65   10.90
  -4  -4  -5    7.90   10.85
   4   4   6  178.10   36.01
  -4   4  -6  212.19   30.29
  -4   4  -6  192.65   24.99
  -4   4  -6  194.63   31.13
  -4  -4  -6  167.91   31.46
  -4  -4  -6  168.11   32.74
  -4  -4  -6  172.67   33.83
   4  -4   6  215.39   34.79
   4   4   7  106.64   27.20
  -4   4  -7  141.17   23.13
  -4   4  -7   99.00   22.33
   4  -4   7  125.16   20.67
  -4  -4  -7  103.93   23.94
  -4  -4  -7  101.40   22.46
  -4  -4  -7  105.94   26.37
   4   4   8   -1.14   13.65
  -4   4  -8   47.33   10.59
  -4   4  -8    0.36   17.71
  -4  -4  -8   24.90   11.94
   4  -4   8    0.21    9.97
  -4  -4  -8   32.24   13.41
  -4  -4  -8   23.46    9.63
   4   4   9  288.43   50.19
  -4   4  -9  310.01   27.22
  -4   4  -9  222.26   22.60
  -4  -4  -9  239.42   47.74
   4  -4   9  272.21   25.15
  -4  -4  -9  268.68   33.68
  -4   5   9   38.23    7.91
   4  -5  -9    0.23   10.10
  -4  -5   9   36.24    7.91
  -4   5   8  161.60   18.75
   4  -5  -8  163.15   19.78
  -4  -5   8  154.01   19.23
  -4   5   7  202.97   24.70
   4  -5  -7  211.38   20.40
  -4  -5   7  241.85   36.12
   4  -5  -7  201.64   24.81
  -4   5   6  966.90   74.48
  -4   5   6 1082.89   82.33
  -4  -5   6 1084.60   72.52
   4  -5  -6  975.29   70.56
  -4   5   5   34.08   12.46
  -4   5   5   32.36   12.68
   4  -5  -5   36.29   13.56
  -4   5   4   64.36   18.25
  -4   5   4  124.08   18.02
   4  -5  -4   80.56   20.50
   4  -5  -4   85.04   13.28
  -4   5   3   30.55   10.33
  -4   5   3   27.94   20.89
   4  -5  -3    3.55   13.82
  -4  -5   3   21.45    8.84
   4  -5  -3   22.92   13.11
  -4  -5   3   20.44   13.58
  -4   5   2  117.13   24.82
  -4   5   2  154.71   21.17
   4  -5  -2  165.22   34.44
  -4  -5   2  148.82   18.74
  -4  -5   2  128.74   27.56
  -4  -5   2  141.73   44.48
   4  -5  -2  123.63   18.24
  -4   5   1  119.90   18.79
   4  -5  -1   88.65   17.73
   4  -5  -1  118.90   31.71
  -4  -5   1  142.91   21.57
  -4  -5   1  107.99   27.84
  -4  -5   1   94.12   26.12
  -4   5   0 2005.48  176.77
  -4   5   0 2363.61  168.15
   4  -5   0 2537.76  221.51
  -4  -5   0 2660.18  199.42
  -4  -5   0 2086.81  191.10
  -4  -5   0 1889.49  177.62
   4  -5   0 2255.58  178.46
  -4   5  -1    1.08    4.28
  -4   5  -1   -0.78    7.20
   4  -5   1    0.65    8.41
  -4  -5  -1    1.76    7.76
  -4  -5  -1    1.42   10.21
  -4  -5  -1    1.79    8.03
   4  -5   1    3.62    4.54
   4  -5   1    1.34    5.88
  -4   5  -2  699.91   51.54
  -4   5  -2  495.31   58.26
   4  -5   2  625.68   67.15
  -4  -5  -2  521.22   66.18
  -4  -5  -2  485.27   62.54
  -4  -5  -2  613.53   57.14
   4  -5   2  557.88   47.44
   4  -5   2  566.06   55.16
  -4   5  -3    2.56    5.49
  -4   5  -3    3.76    7.65
   4  -5   3    1.72    8.60
  -4  -5  -3    8.15    8.96
  -4  -5  -3    3.15    7.46
  -4  -5  -3    2.50    9.41
   4  -5   3    3.76   10.27
   4  -5   3   -0.37    7.47
  -4   5  -4 1076.69  102.15
  -4   5  -4 1545.04  116.17
  -4  -5  -4 1209.35  113.58
  -4  -5  -4 1063.50   95.52
  -4  -5  -4 1526.25  130.44
  -4  -5  -4 1309.49  107.50
   4  -5   4  908.76   81.48
   4   5   5    1.08   18.94
  -4   5  -5   37.08   16.20
  -4   5  -5   41.56   15.31
   4  -5   5   48.56   13.62
  -4  -5  -5   25.23   14.98
  -4  -5  -5   32.04   17.38
  -4  -5  -5   50.06   28.68
   4   5   6 2242.49  198.38
  -4   5  -6 2732.64  206.10
  -4   5  -6 2057.53  180.37
   4  -5   6 2456.58  186.07
  -4  -5  -6 1771.10  161.63
  -4  -5  -6 1945.88  177.18
  -4  -5  -6 2523.55  209.48
   4   5   7    0.24    7.70
  -4   5  -7    4.69    6.32
  -4   5  -7    3.26    6.92
   4  -5   7    0.84    5.86
  -4  -5  -7    1.25    6.70
  -4  -5  -7    2.29    6.73
  -4  -5  -7    4.82    7.64
   4   5   8   15.11   10.20
  -4   5  -8   -0.01   13.90
   4  -5   8    0.94    7.35
   4  -5   8   17.34    7.49
  -4  -5  -8   16.29   13.23
  -4  -5  -8   41.90   10.00
  -4  -5  -8    8.75    8.89
   4  -5   8    0.39    5.82
   4   5   9    0.53    9.14
  -4   5  -9   -0.26    4.19
   4  -5   9    3.99    3.92
  -4  -5  -9    8.43    8.58
  -4  -5  -9    2.79    8.94
   4  -5   9    3.02    4.21
   4  -6  -9   34.69    8.40
  -4   6   8  465.38   32.59
   4  -6  -8  408.05   31.57
  -4   6   7  136.73   27.58
   4  -6  -7  117.44   16.47
  -4   6   6   40.47   11.62
   4  -6  -6   39.41   11.22
   4  -6  -6   44.81   11.14
  -4   6   5  124.23   33.07
  -4   6   5  133.81   19.11
   4  -6  -5  119.53   18.61
   4  -6  -5  125.09   17.07
  -4   6   4  679.56   58.65
  -4   6   4  787.60   58.27
   4  -6  -4  860.12   71.14
   4  -6  -4  716.90   51.85
  -4   6   3  292.56   54.44
  -4   6   3  381.53   32.86
   4  -6  -3  390.55   43.30
   4  -6  -3  330.66   31.18
  -4   6   2   76.82   14.76
  -4   6   2  148.19   20.55
   4  -6  -2   67.47   15.50
  -4  -6   2   38.47   37.03
   4  -6  -2   56.18   22.02
  -4  -6   2   60.29   35.71
  -4   6   1  203.00   21.72
  -4   6   1  153.07   26.93
   4  -6  -1  174.21   23.43
  -4  -6   1  129.59   32.27
   4  -6  -1  162.28   28.94
  -4  -6   1  120.71   29.74
  -4   6   0  443.79   49.05
   4  -6   0  429.90   41.08
  -4  -6   0  367.25   51.24
  -4  -6   0  449.31   83.54
   4  -6   0  450.19   67.11
  -4   6  -1  101.40   25.23
   4  -6   1  100.10   22.12
   4  -6   1  155.88   47.70
  -4  -6  -1   86.19   26.49
  -4  -6  -1  121.33   20.09
  -4  -6  -1   84.75   46.26
   4  -6   1  109.39   16.37
  -4   6  -2 2021.23  180.19
   4  -6   2 2351.23  187.71
   4  -6   2 2143.89  200.04
  -4  -6  -2 1793.02  217.52
  -4  -6  -2 2450.02  191.49
  -4  -6  -2 2029.60  189.66
   4  -6   2 2410.41  175.16
  -4   6  -3  210.24   36.39
   4  -6   3  276.68   35.22
   4  -6   3  254.96   29.32
  -4  -6  -3  224.54   68.43
  -4  -6  -3  259.12   33.75
  -4  -6  -3  218.54   42.78
   4  -6   3  264.47   29.89
  -4   6  -4  592.10   95.51
   4  -6   4  676.97   56.92
   4  -6   4  688.66   61.89
  -4  -6  -4  674.54   62.20
  -4  -6  -4  684.33   75.23
  -4  -6  -4  513.17   98.24
   4   6   5    0.50   16.29
  -4   6  -5   27.17   14.34
   4  -6   5   29.94   12.67
  -4  -6  -5   23.45   15.15
  -4  -6  -5   29.80   12.26
  -4  -6  -5   15.84   12.14
  -4  -6  -5   28.25   16.72
   4  -6   5   29.27   11.27
   4   6   6  433.60   53.08
  -4   6  -6  415.95   48.34
   4  -6   6  505.55   44.02
   4  -6   6  573.58   46.65
  -4  -6  -6  440.17   43.38
  -4  -6  -6  371.19   43.73
  -4  -6  -6  337.05   47.86
   4   6   7   -0.28    6.47
  -4   6  -7    2.60    5.86
   4  -6   7    4.54    8.40
   4  -6   7    1.91    5.30
  -4  -6  -7    0.44    5.38
  -4  -6  -7    2.54    5.43
  -4  -6  -7    0.92    5.79
   4   6   8  253.04   31.22
  -4   6  -8  250.07   27.76
   4  -6   8  304.49   19.83
   4  -6   8  285.61   25.83
  -4  -6  -8  209.94   39.80
  -4  -6  -8  253.48   27.04
  -4  -6  -8  221.28   27.43
   4  -6   8  257.65   23.97
  -4   7   8  410.84   31.70
   4  -7  -8  576.04   32.82
  -4   7   7  517.56   34.56
   4  -7  -7  454.25   44.88
   4  -7  -7  475.90   35.00
  -4   7   6    9.25    5.59
   4  -7  -6    3.39    5.23
   4  -7  -6    5.25    5.79
  -4   7   5  113.52   16.51
   4  -7  -5  110.32   16.51
   4  -7  -5  114.95   17.79
   4  -7  -5  117.93   15.54
  -4   7   4  325.39   33.14
  -4   7   4  341.26   28.25
   4  -7  -4  327.79   33.13
   4  -7  -4  313.18   41.58
  -4   7   3    3.99    7.09
   4  -7  -3    5.22    6.30
   4  -7  -3    7.07    8.42
  -4   7   2 2534.05  204.53
   4  -7  -2 2682.72  198.77
  -4  -7   2 2203.91  231.68
  -4  -7   2 2123.94  197.68
   4  -7  -2 3093.38  237.41
  -4   7   1    3.18    6.26
   4  -7  -1    2.91    5.08
  -4  -7   1   -1.29    6.71
  -4  -7   1   -0.61    7.45
   4  -7  -1    1.58    6.24
  -4   7   0    7.23   14.90
   4  -7   0    7.74    7.99
  -4  -7   0   11.80   10.52
  -4  -7   0    5.30   11.74
   4  -7   0    6.23    9.04
  -4   7  -1   36.15   16.93
   4  -7   1   38.67    9.74
   4  -7   1   36.20   13.62
  -4  -7  -1   31.72   17.33
  -4  -7  -1   36.49   31.41
   4  -7   1   48.28   14.29
  -4   7  -2 1382.58  125.40
   4  -7   2 1508.09  103.57
   4  -7   2 1578.84  123.64
  -4  -7  -2 1062.89  153.40
  -4  -7  -2 1332.53  128.62
   4  -7   2 1710.26  123.09
  -4   7  -3  351.31   47.64
   4  -7   3  377.92   49.81
   4  -7   3  421.61   44.00
  -4  -7  -3  320.22   82.12
  -4  -7  -3  362.99   52.57
   4  -7   3  455.06   36.97
  -4   7  -4  159.57   29.47
   4  -7   4  185.77   37.26
   4  -7   4  181.10   27.45
  -4  -7  -4  192.85   24.78
  -4  -7  -4  175.16   34.93
  -4  -7  -4  139.53   58.20
  -4   7  -5   90.52   18.44
   4  -7   5   14.41   13.62
  -4  -7  -5   87.75   15.47
  -4  -7  -5   97.33   22.20
  -4  -7  -5   63.06   20.27
   4   7   6  298.22   40.47
  -4   7  -6  298.36   54.79
   4  -7   6  343.79   30.77
   4  -7   6  354.82   33.70
  -4  -7  -6  358.89   32.71
  -4  -7  -6  286.07   31.70
  -4  -7  -6  242.56   37.67
   4   7   7   98.07   19.82
  -4   7  -7   84.41   17.72
   4  -7   7   74.74   11.17
   4  -7   7   98.79   15.69
  -4  -7  -7   83.19   18.02
  -4  -7  -7  101.73   15.30
  -4  -7  -7   93.29   16.20
   4  -7   7  103.43   14.89
   4   7   8   61.93   12.66
  -4   7  -8   48.02   11.99
   4  -7   8   54.23    9.99
  -4  -7  -8   54.64   15.82
  -4  -7  -8   63.29   15.99
   4  -7   8   49.48    9.30
   4  -8  -7   10.59    5.61
  -4   8   6  510.47   34.50
   4  -8  -6  468.26   38.12
  -4   8   5   32.51    8.41
   4  -8  -5   23.93    9.53
   4  -8  -5   33.00   10.08
  -4   8   4    9.53    9.07
   4  -8  -4   16.07    7.91
   4  -8  -4   11.20    8.08
  -4   8   3  507.81   43.51
   4  -8  -3  508.85   41.75
   4  -8  -3  526.86   44.81
  -4   8   2  366.12   36.75
   4  -8  -2  311.16   32.86
  -4  -8   2  262.04   41.29
   4  -8  -2  296.95   32.19
  -4   8   1   16.25   10.16
   4  -8  -1   16.91   14.83
  -4  -8   1    8.52   11.19
  -4  -8   1    7.08   12.45
   4  -8  -1   15.77   13.83
  -4   8   0  900.23   75.40
   4  -8   0  992.56   73.44
  -4  -8   0  689.24   73.98
  -4  -8   0  746.96   85.79
   4  -8   0  986.27   88.89
  -4   8  -1    5.13    7.13
   4  -8   1    1.17    5.90
  -4  -8  -1    1.19    7.84
  -4  -8  -1    3.23    8.33
   4  -8   1    1.97    7.94
  -4   8  -2  228.79   33.98
   4  -8   2  238.57   22.65
   4  -8   2  238.42   28.95
  -4  -8  -2  191.76   57.34
  -4  -8  -2  217.08   38.21
   4  -8   2  242.19   22.43
  -4   8  -3    0.18    7.00
   4  -8   3    3.59    4.60
  -4  -8  -3    2.78   13.89
  -4  -8  -3    0.20    7.91
   4  -8   3    1.72    5.68
  -4   8  -4  244.90   35.25
   4  -8   4  278.10   25.99
  -4  -8  -4  218.83   57.70
  -4  -8  -4  282.16   40.18
   4  -8   4  268.88   29.86
  -4   8  -5    7.05    9.06
   4  -8   5   10.41    6.59
  -4  -8  -5    7.46    9.85
  -4  -8  -5    6.60   10.47
   4  -8   5    8.22    6.96
   4   8   6    6.17    8.64
  -4   8  -6    2.30    8.11
   4  -8   6    4.31    6.00
  -4  -8  -6    1.65    8.55
   4  -8   6   17.86    6.23
   4   8   7  390.76   36.48
  -4   8  -7  386.94   34.90
   4  -8   7  403.43   28.75
  -4  -8  -7  328.90   33.84
   4  -8   7  417.11   29.90
   4  -9  -6   76.79   12.41
  -4   9   5   69.93    9.68
   4  -9  -5   84.87   24.07
   4  -9  -5   65.80   13.77
  -4   9   4  776.31   49.71
   4  -9  -4  777.55   57.74
   4  -9  -4  851.17   83.25
  -4   9   3   18.74    8.63
   4  -9  -3   25.92    9.65
  -4  -9   3    4.96   10.72
   4  -9  -3   28.59    9.88
  -4   9   2 5927.32  513.47
   4  -9  -2 6138.75  527.23
  -4  -9   2 5138.86  490.89
   4  -9  -2 5934.00  517.30
  -4   9   1  213.51   27.43
   4  -9  -1  218.23   26.87
  -4  -9   1  190.32   28.27
  -4  -9   1  173.77   33.24
   4  -9  -1  227.84   24.65
  -4   9   0   78.64   17.95
   4  -9   0   85.33   16.38
  -4  -9   0   65.77   19.27
  -4  -9   0   63.68   23.01
   4  -9   0   87.23   13.81
  -4   9  -1   39.90   14.54
   4  -9   1   49.00   13.42
  -4  -9  -1   26.23   16.71
  -4  -9  -1   30.21   30.02
   4  -9   1   54.51   10.35
  -4   9  -2 1372.25  110.18
   4  -9   2 1503.50   94.14
   4  -9   2 1420.71  102.39
  -4  -9  -2 1039.89  100.49
  -4  -9  -2 1189.12  113.15
   4  -9   2 1305.19   81.16
  -4   9  -3   44.75   14.51
   4  -9   3   22.32   15.39
  -4  -9  -3   27.07   15.37
  -4  -9  -3   31.13   16.61
   4  -9   3   43.04   11.87
  -4   9  -4  132.99   22.60
   4  -9   4  137.47   25.61
  -4  -9  -4  100.67   23.76
  -4  -9  -4  124.90   26.35
   4  -9   4  128.40   17.53
   4   9   5    0.47    6.22
  -4   9  -5    5.86    5.69
   4  -9   5    2.29    4.22
  -4  -9  -5    0.69    6.14
   4  -9   5    0.59    6.98
   4   9   6  111.34   18.26
  -4   9  -6  105.77   17.53
   4  -9   6  111.49   13.48
  -4  -9  -6   83.04   18.15
   4  -9   6  125.82   14.17
   4 -10  -5   24.86    7.85
   4 -10  -4    4.93    5.58
   4 -10  -4    7.51    5.73
  -4  10   3  147.72   14.75
   4 -10  -3  186.00   20.09
  -4 -10   3  166.80   19.47
   4 -10  -3  174.84   20.88
  -4  10   2    7.48    6.70
   4 -10  -2   27.21    7.88
  -4 -10   2    3.83   15.76
   4 -10  -2   17.29    8.69
  -4  10   1   99.10   14.70
   4 -10  -1  113.42   15.07
  -4 -10   1   65.51   34.35
   4 -10  -1  100.91   16.97
  -4  10   0  676.99   52.92
   4 -10   0  715.41   54.53
  -4 -10   0  665.28   56.50
  -4 -10   0  598.35   88.91
   4 -10   0  731.60   47.72
  -4  10  -1  501.40   44.71
   4 -10   1  552.50   44.25
  -4 -10  -1  443.45   46.03
  -4 -10  -1  416.60   51.20
   4 -10   1  550.76   35.35
  -4  10  -2 4868.07  413.57
   4 -10   2 5036.03  388.93
  -4 -10  -2 4378.26  396.55
  -4 -10  -2 4585.62  425.14
   4 -10   2 5543.72  448.59
  -4  10  -3   37.67   20.94
   4 -10   3   50.81    8.98
  -4 -10  -3   30.51   15.43
  -4 -10  -3   42.36   17.04
   4 -10   3   59.63   11.51
  -4  10  -4   41.07   22.22
   4 -10   4   56.28    9.34
  -4 -10  -4   47.93   14.95
  -4 -10  -4   54.39   15.91
   4 -10   4   62.67   10.11
   4 -11  -2 1122.63   75.85
   4 -11  -2 1105.93   69.81
   4 -11  -1   11.79    5.97
   4 -11  -1    3.79    4.48
  -4 -11   1    4.84    6.62
  -4  11   0  159.39   12.85
   4 -11   0  342.84   37.06
  -4 -11   0  244.88   26.00
  -4  11  -1  153.29   20.94
  -4 -11  -1  125.18   15.74
  -4 -11  -1  176.41   24.22
   4 -11   1  186.34   18.34
  -4  11  -2  321.81   23.26
  -4 -11  -2  293.41   28.28
  -4 -11  -2  289.89   34.59
   4 -11   2  375.59   26.28
   5   0  -8  126.24   14.10
  -5   0   8  129.04   14.28
  -5   0   7    1.78    3.76
  -5   0   7    0.89    4.30
  -5   0   6  646.65   47.85
  -5   0   6  574.27   48.24
   5   0  -5    0.83   10.03
  -5   0   5   12.80    6.46
  -5   0   5    1.72    7.40
   5   0  -4   11.47   11.96
  -5   0   4   18.29    9.73
  -5   0   4   14.25    8.59
   5   0  -3    0.71    6.25
  -5   0   3    4.27    7.38
  -5   0   3   -0.67    4.01
  -5   0   2  547.19   49.64
  -5   0   2  582.93   46.10
  -5   0   1    0.05    5.33
  -5   0   1    1.63    6.67
  -5   0   1    2.75    4.88
  -5   0   0  352.29   61.29
  -5   0   0  350.58   43.18
  -5   0   0  322.38   30.96
   5   0   1    0.98    5.06
  -5   0  -1    0.07    4.86
  -5   0  -1    0.15    5.47
   5   0   2  146.65   21.32
   5   0   2   -0.55   11.58
  -5   0  -2  155.31   18.88
   5   0   3    1.39    6.12
  -5   0  -3   -1.85    5.21
  -5   0  -3   -1.01    4.78
  -5   0  -3    2.19    3.88
   5   0   4   11.39   11.85
  -5   0  -4   12.00    9.32
  -5   0  -4    7.30    7.80
  -5   0  -4    9.68    9.19
   5   0   5  127.83   19.33
  -5   0  -5    1.71   15.68
  -5   0  -5    0.43    8.06
  -5   0  -5   -0.41    8.39
   5   0   6   50.43   17.28
  -5   0  -6   37.76   25.74
  -5   0  -6   64.75   11.59
  -5   0  -6   53.94   13.38
   5   0   7   -0.67    3.67
  -5   0  -7    2.37    5.10
  -5   0  -7   -0.07    2.84
  -5   1   8   17.51    5.80
   5  -1  -8    7.77    6.21
  -5  -1   8   11.92    5.48
  -5   1   7  211.53   24.58
  -5   1   7  261.88   23.04
  -5  -1   7  216.63   23.53
  -5  -1   7  245.83   22.68
  -5   1   6    8.39    7.43
  -5   1   6    6.90    6.44
  -5  -1   6   10.11    6.79
  -5  -1   6    7.06    6.12
  -5   1   5  457.18   43.58
  -5   1   5  508.20   42.49
  -5  -1   5  456.25   41.94
   5  -1  -5  420.89   37.91
  -5  -1   5  497.44   38.01
   5   1  -4  307.87   41.23
  -5   1   4  351.07   37.90
  -5   1   4  382.31   35.95
  -5  -1   4  340.08   35.80
   5  -1  -4  373.68   44.42
  -5  -1   4  377.86   45.10
  -5   1   3  479.39   38.06
  -5   1   3  239.70   29.96
   5  -1  -3  225.14   43.52
  -5  -1   3  273.53   28.60
  -5  -1   3  281.04   35.89
  -5  -1   3  259.28   48.86
  -5   1   2   23.66   10.94
  -5   1   2   19.21   10.49
   5  -1  -2   17.91   16.44
  -5  -1   2   26.75    8.97
  -5  -1   2   13.63   13.13
  -5  -1   2   19.05   10.64
  -5   1   1   76.32   18.34
  -5   1   1   82.75   16.90
  -5  -1   1  101.47   14.42
  -5  -1   1   95.49   21.45
  -5  -1   1   80.18   17.45
  -5   1   0    7.30    7.12
  -5   1   0    5.04   10.58
  -5   1   0    8.48   12.75
  -5  -1   0   12.54    9.09
   5   1   1    6.26    8.79
  -5   1  -1    7.82    9.38
  -5   1  -1    5.82    8.19
  -5   1  -1    4.05    6.42
   5  -1   1    4.89    7.51
  -5  -1  -1    3.10   14.76
  -5  -1  -1    6.69    8.31
   5   1   2   23.44   13.58
  -5   1  -2   24.60   11.88
  -5   1  -2   15.54   12.93
  -5   1  -2   28.00   16.04
  -5  -1  -2   19.60   11.79
   5  -1   2   18.18   11.42
  -5  -1  -2   21.24   27.38
   5  -1   2   13.00    9.07
   5   1   3  457.97   55.11
  -5   1  -3  510.37   49.50
  -5   1  -3  454.49   46.29
  -5   1  -3  433.20   39.73
  -5  -1  -3  419.97   36.93
  -5  -1  -3  577.27   89.95
  -5  -1  -3  406.24   44.67
   5  -1   3  389.48   46.92
  -5   1  -4    8.48    8.01
   5   1   4    8.78   11.33
  -5   1  -4   13.95    8.75
  -5   1  -4   14.21    8.89
  -5  -1  -4    6.57   15.91
  -5  -1  -4    5.99   14.22
   5  -1   4    8.95    9.75
  -5  -1  -4    1.42    7.29
   5   1   5 2304.65  202.44
  -5   1  -5 2213.80  170.17
  -5   1  -5 2810.67  197.62
  -5   1  -5 2180.74  171.37
  -5  -1  -5 1888.69  147.37
  -5  -1  -5 2342.77  176.14
  -5  -1  -5 2011.83  169.23
   5  -1   5 2111.59  179.51
   5   1   6   29.25   23.50
  -5   1  -6   23.74   11.83
  -5   1  -6   13.93   11.36
   5  -1   6   39.36   14.72
  -5  -1  -6   46.72   10.69
  -5  -1  -6   56.73   10.64
  -5  -1  -6   30.37   13.28
   5   1   7    8.07    7.34
  -5   1  -7    6.64    5.72
  -5   1  -7    2.77    5.82
  -5  -1  -7    1.98    5.49
   5  -1   7   13.01    7.24
  -5  -1  -7    7.44    6.65
   5   2  -7    1.55    2.77
   5  -2  -7   -0.97    3.76
  -5   2   6  354.22   35.89
  -5   2   6  364.69   31.42
  -5  -2   6  364.69   31.89
  -5  -2   6  392.98   29.70
  -5   2   5 2311.42  212.17
  -5   2   5 2436.63  182.61
  -5  -2   5 2377.21  178.23
   5  -2  -5 2314.25  172.89
  -5  -2   5 2597.13  182.37
   5   2  -4    4.88    7.73
  -5   2   4    3.40    7.33
  -5   2   4    3.23    6.69
  -5  -2   4    6.35    6.74
   5  -2  -4    1.59   15.17
  -5  -2   4    4.99    5.16
  -5   2   3 1237.12   95.86
  -5   2   3 1156.05  116.28
   5  -2  -3 1189.22  111.45
  -5  -2   3 1159.02  116.67
  -5  -2   3 1181.31   79.48
  -5  -2   3 1190.49   94.40
  -5   2   2   81.39   18.03
  -5   2   2   79.22   17.61
  -5  -2   2   71.79   16.82
   5  -2  -2   81.31   26.29
  -5  -2   2   80.88   19.93
  -5   2   1  223.17   27.03
  -5   2   1  228.58   27.99
  -5  -2   1  184.21   25.84
   5  -2  -1  225.44   41.88
  -5   2   0   17.91    8.79
  -5   2   0   11.25    8.79
  -5  -2   0   11.51   10.34
   5  -2   0    2.10   14.49
  -5  -2   0   12.36   14.04
   5   2   1  831.96   76.62
  -5   2  -1 1001.79  105.15
  -5   2  -1  853.81   69.52
  -5  -2  -1  834.29   74.19
   5  -2   1  763.13   60.34
  -5  -2  -1 1009.42   96.26
  -5   2  -2   67.25   17.35
  -5   2  -2   78.14   20.41
   5   2   2   91.99   21.90
  -5   2  -2   78.57   18.49
  -5  -2  -2  103.29   25.22
  -5  -2  -2   83.00   19.01
   5  -2   2   49.42   17.33
   5  -2   2   72.06   17.99
   5   2   3  734.26   72.13
  -5   2  -3  652.78   55.09
  -5   2  -3  913.72   70.70
  -5   2  -3  794.36   63.67
  -5  -2  -3  680.99   61.67
   5  -2   3  740.54   63.92
  -5  -2  -3  876.73   79.46
   5  -2   3  388.42   47.92
  -5   2  -4    3.02    7.07
  -5   2  -4    3.02    5.85
   5   2   4    7.19    9.69
  -5   2  -4    3.35    7.15
  -5  -2  -4   16.96    9.35
  -5  -2  -4    4.33   13.29
   5  -2   4    0.02    8.49
   5  -2   4    5.09    8.03
  -5  -2  -4    4.29    5.53
   5   2   5  536.16   63.42
  -5   2  -5  549.75   47.87
  -5   2  -5  521.23   46.21
   5  -2   5  563.41   56.05
  -5  -2  -5  490.33   49.91
  -5  -2  -5  438.22   40.09
  -5  -2  -5  702.94   58.79
   5  -2   5  548.16   51.78
   5   2   6    8.24    9.50
  -5   2  -6   -0.46    6.27
  -5   2  -6    6.17    6.92
  -5  -2  -6    2.63    5.61
   5  -2   6   19.72    8.31
  -5  -2  -6    7.12    7.49
  -5  -2  -6   10.16    6.05
   5   2   7   58.84   14.91
  -5   2  -7   66.80   10.36
  -5   2  -7   65.83   12.53
  -5  -2  -7   48.01   10.32
   5  -2   7   59.05   11.96
  -5  -2  -7   54.78   13.52
  -5   3   7    1.93    3.27
   5  -3  -7   -0.15    3.56
  -5  -3   7   -0.15    3.99
  -5   3   6    1.75    3.72
  -5   3   6    1.09    5.43
  -5  -3   6   -0.09    2.93
  -5  -3   6   -0.20    2.50
  -5   3   5   94.59   17.56
  -5   3   5   92.40   16.51
  -5  -3   5   85.40   14.32
   5  -3  -5  110.15   16.54
  -5  -3   5   79.38   12.11
  -5   3   4   21.79   10.01
  -5   3   4   24.22   10.36
  -5  -3   4   15.17    8.82
   5  -3  -4   19.83   10.79
  -5   3   3   93.03   18.65
  -5  -3   3   86.72   18.75
  -5  -3   3   94.24   16.71
   5  -3  -3   96.59   25.98
  -5   3   2    1.81    4.05
  -5   3   2   -0.82    4.10
  -5  -3   2   -0.01    3.97
   5  -3  -2    1.83    6.33
  -5  -3   2   -0.52    4.58
  -5   3   1 1121.35   85.58
  -5   3   1  881.14   76.12
  -5  -3   1 1029.79   78.85
   5  -3  -1 1089.89  108.19
  -5  -3   1 1242.62  148.42
   5   3   0    5.11   12.45
  -5   3   0    3.74    7.11
  -5   3   0    7.37   13.29
   5  -3   0    4.79    5.32
  -5  -3   0    4.60   14.09
   5  -3   0    4.30   11.17
  -5  -3   0    5.04   10.24
   5   3   1 1938.09  166.37
  -5   3  -1 2070.30  154.89
  -5   3  -1 2006.91  161.33
   5  -3   1 2037.21  154.03
  -5  -3  -1 2157.35  170.80
   5  -3   1 2214.57  197.29
  -5  -3  -1 2284.75  198.97
   5   3   2   68.92   20.46
  -5   3  -2   54.08   16.88
  -5   3  -2   87.69   29.33
   5  -3   2   64.61   25.05
  -5  -3  -2   80.33   24.20
  -5  -3  -2   58.43   18.93
   5  -3   2   81.99   27.34
   5  -3   2   93.61   18.01
   5   3   3   20.91   22.77
  -5   3  -3   16.71   10.30
  -5   3  -3   29.57   10.39
   5  -3   3   15.64   14.27
  -5  -3  -3   20.02   14.93
  -5  -3  -3   18.57   11.55
   5  -3   3   26.72   11.59
   5  -3   3   17.68   10.09
   5   3   4   93.83   23.10
  -5   3  -4   51.00   15.00
  -5   3  -4   77.04   15.07
   5  -3   4   72.34   19.51
  -5  -3  -4   94.09   21.66
  -5  -3  -4   73.69   27.54
   5  -3   4   63.08   30.39
   5  -3   4   63.51   16.47
   5   3   5   93.10   22.89
  -5   3  -5   95.10   14.23
  -5   3  -5   73.33   13.55
   5  -3   5  111.15   16.19
  -5  -3  -5  109.46   20.54
  -5  -3  -5   85.57   17.88
  -5  -3  -5   67.86   12.64
   5  -3   5    4.71   14.61
   5  -3   5   85.69   16.14
   5   3   6   10.01    7.77
  -5   3  -6   -0.00    3.51
  -5   3  -6    0.53    4.45
   5  -3   6    5.59    5.61
  -5  -3  -6    4.70    6.06
  -5  -3  -6    3.05    4.28
  -5  -3  -6    4.88   10.66
   5  -3   6   10.00    5.39
   5   3   7   73.84   22.94
   5  -3   7   76.21   11.68
   5  -3   7   69.35   12.05
  -5  -3  -7   76.63   21.96
  -5  -3  -7   52.69    8.54
  -5   4   7  190.05   17.97
   5  -4  -7  183.94   18.54
  -5   4   6  200.06   32.74
  -5   4   6  220.26   22.65
  -5   4   5  247.55   26.82
  -5   4   5  268.03   27.51
  -5  -4   5  264.10   21.90
   5  -4  -5  274.33   41.34
  -5   4   4   67.44   14.72
  -5   4   4   69.90   24.35
  -5  -4   4   67.69   12.70
   5  -4  -4   77.20   16.69
  -5   4   3   21.72    9.91
  -5  -4   3   11.82    9.94
  -5  -4   3   28.59    8.76
   5  -4  -3   22.29   11.93
  -5   4   2   16.39    7.14
  -5   4   2    4.98    7.31
  -5  -4   2    3.83    6.31
   5  -4  -2    4.01   14.28
  -5  -4   2    2.09    7.52
  -5   4   1 1067.50  100.98
   5  -4  -1  887.38   61.27
  -5  -4   1 1017.77   93.21
  -5  -4   1  954.91   70.28
   5  -4  -1 1124.35  103.31
   5   4   0  222.97   30.47
  -5   4   0  245.07   27.26
  -5   4   0  189.09   28.55
   5  -4   0  196.67   22.50
  -5  -4   0  258.48   26.23
   5  -4   0  246.30   41.85
  -5  -4   0  268.31   38.23
   5   4   1  980.84   89.20
  -5   4  -1 1216.96   83.00
  -5   4  -1  971.36   83.35
   5  -4   1 1042.75   98.62
  -5  -4  -1 1307.87   96.91
   5  -4   1 1283.62  113.81
  -5  -4  -1 1151.23  107.52
   5   4   2    5.70    5.85
  -5   4  -2   -0.46    5.04
  -5   4  -2    0.18    3.61
   5  -4   2    0.89    4.56
  -5  -4  -2    0.86    6.81
  -5  -4  -2    1.17    5.16
   5  -4   2   -0.18    6.76
   5  -4   2    0.71    3.57
   5   4   3  117.50   26.33
  -5   4  -3  104.40   20.95
  -5   4  -3  143.64   16.12
   5  -4   3  128.87   22.08
  -5  -4  -3  151.66   28.89
  -5  -4  -3  147.49   22.90
   5  -4   3  162.38   26.49
   5  -4   3  140.99   17.78
   5   4   4   35.22   28.55
  -5   4  -4   48.64    8.77
  -5   4  -4   -0.04   11.88
   5  -4   4   42.98   11.30
  -5  -4  -4   53.32   13.43
   5  -4   4   62.90   13.53
  -5  -4  -4   44.26   17.15
  -5   4  -5  500.20   41.61
   5   4   5  613.46   61.10
  -5   4  -5  604.89   37.67
   5  -4   5  685.58   52.43
  -5  -4  -5  701.88   61.11
  -5  -4  -5  582.04   48.87
   5  -4   5  672.75   48.03
   5   4   6    0.93    5.70
  -5   4  -6    0.09    3.29
   5  -4   6    2.66    3.90
  -5  -4  -6    3.25    4.81
  -5  -4  -6    0.56    6.99
   5  -4   6    1.12    4.26
  -5   5   6   65.24   11.75
   5  -5  -6   75.27   11.67
  -5   5   5  526.54   38.46
  -5   5   5  497.23   39.51
   5  -5  -5  475.31   34.26
  -5   5   4  535.62   40.51
  -5   5   4  442.32   40.21
   5  -5  -4  605.02   47.79
  -5   5   3    3.47    9.72
  -5   5   3   14.57    6.66
  -5  -5   3    0.28    4.82
   5  -5  -3   10.37    7.72
  -5  -5   3    6.29    5.91
  -5   5   2   60.80   12.42
  -5   5   2   50.52   13.83
  -5  -5   2   57.28   10.78
   5  -5  -2   64.32   16.68
  -5  -5   2   47.83   14.01
  -5   5   1    2.98    6.29
   5  -5  -1    0.64    8.62
  -5  -5   1    2.43    9.42
  -5  -5   1   14.75    5.78
   5  -5  -1    3.75    8.50
   5   5   0  170.92   27.27
  -5   5   0  256.44   23.02
  -5   5   0  179.27   26.67
   5  -5   0  218.26   21.73
  -5  -5   0  211.17   22.10
   5  -5   0  210.90   29.55
  -5  -5   0  191.90   34.36
   5   5   1    0.52    5.01
  -5   5  -1    2.19    5.69
  -5   5  -1    1.86    4.58
   5  -5   1    0.35    3.73
  -5  -5  -1    0.45    5.68
[truncated: 8,441 more chars]
