# Supplementary material for: Crystal structure of β-d,l-allose
Source: Acta Crystallogr E Crystallogr Commun. 2015 Jan 31;71(Pt 2):o139. doi: 10.1107/S2056989015000353 (PMC4384602; doi:10.1107/S2056989015000353)
Supplement: Supplementary file 2 [file e-71-0o139-Isup2.hkl]

#
# h,k,l, Fc-squared, Fo-squared, sigma(Fo-squared), status flag
#
data_I
_shelx_title ' allose9'
_shelx_refln_list_code          4
_shelx_F_calc_maximum      134.57
_exptl_crystal_F_000       384.00
_reflns_d_resolution_high  0.8302

loop_
 _space_group_symop_operation_xyz
 'x, y, z'
 '-x, y+1/2, -z+1/2'
 '-x, -y, -z'
 'x, -y-1/2, z-1/2'

_cell_length_a     4.9821
_cell_length_b    12.5624
_cell_length_c    11.8156
_cell_angle_alpha  90.000
_cell_angle_beta   91.126
_cell_angle_gamma  90.000

_shelx_F_squared_multiplier     1.000

loop_
 _refln_index_h
 _refln_index_k
 _refln_index_l
 _refln_F_squared_calc
 _refln_F_squared_meas
 _refln_F_squared_sigma
 _refln_observed_status
   1   0   0         12.83         17.18         0.23 o
   2   0   0       5688.54       5816.83       252.71 o
   3   0   0        606.36        687.46        19.60 o
   4   0   0          8.22          4.97         1.08 o
   5   0   0         53.76         50.38         3.49 o
   6   0   0         48.40         51.68         3.35 o
   1   1   0        506.41        522.04         6.72 o
   2   1   0       2372.37       2566.52        61.62 o
   3   1   0        101.26        104.07         1.97 o
   4   1   0        391.90        459.52        15.05 o
   5   1   0          0.88          1.26         0.69 o
   0   2   0        878.65        726.46        13.93 o
   1   2   0        491.74        494.28         6.86 o
   2   2   0          6.76         22.64         0.75 o
   3   2   0        198.44        211.17         4.24 o
   4   2   0        978.60       1063.33        36.57 o
   5   2   0          1.57          1.76         0.71 o
   1   3   0        291.76        296.08         4.39 o
   2   3   0         29.93         35.79         0.53 o
   3   3   0         49.09         47.27         1.42 o
   4   3   0        125.35        105.21         3.50 o
   5   3   0          0.21          0.73         0.50 o
   0   4   0       2134.05       1936.21        48.52 o
   1   4   0        108.71         98.95         1.62 o
   2   4   0         42.73         36.99         0.68 o
   3   4   0          7.90         10.57         1.13 o
   4   4   0        321.67        340.63        11.34 o
   5   4   0         32.97         34.58         1.64 o
   1   5   0        295.39        290.56         3.37 o
   2   5   0          2.94          1.32         0.14 o
   3   5   0         47.33         49.30         2.02 o
   4   5   0        339.23        342.50        14.01 o
   5   5   0         28.32         32.00         1.44 o
   0   6   0        296.05        351.29         6.47 o
   1   6   0        160.55        134.94         2.66 o
   2   6   0         19.72         20.52         0.76 o
   3   6   0         67.07         72.66         4.55 o
   4   6   0         68.77         63.99         3.59 o
   5   6   0          0.30          0.27         0.35 o
   1   7   0        200.67        213.44         3.27 o
   2   7   0         14.84         15.07         0.69 o
   3   7   0         17.07         19.12         1.20 o
   4   7   0          0.68          1.15         0.68 o
   5   7   0          0.02          0.17         0.40 o
   0   8   0        245.79        252.21         5.65 o
   1   8   0        341.18        325.42         5.67 o
   2   8   0          7.12         10.31         2.42 o
   3   8   0          5.08          4.10         0.69 o
   4   8   0        142.93        132.42         8.48 o
   5   8   0          2.22          1.76         0.47 o
   1   9   0         53.33         61.73         1.66 o
   2   9   0        103.70        106.38         2.89 o
   3   9   0          6.82          7.06         0.78 o
   4   9   0         12.52         12.00         1.16 o
   0  10   0          3.17          1.52         0.50 o
   1  10   0          3.65          3.14         0.57 o
   2  10   0         33.30         36.78         1.70 o
   3  10   0         75.82         74.36         3.10 o
   4  10   0        101.86        104.39         3.79 o
   1  11   0          2.21          4.67         1.40 o
   2  11   0        296.69        288.20         8.01 o
   3  11   0         76.78         77.11         3.42 o
   4  11   0         41.34         31.24         7.80 o
   0  12   0        161.54        162.81         6.86 o
   1  12   0          0.11          0.14         0.29 o
   2  12   0         25.75         28.50         1.56 o
   3  12   0         22.20         24.20         1.37 o
   1  13   0          4.37          5.01         0.81 o
   2  13   0         32.46         36.42         3.16 o
   3  13   0         12.60         13.53         1.36 o
   0  14   0        120.70        131.92         5.77 o
   1  14   0          0.27          0.41         0.46 o
   2  14   0          1.70          0.87         0.66 o
  -5   1   1         14.25         13.39         1.16 o
  -4   1   1         64.26         63.12         2.20 o
  -3   1   1        694.18        829.76        18.09 o
  -2   1   1        439.72        504.08         7.36 o
  -1   1   1       4763.44       4657.19       126.25 o
   0   1   1          0.05          0.30         0.04 o
   1   1   1      18108.83      18976.82       632.25 o
   2   1   1        281.63        259.59         3.52 o
   3   1   1        634.72        769.26        19.18 o
   4   1   1         43.43         51.14         2.48 o
   5   1   1          0.45          0.83         0.47 o
  -5   2   1         46.49         32.17         2.19 o
  -4   2   1         11.91         14.07         1.57 o
  -3   2   1       2186.51       2413.09        72.87 o
  -2   2   1         85.18        102.39         1.44 o
  -1   2   1       2057.08       1946.29        37.19 o
   0   2   1        204.39        184.84         2.50 o
   1   2   1        415.65        442.40         6.58 o
   2   2   1       1688.23       1831.58        37.41 o
   3   2   1        495.23        540.71        10.28 o
   4   2   1         22.81         24.47         1.79 o
   5   2   1        135.52        129.42         5.02 o
  -5   3   1        138.51        157.21         7.51 o
  -4   3   1         40.12         42.18         2.18 o
  -3   3   1        987.75       1049.16        26.02 o
  -2   3   1        697.88        704.88        12.01 o
  -1   3   1         39.67         32.87         0.67 o
   0   3   1        824.84        724.87         9.42 o
   1   3   1       1442.24       1381.69        23.69 o
   2   3   1         14.83         18.18         0.30 o
   3   3   1          4.75          4.73         0.40 o
   4   3   1          5.52          9.95         2.03 o
   5   3   1        310.24        316.27         9.69 o
  -5   4   1        151.31        148.01         5.79 o
  -4   4   1         39.07         36.95         1.86 o
  -3   4   1        801.78        806.13        26.16 o
  -2   4   1        202.40        201.96         4.56 o
  -1   4   1       1308.81       1276.11        20.64 o
   0   4   1        180.96        160.48         2.28 o
   1   4   1       1028.35       1043.99        16.48 o
   2   4   1         80.84         80.04         1.33 o
   3   4   1          4.50          4.06         0.75 o
   4   4   1         24.48         27.71         1.58 o
   5   4   1        169.94        171.57         7.26 o
  -5   5   1          0.92          0.85         0.49 o
  -4   5   1         14.39         17.18         1.37 o
  -3   5   1         25.39         22.51         0.98 o
  -2   5   1          4.67          5.35         0.22 o
  -1   5   1        279.32        231.98         3.95 o
   0   5   1         23.06         26.02         0.61 o
   1   5   1          5.57          3.72         0.17 o
   2   5   1          7.03          5.31         0.23 o
   3   5   1          0.46          1.47         0.34 o
   4   5   1          0.02          0.22         0.33 o
   5   5   1          0.13          0.10         0.28 o
  -5   6   1          3.27          2.42         0.60 o
  -4   6   1         23.86         25.37         1.67 o
  -3   6   1        102.91        107.35         5.62 o
  -2   6   1        170.40        147.89         2.74 o
  -1   6   1       1601.79       1618.39        30.69 o
   0   6   1         20.06         21.25         0.39 o
   1   6   1        507.04        519.94         7.36 o
   2   6   1          6.39          7.45         0.32 o
   3   6   1        488.68        494.89        13.80 o
   4   6   1         16.22         16.31         1.36 o
   5   6   1          2.37          0.70         0.36 o
  -5   7   1         20.64         19.46         1.37 o
  -4   7   1          0.06          0.20         0.42 o
  -3   7   1       1070.37        976.52        37.31 o
  -2   7   1        372.85        352.91         8.07 o
  -1   7   1       2524.71       2475.69        60.02 o
   0   7   1        326.05        298.12         4.10 o
   1   7   1        180.34        176.90         3.22 o
   2   7   1          0.03          0.31         0.20 o
   3   7   1        676.06        655.89        20.53 o
   4   7   1          5.45          5.78         0.89 o
   5   7   1         60.05         55.45         2.53 o
  -5   8   1         85.34         85.02         3.27 o
  -4   8   1          1.48          1.92         0.81 o
  -3   8   1        426.09        399.78        18.06 o
  -2   8   1         70.51         60.73         1.74 o
  -1   8   1        317.64        338.22         6.61 o
   0   8   1         18.72         23.48         0.60 o
   1   8   1         57.59         61.23         1.31 o
   2   8   1        325.17        310.73         7.93 o
   3   8   1          4.85          5.41         0.77 o
   4   8   1          0.28          0.37         0.49 o
   5   8   1        215.34        198.86         6.76 o
  -4   9   1         33.90         31.49         1.86 o
  -3   9   1         57.95         51.15         2.24 o
  -2   9   1          1.23          2.56         0.59 o
  -1   9   1       1079.76       1099.59        32.78 o
   0   9   1         28.56         29.68         0.95 o
   1   9   1          1.02          0.88         0.30 o
   2   9   1         80.29         82.64         2.56 o
   3   9   1        208.92        186.51         6.05 o
   4   9   1          8.25          6.75         0.96 o
  -4  10   1         14.59         15.39         1.30 o
  -3  10   1          0.78          0.45         0.43 o
  -2  10   1         17.25         16.11         1.12 o
  -1  10   1         34.76         34.40         1.57 o
   0  10   1          1.96          2.12         0.50 o
   1  10   1        568.66        542.97        14.75 o
   2  10   1          2.64          1.62         0.51 o
   3  10   1        260.29        254.19         7.53 o
   4  10   1         80.16         76.56         3.77 o
  -4  11   1          1.04          0.98         0.47 o
  -3  11   1          8.93          8.73         1.06 o
  -2  11   1         36.58         34.26         1.99 o
  -1  11   1        164.74        180.58         5.16 o
   0  11   1          2.76          3.06         0.66 o
   1  11   1        121.12        128.72         4.10 o
   2  11   1          5.80          8.01         2.10 o
   3  11   1        169.03        175.90         5.28 o
   4  11   1         26.20         23.98         1.83 o
  -3  12   1         30.31         31.46         4.09 o
  -2  12   1         75.24         77.86         3.02 o
  -1  12   1         50.09         48.39         2.82 o
   0  12   1        138.51        146.47         4.52 o
   1  12   1        353.07        351.23        10.82 o
   2  12   1         46.04         48.07         2.30 o
   3  12   1         45.48         38.97         1.81 o
  -3  13   1          6.37          5.18         1.09 o
  -2  13   1         12.68         13.25         1.15 o
  -1  13   1         86.64         86.96         2.90 o
   0  13   1          0.13          0.07         0.31 o
   1  13   1         14.41         15.78         1.21 o
   2  13   1          0.38          0.37         0.37 o
   3  13   1         57.82         56.22         2.99 o
  -2  14   1         20.40         19.43         2.65 o
  -1  14   1         34.84         41.60         1.81 o
   0  14   1          3.39          2.01         0.50 o
   1  14   1          0.02          0.25         0.36 o
   2  14   1          0.42          0.38         0.41 o
   0  15   1          0.20          0.43         0.40 o
  -5   0   2         77.61         85.19         5.08 o
  -4   0   2         39.23         36.65         5.18 o
  -3   0   2         22.47         27.16         1.01 o
  -2   0   2       2774.05       3014.51       101.88 o
  -1   0   2        125.38        127.93         1.94 o
   0   0   2       2939.49       2694.23        87.44 o
   1   0   2         11.31         13.96         0.26 o
   2   0   2        316.93        376.56         7.17 o
   3   0   2        141.62        144.04         3.97 o
   4   0   2          8.80          9.51         1.22 o
   5   0   2         18.72         16.93         6.70 o
  -5   1   2          2.68          3.09         0.68 o
  -4   1   2         10.47         19.48         1.67 o
  -3   1   2         53.05         62.05         1.55 o
  -2   1   2       1451.36       1653.39        33.51 o
  -1   1   2         41.68         34.12         0.73 o
   0   1   2          0.63          2.70         0.14 o
   1   1   2        881.41        945.88        13.73 o
   2   1   2        554.64        581.80         8.55 o
   3   1   2        153.82        163.75         3.03 o
   4   1   2          1.59          3.69         0.73 o
   5   1   2          2.75          2.97         0.67 o
  -5   2   2         10.80         11.77         1.28 o
  -4   2   2          0.22          0.16         0.36 o
  -3   2   2         25.82         29.15         0.97 o
  -2   2   2         39.80         31.02         0.79 o
  -1   2   2        251.78        255.66         4.15 o
   0   2   2          5.77          6.92         0.12 o
   1   2   2        132.41        142.84         1.69 o
   2   2   2         63.71         80.42         1.53 o
   3   2   2          0.54          1.34         0.32 o
   4   2   2        111.25        106.57         3.78 o
   5   2   2         10.84         11.64         1.02 o
  -5   3   2          0.00          0.06         0.30 o
  -4   3   2        332.00        279.47        11.02 o
  -3   3   2         50.48         47.42         1.32 o
  -2   3   2        477.24        448.40         8.86 o
  -1   3   2        715.00        700.18        11.43 o
   0   3   2        239.45        215.96         3.14 o
   1   3   2        399.53        406.06         5.19 o
   2   3   2        769.84        837.97        12.91 o
   3   3   2        228.10        240.93         4.86 o
   4   3   2         10.53         12.81         1.18 o
   5   3   2         10.10         11.16         1.13 o
  -5   4   2          0.31          0.97         0.51 o
  -4   4   2          7.00         10.33         1.02 o
  -3   4   2          8.25          4.76         0.48 o
  -2   4   2        198.55        195.66         3.33 o
  -1   4   2        787.08        806.08        13.28 o
   0   4   2        569.32        510.20         6.94 o
   1   4   2         67.32         71.12         0.93 o
   2   4   2         36.41         31.27         0.66 o
   3   4   2        100.04        107.95         2.40 o
   4   4   2         51.31         51.80         2.24 o
   5   4   2          0.04          0.15         0.25 o
  -5   5   2          9.56          8.49         0.88 o
  -4   5   2         22.62         21.01         1.35 o
  -3   5   2        433.34        437.69        22.69 o
  -2   5   2         57.76         52.56         1.32 o
  -1   5   2        282.95        263.89         3.34 o
   0   5   2       6764.90       6165.20       166.06 o
   1   5   2          0.21          1.32         0.20 o
   2   5   2         54.22         56.97         1.17 o
   3   5   2         76.03         78.97         3.16 o
   4   5   2         87.91         87.71         3.41 o
   5   5   2         13.36         14.46         1.02 o
  -5   6   2          0.14          0.20         0.31 o
  -4   6   2          6.79         13.28         2.27 o
  -3   6   2         13.18         13.27         1.04 o
  -2   6   2        590.50        553.77         9.87 o
  -1   6   2        220.20        205.86         2.87 o
   0   6   2       2286.84       2396.23        50.61 o
   1   6   2         12.19         11.72         0.34 o
   2   6   2         21.69         18.06         0.59 o
   3   6   2         85.45         80.95         2.61 o
   4   6   2        360.89        334.76        12.67 o
   5   6   2         16.19         14.72         1.07 o
  -5   7   2         10.48          9.53         1.55 o
  -4   7   2        417.36        387.24        22.25 o
  -3   7   2         48.53         49.33         2.73 o
  -2   7   2        657.07        624.58        18.26 o
  -1   7   2         83.68         79.56         1.23 o
   0   7   2       1177.25       1266.37        23.20 o
   1   7   2         27.47         24.52         0.56 o
   2   7   2         65.01         76.84         1.90 o
   3   7   2         38.29         40.44         1.89 o
   4   7   2        237.74        223.66        11.47 o
   5   7   2          0.72          1.18         0.44 o
  -5   8   2          2.44          2.77         0.73 o
  -4   8   2         51.37         47.21         2.71 o
  -3   8   2         18.12         17.42         1.58 o
  -2   8   2        457.60        447.05        11.74 o
  -1   8   2         98.79         90.75         1.91 o
   0   8   2        267.46        261.98         4.17 o
   1   8   2         75.25         67.24         1.41 o
   2   8   2         11.55         12.72         0.83 o
   3   8   2         10.37         10.96         1.20 o
   4   8   2         37.68         35.24         1.80 o
   5   8   2          0.36          0.76         0.44 o
  -4   9   2        950.21        894.09        39.50 o
  -3   9   2          1.32          1.00         0.55 o
  -2   9   2        761.37        759.99        25.73 o
  -1   9   2         73.56         65.61         2.28 o
   0   9   2         10.38         10.97         0.73 o
   1   9   2          8.55          9.40         0.67 o
   2   9   2         13.17         11.61         1.05 o
   3   9   2         62.01         59.27         2.69 o
   4   9   2        201.42        200.41         8.57 o
  -4  10   2          1.31          2.32         0.72 o
  -3  10   2          0.65          0.82         0.71 o
  -2  10   2        538.90        524.59        16.89 o
  -1  10   2        119.13        124.09         3.83 o
   0  10   2       1497.89       1650.22        55.86 o
   1  10   2          8.10          8.21         0.79 o
   2  10   2         50.94         51.82         2.30 o
   3  10   2         10.52         10.31         1.04 o
   4  10   2        763.78        752.83        28.42 o
  -4  11   2        161.77        168.06         7.75 o
  -3  11   2         15.62         17.79         1.45 o
  -2  11   2         68.44         68.90         2.86 o
  -1  11   2          7.36          6.81         0.90 o
   0  11   2       1156.60       1158.00        38.90 o
   1  11   2         77.94         80.21         3.27 o
   2  11   2       1540.10       1506.19        64.94 o
   3  11   2         11.89         13.75         1.07 o
   4  11   2         47.23         49.29         2.75 o
  -3  12   2          0.90          1.23         0.57 o
  -2  12   2         13.18         11.26         1.24 o
  -1  12   2         19.82         18.69         1.31 o
   0  12   2         12.68          9.62         1.00 o
   1  12   2          0.59          1.02         0.61 o
   2  12   2         18.81         19.59         1.44 o
   3  12   2          6.15          5.45         0.85 o
  -2  13   2         24.61         22.12         1.43 o
  -1  13   2          1.40          1.81         0.59 o
   0  13   2          1.91          6.28         0.82 o
   1  13   2         73.78         79.53         3.14 o
   2  13   2         63.51         58.64         2.24 o
  -2  14   2          5.44          8.47         1.13 o
  -1  14   2         29.28         29.46         1.60 o
   0  14   2         44.74         46.95         1.93 o
   1  14   2          8.62          5.35         0.80 o
   2  14   2          2.88          1.70         0.59 o
  -5   1   3         30.80         46.86         5.03 o
  -4   1   3          0.02          1.04         0.54 o
  -3   1   3          5.25          6.20         1.14 o
  -2   1   3        566.79        569.24         8.04 o
  -1   1   3          0.70          1.64         0.23 o
   0   1   3        214.32        208.28         2.13 o
   1   1   3        901.87        981.64        14.53 o
   2   1   3         73.14         68.98         0.95 o
   3   1   3       2271.64       2399.63        76.47 o
   4   1   3          0.01          5.17         1.75 o
   5   1   3         58.94         66.68         2.49 o
  -5   2   3        155.64        179.07         6.11 o
  -4   2   3          4.35          6.47         0.95 o
  -3   2   3        175.33        165.92         5.55 o
  -2   2   3         64.83         70.26         1.15 o
  -1   2   3        118.90        120.04         1.47 o
   0   2   3        612.34        608.27         8.10 o
   1   2   3        356.55        373.23         4.41 o
   2   2   3        357.07        346.42         4.50 o
   3   2   3        179.53        185.17         4.50 o
   4   2   3          0.00          0.39         0.41 o
   5   2   3        105.18        108.28         6.38 o
  -5   3   3         16.83         13.86         1.44 o
  -4   3   3          5.54          7.84         0.98 o
  -3   3   3        256.84        242.71         5.40 o
  -2   3   3        348.89        354.74         5.67 o
  -1   3   3       2234.26       2228.12        45.66 o
   0   3   3        153.30        150.56         1.49 o
   1   3   3        383.36        406.67         5.09 o
   2   3   3       1168.08       1178.58        21.33 o
   3   3   3        417.71        424.94        10.08 o
   4   3   3         14.28         16.64         1.28 o
   5   3   3          2.46          3.13         0.64 o
  -5   4   3          4.17          3.22         0.75 o
  -4   4   3         57.13         59.64         2.66 o
  -3   4   3          0.71          2.08         0.35 o
  -2   4   3        227.73        237.34         4.68 o
  -1   4   3       3637.07       3479.54        83.36 o
   0   4   3        346.66        327.54         3.85 o
   1   4   3         67.52         71.77         1.17 o
   2   4   3          0.22          0.71         0.14 o
   3   4   3          6.60          5.28         0.68 o
   4   4   3         24.39         24.97         1.44 o
   5   4   3         23.30         20.79         1.14 o
  -5   5   3          1.84          0.99         0.43 o
  -4   5   3          3.12          3.20         0.74 o
  -3   5   3          6.99          5.66         0.77 o
  -2   5   3         32.29         26.17         0.61 o
  -1   5   3         94.54        102.93         1.50 o
   0   5   3        153.17        130.77         1.41 o
   1   5   3        148.66        147.69         1.87 o
   2   5   3          2.30          1.77         0.19 o
   3   5   3          2.48          4.34         0.57 o
   4   5   3          0.00          0.45         0.41 o
   5   5   3          7.62          9.03         0.70 o
  -5   6   3         59.31         59.26         3.86 o
  -4   6   3         56.34         53.66         3.23 o
  -3   6   3          3.49          4.79         0.63 o
  -2   6   3        204.48        189.33         3.80 o
  -1   6   3        170.39        168.42         2.05 o
   0   6   3          0.09          0.38         0.09 o
   1   6   3       3204.06       3095.51        73.80 o
   2   6   3          8.46          7.19         0.43 o
   3   6   3        298.67        281.70         9.45 o
   4   6   3         36.42         37.79         2.03 o
   5   6   3         25.91         27.19         1.74 o
  -5   7   3          0.10          0.32         0.55 o
  -4   7   3          0.50          0.80         0.62 o
  -3   7   3        545.32        544.53        19.95 o
  -2   7   3         39.94         36.09         1.39 o
  -1   7   3        718.50        737.40        13.12 o
   0   7   3          4.88          3.14         0.29 o
   1   7   3        224.96        235.29         4.04 o
   2   7   3        278.61        251.73         7.59 o
   3   7   3        244.52        229.39         7.28 o
   4   7   3         59.27         60.58         3.03 o
   5   7   3        122.93        110.99         6.73 o
  -4   8   3         82.61         77.29         3.76 o
  -3   8   3       2392.97       2274.62       106.58 o
  -2   8   3         42.59         43.38         1.75 o
  -1   8   3        914.15        929.02        23.69 o
   0   8   3         63.95         58.20         1.45 o
   1   8   3        390.27        359.60         7.78 o
   2   8   3         15.10         17.19         1.07 o
   3   8   3          0.53          0.74         0.48 o
   4   8   3          0.00          0.27         0.43 o
  -4   9   3          4.44          2.97         0.72 o
  -3   9   3         50.38         49.39         2.24 o
  -2   9   3         41.21         41.08         2.10 o
  -1   9   3       1011.70       1005.34        33.61 o
   0   9   3          5.25          8.46         0.78 o
   1   9   3         10.91         13.25         0.88 o
   2   9   3         61.93         64.50         3.01 o
   3   9   3         25.00         21.66         1.51 o
   4   9   3          5.04          5.22         0.97 o
  -4  10   3         24.43         24.96         1.37 o
  -3  10   3        110.88        114.14         4.47 o
  -2  10   3         22.71         23.05         1.61 o
  -1  10   3        949.82        940.06        31.95 o
   0  10   3         57.73         57.65         2.46 o
   1  10   3        726.16        702.00        20.05 o
   2  10   3         33.90         33.02         2.09 o
   3  10   3        279.27        276.98        10.33 o
   4  10   3          8.46          7.30         0.87 o
  -3  11   3         39.23         40.09         2.13 o
  -2  11   3         41.47         40.45         2.16 o
  -1  11   3        278.07        294.67         8.72 o
   0  11   3         82.46         86.07         2.94 o
   1  11   3         46.73         54.74         2.54 o
   2  11   3         10.23         10.13         1.06 o
   3  11   3         16.56         15.83         1.16 o
  -3  12   3        273.78        281.79        12.33 o
  -2  12   3         78.20         81.82         3.05 o
  -1  12   3          3.33          0.52         0.46 o
   0  12   3         38.51         41.17         2.08 o
   1  12   3        431.93        416.60        13.10 o
   2  12   3          3.47          3.76         0.95 o
   3  12   3        304.40        304.71         9.55 o
  -2  13   3         16.13         17.28         1.24 o
  -1  13   3          2.64          0.77         0.51 o
   0  13   3         45.95         48.36         2.05 o
   1  13   3          8.83          8.00         0.97 o
   2  13   3         53.02         55.84         2.87 o
  -1  14   3          8.66         13.53         1.12 o
   0  14   3          8.64         11.24         0.80 o
   1  14   3         94.16        111.46         3.35 o
  -5   0   4          1.09          2.23         0.85 o
  -4   0   4          0.73          1.31         0.89 o
  -3   0   4        126.87        151.82         6.04 o
  -2   0   4        597.63        595.77        20.80 o
  -1   0   4       3251.37       3417.20       119.82 o
   0   0   4       3553.17       3727.06       113.19 o
   1   0   4         46.63         55.07         0.96 o
   2   0   4       4008.67       4374.44       166.50 o
   3   0   4          0.23          0.37         0.29 o
   4   0   4       3121.91       3524.18       242.82 o
   5   0   4          1.25          1.48         0.69 o
  -5   1   4         53.13         53.57         2.42 o
  -4   1   4        810.73        853.47        31.56 o
  -3   1   4          2.79          2.29         0.48 o
  -2   1   4        324.87        295.38         5.58 o
  -1   1   4        820.89        830.91        12.77 o
   0   1   4       8887.74       8533.74       243.72 o
   1   1   4         16.43         16.89         0.30 o
   2   1   4        603.71        581.67         8.90 o
   3   1   4         15.56         18.04         1.78 o
   4   1   4        338.07        353.48        14.99 o
   5   1   4          1.18          1.29         0.51 o
  -5   2   4          0.09          0.65         0.43 o
  -4   2   4        852.06        890.43        33.20 o
  -3   2   4        150.30        164.23         5.48 o
  -2   2   4       1065.32       1100.30        21.43 o
  -1   2   4         69.61         68.88         1.10 o
   0   2   4       2057.82       2209.11        43.84 o
   1   2   4         29.55         30.57         0.41 o
   2   2   4         11.77         13.31         0.44 o
   3   2   4        407.05        408.65         9.58 o
   4   2   4        127.05        130.94         4.20 o
   5   2   4          0.35          0.74         0.38 o
  -5   3   4          2.20          3.01         0.74 o
  -4   3   4        387.27        410.10        13.71 o
  -3   3   4         40.55         39.73         1.40 o
  -2   3   4        516.70        522.09         9.44 o
  -1   3   4         40.41         37.09         1.04 o
   0   3   4        513.53        486.75         6.49 o
   1   3   4          7.53          3.28         0.20 o
   2   3   4          3.47          2.93         0.27 o
   3   3   4          1.03          1.60         0.41 o
   4   3   4          0.05          2.62         0.97 o
   5   3   4          9.44         11.04         1.02 o
  -5   4   4          8.33         10.53         1.18 o
  -4   4   4        134.37        134.94         7.00 o
  -3   4   4         11.92         14.04         0.89 o
  -2   4   4        190.52        193.33         3.07 o
  -1   4   4        253.98        236.41         3.40 o
   0   4   4        744.54        797.85        12.60 o
   1   4   4         96.17         99.98         1.17 o
   2   4   4         24.06         24.63         0.96 o
   3   4   4        146.96        141.88         3.79 o
   4   4   4         47.36         49.17         2.30 o
   5   4   4          5.18          6.59         0.76 o
  -5   5   4         73.43         79.26         6.06 o
  -4   5   4         14.46         13.96         1.74 o
  -3   5   4         15.77         15.58         1.06 o
  -2   5   4        126.93        142.80         2.39 o
  -1   5   4         17.96         18.55         0.44 o
   0   5   4       1391.35       1405.60        25.84 o
   1   5   4         31.43         33.03         1.26 o
   2   5   4          3.71          3.53         0.55 o
   3   5   4          0.13          0.72         0.42 o
   4   5   4        212.45        183.68        11.79 o
   5   5   4          2.83          0.91         0.38 o
  -5   6   4         17.08         18.07         1.32 o
  -4   6   4        121.51        113.65         5.46 o
  -3   6   4          0.10          0.72         0.41 o
  -2   6   4        288.89        295.43         6.93 o
  -1   6   4         79.09         79.76         1.19 o
   0   6   4        104.76        120.45         1.97 o
   1   6   4        339.79        322.38         4.93 o
   2   6   4          0.06          0.61         0.28 o
   3   6   4        146.22        141.36         4.55 o
   4   6   4         99.85         99.60         4.31 o
   5   6   4          0.11          0.12         0.23 o
  -5   7   4          6.18          6.16         0.95 o
  -4   7   4         48.18         49.51         2.48 o
  -3   7   4          3.26          2.68         0.59 o
  -2   7   4        493.49        482.00        12.64 o
  -1   7   4         46.95         59.81         1.99 o
   0   7   4        137.27        142.69         2.41 o
   1   7   4         43.78         43.18         1.05 o
   2   7   4         25.62         22.59         1.11 o
   3   7   4          3.14          3.89         0.76 o
   4   7   4         31.15         26.80         1.95 o
   5   7   4          0.13          0.15         0.31 o
  -4   8   4          3.50          1.86         0.72 o
  -3   8   4         22.98         22.62         1.49 o
  -2   8   4         41.76         47.76         2.15 o
  -1   8   4        100.77         95.51         2.93 o
   0   8   4        440.02        444.12        10.41 o
   1   8   4         43.37         42.06         1.38 o
   2   8   4         10.05          8.55         0.81 o
   3   8   4         68.03         69.41         3.00 o
   4   8   4         41.24         40.11         2.28 o
  -4   9   4        121.86        118.99         5.17 o
  -3   9   4         74.00         72.97         3.29 o
  -2   9   4        328.71        319.54        12.27 o
  -1   9   4        138.18        143.07         4.41 o
   0   9   4        322.13        333.81         8.04 o
   1   9   4          4.22          4.12         0.62 o
   2   9   4         18.51         15.38         1.07 o
   3   9   4         24.97         26.55         1.73 o
   4   9   4         20.57         18.96         1.50 o
  -4  10   4          0.44          0.93         0.60 o
  -3  10   4         89.57         86.33         3.55 o
  -2  10   4        287.22        271.16         8.54 o
  -1  10   4        118.56        120.60         4.29 o
   0  10   4        553.99        583.14        16.46 o
   1  10   4          0.01          1.04         0.42 o
   2  10   4        205.39        196.06         5.49 o
   3  10   4          1.48          2.06         0.59 o
   4  10   4          7.38          8.41         0.84 o
  -3  11   4          2.52          2.29         0.68 o
  -2  11   4          6.59          6.37         0.94 o
  -1  11   4          1.32          1.22         0.59 o
   0  11   4        225.36        223.66         6.56 o
   1  11   4         38.42         43.43         2.04 o
   2  11   4        301.15        281.39         8.51 o
   3  11   4          2.07          1.49         0.45 o
  -3  12   4          4.44          4.77         1.18 o
  -2  12   4         20.39         17.35         1.35 o
  -1  12   4          4.78          6.13         0.96 o
   0  12   4         30.92         42.02         2.48 o
   1  12   4          9.60         11.35         1.09 o
   2  12   4         37.82         40.96         2.38 o
   3  12   4          7.66          8.51         0.87 o
  -2  13   4        209.27        256.15         7.61 o
  -1  13   4         26.79         29.16         1.85 o
   0  13   4        174.55        203.43         5.63 o
   1  13   4          1.78          1.99         0.59 o
   2  13   4          0.12          0.50         0.44 o
  -1  14   4         11.61         14.09         1.04 o
   0  14   4          8.06          6.29         0.72 o
   1  14   4          3.24          2.62         0.66 o
  -5   1   5         65.55         70.52         2.73 o
  -4   1   5         36.93         35.70         2.01 o
  -3   1   5         80.67         81.43         2.33 o
  -2   1   5        321.78        336.79         6.32 o
  -1   1   5         59.71         62.90         0.75 o
   0   1   5        422.69        396.90         4.92 o
   1   1   5       5074.37       5355.54       135.27 o
   2   1   5          2.11          1.97         0.28 o
   3   1   5       1078.35       1159.27        33.97 o
   4   1   5         26.14         28.33         1.88 o
   5   1   5        322.82        336.96        10.74 o
  -5   2   5        348.28        366.01        12.49 o
  -4   2   5        200.33        208.99         8.20 o
  -3   2   5        981.80        958.48        32.39 o
  -2   2   5         87.50         82.41         1.89 o
  -1   2   5        226.93        277.21         4.82 o
   0   2   5        520.29        468.66         6.19 o
   1   2   5       3958.46       4092.22        97.98 o
   2   2   5        314.74        293.57         4.36 o
   3   2   5         64.33         71.08         2.12 o
   4   2   5         85.53         89.71         3.27 o
   5   2   5         73.24         81.03         2.69 o
  -5   3   5         10.25         13.70         1.01 o
  -4   3   5         21.26         23.95         1.62 o
  -3   3   5       2424.63       2658.68       128.28 o
  -2   3   5         61.72         59.57         1.40 o
  -1   3   5       1633.49       1711.07        35.38 o
   0   3   5          2.91          4.48         0.25 o
   1   3   5          3.41          6.47         0.23 o
   2   3   5        132.10        123.43         1.99 o
   3   3   5         22.17         24.90         1.36 o
   4   3   5         45.92         42.90         2.14 o
   5   3   5         14.41         12.52         1.08 o
  -5   4   5         39.76         39.36         2.05 o
  -4   4   5          2.19          2.73         0.66 o
  -3   4   5        322.68        315.23         8.83 o
  -2   4   5         49.28         53.87         1.75 o
  -1   4   5       2493.74       2518.81        60.49 o
   0   4   5        367.34        364.13         5.33 o
   1   4   5        401.94        379.18         5.32 o
   2   4   5         46.07         45.31         1.19 o
   3   4   5         74.33         70.31         2.39 o
   4   4   5          0.65          1.08         0.57 o
   5   4   5         91.82         92.90         3.31 o
  -5   5   5         74.61         74.96         3.23 o
  -4   5   5          4.50          5.13         1.11 o
  -3   5   5        106.61         99.70         3.94 o
  -2   5   5         16.43         18.56         0.86 o
  -1   5   5        283.54        311.27         4.71 o
   0   5   5         43.13         37.57         0.74 o
   1   5   5        125.39        125.36         1.87 o
   2   5   5          8.29          8.27         0.61 o
   3   5   5          1.03          1.95         0.64 o
   4   5   5          6.49          5.13         0.94 o
   5   5   5         36.15         31.28         1.44 o
  -5   6   5         40.79         40.11         1.85 o
  -4   6   5         18.42         18.90         1.50 o
  -3   6   5         98.21         90.79         4.23 o
  -2   6   5        243.98        234.68         5.48 o
  -1   6   5        151.41        145.61         3.47 o
   0   6   5         14.70         11.47         0.48 o
   1   6   5         91.80        102.63         1.82 o
   2   6   5         43.28         40.58         1.55 o
   3   6   5        557.16        531.60        16.11 o
   4   6   5          4.53          3.53         0.71 o
   5   6   5          0.25          0.34         0.29 o
  -4   7   5         18.83         17.15         1.24 o
  -3   7   5        124.82        120.91         4.31 o
  -2   7   5          0.19          0.83         0.34 o
  -1   7   5         28.32         27.70         1.38 o
   0   7   5          6.65          5.14         0.47 o
   1   7   5        773.57        739.70        16.89 o
   2   7   5        283.86        259.65         9.68 o
   3   7   5        185.48        179.50         5.57 o
   4   7   5         13.82         11.00         1.87 o
  -4   8   5          3.38          4.53         0.80 o
  -3   8   5          2.24          5.65         1.73 o
  -2   8   5         59.63         53.09         2.56 o
  -1   8   5        516.45        483.64        13.69 o
   0   8   5         37.11         43.79         1.74 o
   1   8   5         90.23         90.00         2.64 o
   2   8   5        122.83        110.94         3.57 o
   3   8   5         31.02         26.55         1.68 o
   4   8   5          1.08          1.23         0.55 o
  -4   9   5         10.15         10.58         1.13 o
  -3   9   5        167.13        161.99         6.48 o
  -2   9   5        118.27        107.06         3.90 o
  -1   9   5         58.38         62.40         2.95 o
   0   9   5        157.60        163.90         4.80 o
   1   9   5         35.07         37.38         1.56 o
   2   9   5          8.96         10.18         0.99 o
   3   9   5        134.58        127.99         4.23 o
   4   9   5          0.43          0.31         0.37 o
  -4  10   5          4.51          3.73         1.18 o
  -3  10   5          8.60          8.24         1.10 o
  -2  10   5         31.03         32.99         2.00 o
  -1  10   5         61.27         63.02         2.91 o
   0  10   5         60.03         61.83         2.69 o
   1  10   5         28.28         31.01         1.52 o
   2  10   5          3.10          3.06         0.73 o
   3  10   5          0.84          1.64         0.52 o
  -3  11   5          7.50          6.85         1.77 o
  -2  11   5         54.09         50.95         2.38 o
  -1  11   5         26.23         23.43         1.90 o
   0  11   5          0.01          0.21         0.35 o
   1  11   5          6.21          7.99         0.86 o
   2  11   5          3.36          2.56         0.61 o
   3  11   5         10.74         12.32         0.86 o
  -3  12   5          8.04         11.63         1.22 o
  -2  12   5          2.32          2.38         0.78 o
  -1  12   5         10.22          6.66         1.08 o
   0  12   5         11.16         12.89         1.23 o
   1  12   5         79.88         92.09         3.28 o
   2  12   5          0.83          0.72         0.52 o
  -2  13   5         31.32         34.67         1.72 o
  -1  13   5         12.25         15.54         1.27 o
   0  13   5          3.23          3.42         0.66 o
   1  13   5          0.29          0.80         0.42 o
   2  13   5         11.38         11.90         1.25 o
   0  14   5          3.66          5.31         0.68 o
  -5   0   6         86.03         92.14         5.44 o
  -4   0   6         82.40         81.28         5.67 o
  -3   0   6        139.59        148.43         7.02 o
  -2   0   6         64.83         78.63         7.42 o
  -1   0   6        163.14        178.78         8.99 o
   0   0   6         14.80         13.81         0.58 o
   1   0   6        373.26        393.14         7.50 o
   2   0   6       2477.51       2655.69        97.94 o
   3   0   6         16.79         19.42         1.73 o
   4   0   6        563.00        623.53        42.44 o
   5   0   6         10.96          8.47         1.12 o
  -5   1   6          0.93          1.21         0.50 o
  -4   1   6        266.26        270.75         9.30 o
  -3   1   6          2.79         14.77         3.55 o
  -2   1   6         30.97         31.97         1.01 o
  -1   1   6         23.80         25.69         0.64 o
   0   1   6         58.18         61.87         1.47 o
   1   1   6          4.16          4.47         0.24 o
   2   1   6         67.07         72.69         1.46 o
   3   1   6         70.94         68.79         2.19 o
   4   1   6         13.62         32.74         7.29 o
   5   1   6          6.55          5.73         0.73 o
  -5   2   6         53.74         55.78         2.40 o
  -4   2   6         82.93         90.57         3.78 o
  -3   2   6         29.65         30.26         1.45 o
  -2   2   6        582.19        625.50        14.04 o
  -1   2   6         58.20         57.13         1.04 o
   0   2   6         49.20         71.58         1.28 o
   1   2   6         27.03         27.49         0.51 o
   2   2   6          7.90         11.16         0.61 o
   3   2   6          1.53          2.36         0.57 o
   4   2   6        109.34         98.23         3.83 o
   5   2   6          1.28          1.07         0.39 o
  -5   3   6          0.34          0.07         0.24 o
  -4   3   6        693.08        702.34        27.18 o
  -3   3   6        210.23        210.59         6.15 o
  -2   3   6        771.42        767.48        19.83 o
  -1   3   6          0.87          2.30         0.24 o
   0   3   6        827.32        793.22        12.68 o
   1   3   6         57.46         63.93         1.01 o
   2   3   6        328.92        332.69         7.38 o
   3   3   6        216.84        199.70         5.31 o
   4   3   6          6.10          6.12         0.92 o
   5   3   6          1.16          0.62         0.27 o
  -5   4   6         30.46         32.14         2.80 o
  -4   4   6        415.73        394.08        13.53 o
  -3   4   6         10.20         14.36         1.11 o
  -2   4   6        184.16        192.81         4.36 o
  -1   4   6         74.79         69.95         1.18 o
   0   4   6       1245.33       1221.49        23.73 o
   1   4   6          2.34          1.79         0.19 o
   2   4   6          8.36         10.53         0.71 o
   3   4   6          9.72         11.85         1.01 o
   4   4   6         28.53         28.50         1.66 o
   5   4   6          0.12          0.21         0.27 o
  -5   5   6          8.64         10.59         1.24 o
  -4   5   6        174.33        154.81         5.62 o
  -3   5   6         22.65         21.80         1.54 o
  -2   5   6         12.56         13.80         1.25 o
  -1   5   6       1064.75       1062.73        23.78 o
   0   5   6         31.82         34.15         0.90 o
   1   5   6         62.75         65.19         1.35 o
   2   5   6          6.90          7.47         0.71 o
   3   5   6          0.92          0.89         0.55 o
   4   5   6        379.95        340.33        17.16 o
   5   5   6          2.23          1.69         0.37 o
  -4   6   6          5.14          6.26         0.98 o
  -3   6   6          6.33          7.26         0.74 o
  -2   6   6         93.87         89.75         2.53 o
  -1   6   6          9.99         11.90         0.65 o
   0   6   6        491.68        463.13        11.13 o
   1   6   6         15.38         14.19         0.79 o
   2   6   6        268.97        249.61         8.72 o
   3   6   6          0.91          1.29         0.56 o
   4   6   6         74.76         68.07         3.86 o
  -4   7   6          0.66          0.89         0.48 o
  -3   7   6          5.93          6.61         0.81 o
  -2   7   6          0.15          2.31         0.70 o
  -1   7   6         23.28         34.64         2.60 o
   0   7   6       1045.06       1037.22        28.99 o
   1   7   6          0.05          0.51         0.31 o
   2   7   6        299.95        271.05        10.89 o
   3   7   6         75.32         72.14         2.76 o
   4   7   6         48.30         48.35         2.23 o
  -4   8   6         68.93         73.99         3.84 o
  -3   8   6         10.91         10.45         1.24 o
  -2   8   6        219.13        207.35         7.31 o
  -1   8   6          1.89          2.31         0.59 o
   0   8   6        513.09        525.58        14.31 o
   1   8   6          0.67          1.17         0.49 o
   2   8   6        112.86        112.18         4.02 o
   3   8   6          3.37          7.90         1.98 o
   4   8   6          0.74          1.05         0.48 o
  -4   9   6          7.87         11.52         1.86 o
  -3   9   6          0.23          0.27         0.54 o
  -2   9   6        452.10        407.15        14.04 o
  -1   9   6        156.14        148.69         5.26 o
   0   9   6       1053.10       1027.13        32.15 o
   1   9   6          1.72          1.38         0.49 o
   2   9   6        119.97        113.24         4.13 o
   3   9   6         65.34         62.71         2.43 o
   4   9   6         15.67         16.71         1.07 o
  -3  10   6          2.89          2.20         0.67 o
  -2  10   6         40.76         47.29         5.36 o
  -1  10   6         15.04         13.15         1.41 o
   0  10   6        408.11        410.75        11.43 o
   1  10   6          1.08          1.25         0.51 o
   2  10   6        307.07        300.40         8.96 o
   3  10   6         33.62         32.44         1.53 o
  -3  11   6         13.18         15.55         1.70 o
  -2  11   6          0.50          0.64         0.49 o
  -1  11   6         86.93         86.26         3.40 o
   0  11   6        128.83        132.43         4.48 o
   1  11   6         65.07         70.11         2.41 o
   2  11   6        177.29        185.00         5.66 o
   3  11   6         35.50         34.95         1.61 o
  -2  12   6         23.38         22.47         1.33 o
  -1  12   6          2.76          2.13         0.68 o
   0  12   6          4.08          3.12         0.60 o
   1  12   6         11.81         11.72         1.03 o
   2  12   6          0.60          0.60         0.43 o
  -1  13   6          3.50          2.35         0.60 o
   0  13   6         12.60         14.11         1.00 o
   1  13   6         51.34         54.97         2.23 o
  -5   1   7         31.99         35.54         1.76 o
  -4   1   7         39.70         42.19         2.47 o
  -3   1   7         69.53         72.16         2.81 o
  -2   1   7         96.03        100.24         2.73 o
  -1   1   7          0.18          0.62         0.15 o
   0   1   7          0.21          2.24         0.47 o
   1   1   7         86.71         97.75         1.70 o
   2   1   7        205.48        191.40         4.61 o
   3   1   7          3.95          4.84         0.75 o
   4   1   7          8.26          5.45         1.56 o
   5   1   7          1.88          0.95         0.38 o
  -5   2   7         24.30          0.07         0.33 o
  -4   2   7         17.85         17.05         1.57 o
  -3   2   7        322.87        336.25        10.72 o
  -2   2   7         44.60         44.23         1.61 o
  -1   2   7        123.90        122.30         1.99 o
   0   2   7          0.05          0.27         0.14 o
   1   2   7          1.03          0.67         0.17 o
   2   2   7        254.11        247.09         5.62 o
   3   2   7         65.72         62.55         2.27 o
   4   2   7         36.58         36.77         2.07 o
   5   2   7          7.83          8.94         0.73 o
  -5   3   7          0.18          0.09         0.31 o
  -4   3   7         10.73         12.86         1.08 o
  -3   3   7        242.79        223.23         6.72 o
  -2   3   7          5.25          4.62         0.54 o
  -1   3   7        517.41        470.50         8.79 o
   0   3   7          7.71          7.47         0.32 o
   1   3   7         21.69         24.98         0.78 o
   2   3   7          1.53          1.49         0.40 o
   3   3   7          1.18          0.89         0.44 o
   4   3   7          1.22          1.60         0.61 o
   5   3   7         11.06          9.93         0.84 o
  -5   4   7         27.50         28.09         1.94 o
  -4   4   7          0.03          0.44         0.39 o
  -3   4   7        543.44        521.42        17.21 o
  -2   4   7        502.81        495.48        13.65 o
  -1   4   7         14.27         17.82         1.11 o
   0   4   7        204.00        201.43         4.16 o
   1   4   7         26.96         30.34         1.03 o
   2   4   7         26.34         22.02         1.17 o
   3   4   7        203.85        202.60         5.76 o
   4   4   7         17.95         17.18         1.33 o
  -4   5   7         29.92         31.68         1.87 o
  -3   5   7        155.99        146.35         5.31 o
  -2   5   7          0.44          0.51         0.31 o
  -1   5   7         64.87         66.17         1.94 o
   0   5   7        100.11         99.38         2.54 o
   1   5   7          1.23          3.11         0.72 o
   2   5   7         18.35         18.90         1.10 o
   3   5   7         60.56         50.30         2.08 o
   4   5   7          0.41          0.37         0.38 o
  -4   6   7         16.36         18.46         2.12 o
  -3   6   7          1.10          1.62         0.47 o
  -2   6   7         50.67         46.98         2.00 o
  -1   6   7         54.72         55.99         1.88 o
   0   6   7        185.81        181.81         4.45 o
   1   6   7        529.91        512.56        14.66 o
   2   6   7          0.23          0.45         0.35 o
   3   6   7        115.15        104.74         3.50 o
   4   6   7          0.31          0.26         0.33 o
  -4   7   7         70.67         73.41         3.24 o
  -3   7   7        126.09        107.51         4.23 o
  -2   7   7          0.13          2.78         1.12 o
  -1   7   7         23.36         28.38         1.56 o
   0   7   7         37.07         36.13         1.51 o
   1   7   7       1700.08       1587.28        50.88 o
   2   7   7         30.01         30.20         1.63 o
   3   7   7        142.46        139.60         4.45 o
   4   7   7         15.99         13.78         0.82 o
  -4   8   7          1.53          1.59         0.84 o
  -3   8   7        280.58        253.74        13.41 o
  -2   8   7          3.11          2.52         0.66 o
  -1   8   7        968.61        914.79        32.62 o
   0   8   7         60.55         60.60         2.35 o
   1   8   7       1234.21       1206.32        38.64 o
   2   8   7          9.33         11.31         1.95 o
   3   8   7         89.83         89.51         3.11 o
   4   8   7         62.06         58.69         2.18 o
  -3   9   7        216.09        216.79         9.91 o
  -2   9   7          9.66         11.03         1.33 o
  -1   9   7         10.64         16.52         1.32 o
   0   9   7         73.01         70.55         2.66 o
   1   9   7        176.07        174.10         4.83 o
   2   9   7         14.71         15.23         1.35 o
   3   9   7        230.56        235.51         7.53 o
  -3  10   7         22.30         17.15         1.10 o
  -2  10   7         11.63         13.13         1.28 o
  -1  10   7        112.71         99.22         4.02 o
   0  10   7         10.79         12.56         1.06 o
   1  10   7        177.67        164.87         4.62 o
   2  10   7          1.24          1.31         0.60 o
   3  10   7        337.97        358.82        10.35 o
  -2  11   7         28.95         32.36         1.96 o
  -1  11   7          0.02          0.45         0.46 o
   0  11   7          0.46          1.03         0.46 o
   1  11   7         85.29         89.50         2.69 o
   2  11   7          1.79          1.89         0.58 o
  -2  12   7          0.45          0.68         0.48 o
  -1  12   7         13.65         19.39         1.30 o
   0  12   7         42.16         42.31         1.88 o
   1  12   7         37.91         42.80         1.64 o
   2  12   7         95.27         99.95         4.02 o
   0  13   7          9.61          8.25         1.03 o
  -5   0   8         18.95         19.15         1.51 o
  -4   0   8        315.74        313.85        16.92 o
  -3   0   8         11.00         10.79         1.49 o
  -2   0   8        107.24        117.62        21.40 o
  -1   0   8       1254.49       1343.26        59.26 o
   0   0   8        450.34        419.47        16.56 o
   1   0   8          0.90          0.43         0.32 o
   2   0   8        130.05        116.57         4.35 o
   3   0   8         28.19         26.84         2.12 o
   4   0   8        454.56        462.90        23.18 o
  -5   1   8          1.96          1.87         0.50 o
  -4   1   8        144.64        136.36         5.39 o
  -3   1   8         34.74         35.55         1.87 o
  -2   1   8         78.66         91.50        15.05 o
  -1   1   8        193.90        193.27         8.88 o
   0   1   8         47.81         54.67         1.51 o
   1   1   8          3.47          1.98         0.32 o
   2   1   8         82.45         93.79         2.96 o
   3   1   8        126.94        123.71         4.22 o
   4   1   8        124.25        130.65         6.06 o
  -4   2   8          5.97          4.84         1.57 o
  -3   2   8         19.67         20.10         1.57 o
  -2   2   8        218.50        208.65         5.90 o
  -1   2   8          0.67          0.61         0.27 o
   0   2   8       1968.07       1917.50        58.93 o
   1   2   8         62.75         65.52         1.90 o
   2   2   8         55.87         53.75         1.94 o
   3   2   8        100.61         97.08         3.22 o
   4   2   8         14.90         17.38         1.61 o
  -4   3   8          3.84          8.29         1.62 o
  -3   3   8          3.58          3.51         0.67 o
  -2   3   8         80.09         86.33         2.79 o
  -1   3   8          1.25          1.41         0.35 o
   0   3   8        412.70        410.86        10.41 o
   1   3   8         45.37         48.77         1.58 o
   2   3   8        193.88        180.30         4.82 o
   3   3   8          2.73          1.62         0.53 o
   4   3   8          0.25          0.16         0.29 o
  -4   4   8         73.07         69.49         3.37 o
  -3   4   8          3.67          3.47         0.77 o
  -2   4   8         93.80         89.20         3.21 o
  -1   4   8          5.18          6.81         0.65 o
   0   4   8        415.91        423.43        11.77 o
   1   4   8         19.00         20.04         1.04 o
   2   4   8         67.14         68.37         2.24 o
   3   4   8         34.16         33.37         1.61 o
   4   4   8          6.72          3.21         0.94 o
  -4   5   8         25.29         23.95         1.67 o
  -3   5   8         24.69         23.96         1.45 o
  -2   5   8          6.55          9.95         0.81 o
  -1   5   8        272.85        256.94         6.67 o
   0   5   8        125.66        127.31         3.50 o
   1   5   8          8.03          7.60         0.72 o
   2   5   8          0.18          0.19         0.32 o
   3   5   8         86.02         81.01         2.72 o
   4   5   8          2.14          1.93         0.57 o
  -4   6   8         55.76         65.74         4.31 o
  -3   6   8         17.13         17.89         1.15 o
  -2   6   8          2.13          0.57         0.42 o
  -1   6   8         32.84         33.99         2.51 o
   0   6   8         90.01         86.21         2.86 o
   1   6   8         20.78         23.58         1.23 o
   2   6   8        290.58        264.97         8.40 o
   3   6   8         11.30         12.09         0.97 o
   4   6   8         40.67         39.99         1.49 o
  -4   7   8         81.07         75.86        12.42 o
  -3   7   8          2.79          3.95         0.66 o
  -2   7   8         82.23         65.34         2.51 o
  -1   7   8          4.84          3.62         0.76 o
   0   7   8        585.12        554.26        14.52 o
   1   7   8          0.91          1.44         0.51 o
   2   7   8        247.25        234.55         7.40 o
   3   7   8          0.42          0.34         0.31 o
   4   7   8          9.78          8.17         0.73 o
  -3   8   8         31.96         28.70         1.72 o
  -2   8   8        146.78        169.78         5.20 o
  -1   8   8         18.94         20.56         1.41 o
   0   8   8         25.97         21.18         1.30 o
   1   8   8          6.68          6.53         0.86 o
   2   8   8          0.32          0.45         0.41 o
   3   8   8         61.15         72.38         3.26 o
  -3   9   8         18.41         16.37         1.28 o
  -2   9   8        285.54        256.18        11.46 o
  -1   9   8          2.83          2.22         0.68 o
   0   9   8        504.19        459.02        12.44 o
   1   9   8          1.69          1.88         0.59 o
   2   9   8        113.68        111.03         3.93 o
   3   9   8          2.79          4.39         1.41 o
  -3  10   8          4.23          5.94         0.90 o
  -2  10   8         78.07         73.68         2.89 o
  -1  10   8        136.02        148.61         5.27 o
   0  10   8         23.71         23.68         1.41 o
   1  10   8         59.62         62.10         2.60 o
   2  10   8        100.72        102.88         3.57 o
  -2  11   8          6.44          7.57         0.89 o
  -1  11   8          0.08          0.42         0.43 o
   0  11   8          0.84          0.62         0.39 o
   1  11   8          2.86          2.11         0.49 o
   2  11   8        118.01        122.04         4.05 o
  -1  12   8         21.69         27.97         1.68 o
   0  12   8          7.73         10.65         0.80 o
   1  12   8         11.09         14.59         1.12 o
  -4   1   9          1.87          1.81         0.65 o
  -3   1   9        516.10        495.88        16.70 o
  -2   1   9        192.27        177.74         6.03 o
  -1   1   9         78.07         83.46         2.49 o
   0   1   9        315.31        304.33         7.09 o
   1   1   9         50.15         53.82         1.90 o
   2   1   9          8.74          6.71         0.83 o
   3   1   9          3.81          5.92         0.85 o
   4   1   9          5.62          5.79         0.94 o
  -4   2   9         28.15         26.58         1.56 o
  -3   2   9        560.13        531.52        17.86 o
  -2   2   9          1.25          2.04         0.54 o
  -1   2   9        883.34        886.33        25.25 o
   0   2   9         51.72         49.36         1.64 o
   1   2   9         10.27          6.69         0.78 o
   2   2   9          3.65          5.32         0.76 o
   3   2   9          0.59          4.81         0.76 o
   4   2   9          3.32          1.84         0.54 o
  -4   3   9        115.22        120.54         5.08 o
  -3   3   9         47.48         53.43         4.00 o
  -2   3   9          0.00          0.84         0.43 o
  -1   3   9        220.27        214.64         5.74 o
   0   3   9        152.68        151.61         4.11 o
   1   3   9       1365.64       1405.08        46.13 o
   2   3   9         38.10         35.69         1.62 o
   3   3   9        188.06        184.07         5.00 o
   4   3   9         85.07         84.76         3.50 o
  -4   4   9         32.33         36.39         2.06 o
  -3   4   9         63.82         62.98         2.89 o
  -2   4   9         38.42         43.51         2.06 o
  -1   4   9        229.06        220.78         6.64 o
   0   4   9         14.33         14.71         1.20 o
   1   4   9        518.56        488.26        15.70 o
   2   4   9          8.12          6.66         0.91 o
   3   4   9        187.40        182.72         5.16 o
   4   4   9         39.92         40.15         1.85 o
  -4   5   9          5.44          4.48         1.57 o
  -3   5   9         13.70         11.04         1.07 o
  -2   5   9         66.51         67.39         3.14 o
  -1   5   9         96.98         92.70         3.27 o
   0   5   9         42.60         44.55         1.99 o
   1   5   9         11.80         15.59         1.14 o
   2   5   9          3.79          3.50         0.83 o
   3   5   9        160.36        154.74         4.63 o
   4   5   9          0.56          0.42         0.32 o
  -4   6   9          2.65          5.20         1.26 o
  -3   6   9         33.55         41.18         2.04 o
  -2   6   9          0.07          0.17         0.34 o
  -1   6   9          4.09          2.38         0.69 o
   0   6   9         21.31         24.55         1.97 o
   1   6   9        134.38        127.29         3.93 o
   2   6   9        111.12        108.77         7.17 o
   3   6   9          3.09          2.30         0.46 o
  -3   7   9         11.33         18.93         1.38 o
  -2   7   9         18.20         20.20         1.30 o
  -1   7   9        238.97        262.91         7.96 o
   0   7   9          0.08          0.38         0.37 o
   1   7   9         61.49         69.33         2.97 o
   2   7   9         55.24         52.91         2.06 o
   3   7   9         71.17         76.37         2.99 o
  -3   8   9         33.74         39.50         1.74 o
  -2   8   9         34.60         29.88         1.56 o
  -1   8   9         74.92         61.62         2.60 o
   0   8   9          0.00          0.20         0.33 o
   1   8   9        141.44        127.29         3.66 o
   2   8   9         11.54         12.58         1.06 o
   3   8   9         15.50         17.41         0.99 o
  -3   9   9          4.09          1.51         0.87 o
  -2   9   9         56.12         52.00         2.57 o
  -1   9   9          1.81          4.13         0.79 o
   0   9   9         48.32         51.11         2.18 o
   1   9   9        154.56        156.07         5.53 o
   2   9   9          0.12         -0.08         0.28 o
  -2  10   9          0.01          0.11         0.30 o
  -1  10   9          1.21          1.08         0.52 o
   0  10   9         34.88         33.44         1.56 o
   1  10   9         18.64         18.78         1.19 o
   2  10   9          5.96          6.50         0.80 o
  -1  11   9          2.36          1.46         0.53 o
   0  11   9         75.82         88.54         2.77 o
   1  11   9          0.46          2.36         1.17 o
  -4   0  10         50.89         49.22         3.55 o
  -3   0  10          1.25          2.34         1.01 o
  -2   0  10        251.46        306.18        88.54 o
  -1   0  10        208.25        200.44         7.15 o
   0   0  10         94.09         87.94         4.28 o
   1   0  10         33.66         36.89         2.35 o
   2   0  10         37.01         43.49         3.11 o
   3   0  10         55.36         53.52         2.66 o
   4   0  10         66.10         77.95         5.23 o
  -4   1  10          8.96          9.44         0.97 o
  -3   1  10         96.70         91.96         3.42 o
  -2   1  10        303.29        329.47        23.92 o
  -1   1  10          1.40          1.45         0.49 o
   0   1  10        489.13        500.07        13.71 o
   1   1  10         16.19         18.55         1.28 o
   2   1  10         38.34         47.89         2.41 o
   3   1  10         12.03         13.82         1.05 o
   4   1  10          6.55         11.98         0.92 o
  -4   2  10          0.00          3.67         2.35 o
  -3   2  10          1.93          1.71         0.54 o
  -2   2  10        374.58        363.15        11.31 o
  -1   2  10         58.36         54.04         2.08 o
   0   2  10        246.24        257.53         7.04 o
   1   2  10          1.26          0.91         0.47 o
   2   2  10         74.81         89.29         3.44 o
   3   2  10          7.90          8.77         0.81 o
   4   2  10         30.80         33.93         1.46 o
  -4   3  10          5.47          6.51         0.87 o
  -3   3  10         11.37         10.27         1.15 o
  -2   3  10        133.14        130.49         4.74 o
  -1   3  10          2.20          2.66         0.69 o
   0   3  10       1733.08       1712.74        59.70 o
   1   3  10         89.79         89.10         3.27 o
   2   3  10         90.74         70.68         2.77 o
   3   3  10         17.49         17.27         1.28 o
   4   3  10          2.32          0.57         0.42 o
  -4   4  10         12.86         11.68         1.02 o
  -3   4  10         46.68         49.47         2.36 o
  -2   4  10         76.62         74.48         2.96 o
  -1   4  10        161.59        158.94         5.21 o
   0   4  10         36.91         33.99         1.80 o
   1   4  10          2.56          3.52         0.91 o
   2   4  10        116.84        125.68         8.72 o
   3   4  10         38.26         38.63         1.84 o
  -3   5  10          3.38          2.67         0.58 o
  -2   5  10          0.49          1.32         0.67 o
  -1   5  10        151.65        155.11         5.62 o
   0   5  10         14.34         13.02         1.15 o
   1   5  10         13.92         14.64         1.30 o
   2   5  10          0.25          0.28         0.34 o
   3   5  10         46.54         41.93         1.98 o
  -3   6  10          6.84          7.88         0.99 o
  -2   6  10         43.06         38.41         2.19 o
  -1   6  10         27.40         28.99         1.91 o
   0   6  10          6.65          9.18         1.10 o
   1   6  10          4.73          4.32         0.82 o
   2   6  10          0.09          0.49         0.36 o
   3   6  10         26.86         26.24         1.52 o
  -3   7  10         14.64         17.51         1.44 o
  -2   7  10          4.80          7.98         0.93 o
  -1   7  10         31.44         30.34         1.82 o
   0   7  10          1.39          1.10         0.48 o
   1   7  10          0.96          0.91         0.50 o
   2   7  10          0.32          0.09         0.27 o
   3   7  10         16.14         15.96         1.03 o
  -2   8  10         15.94         19.42         1.30 o
  -1   8  10         19.21         23.88         1.60 o
   0   8  10          0.93          1.36         0.47 o
   1   8  10          4.68          4.10         0.77 o
   2   8  10        109.27        117.14         4.15 o
  -2   9  10         18.39         19.66         1.40 o
  -1   9  10          0.01          0.20         0.31 o
   0   9  10         99.43        107.21         3.12 o
   1   9  10          1.69          1.20         0.44 o
   2   9  10         58.76         61.69         2.23 o
  -1  10  10        121.23        108.83         5.76 o
   0  10  10         55.42         54.31         1.81 o
   1  10  10          1.40          1.15         0.46 o
  -3   1  11        129.09        125.34         3.95 o
  -2   1  11         11.00         11.82         1.24 o
  -1   1  11         58.25         59.05         2.40 o
   0   1  11         17.90         17.97         1.20 o
   1   1  11         62.90         63.66         2.80 o
   2   1  11         54.83         51.01         2.32 o
   3   1  11          7.03         11.66         0.95 o
  -3   2  11          3.75          4.15         0.63 o
  -2   2  11         11.06          9.23         0.96 o
  -1   2  11         49.29         55.14         2.47 o
   0   2  11          1.86          1.48         0.53 o
   1   2  11        422.06        391.85        11.97 o
   2   2  11          0.29          0.34         0.33 o
   3   2  11          0.03          0.36         0.32 o
  -3   3  11         45.12         44.00         2.01 o
  -2   3  11         59.16         60.88         2.56 o
  -1   3  11          1.88          1.58         0.65 o
   0   3  11         24.43         25.33         1.48 o
   1   3  11          0.07          0.32         0.50 o
   2   3  11         13.38         13.44         1.26 o
   3   3  11         27.37         24.28         1.03 o
  -3   4  11        381.59        378.22        19.81 o
  -2   4  11         66.21         64.15         2.96 o
  -1   4  11        251.61        252.99         8.76 o
   0   4  11         15.75         14.50         1.21 o
   1   4  11        243.99        220.77         7.55 o
   2   4  11         14.11         16.73         1.34 o
   3   4  11          3.14          5.35         0.50 o
  -3   5  11        281.92        263.90        20.79 o
  -2   5  11         63.51         62.57         3.30 o
  -1   5  11        234.88        232.83         8.03 o
   0   5  11          0.68          0.88         0.48 o
   1   5  11          0.28          0.59         0.46 o
   2   5  11          5.04          4.67         1.15 o
   3   5  11         12.49          9.68         0.80 o
  -3   6  11        511.77        457.25        64.05 o
  -2   6  11         35.87         35.75         2.00 o
  -1   6  11          0.39          0.69         0.46 o
   0   6  11        198.05        200.19         6.73 o
   1   6  11          7.37          7.78         0.96 o
   2   6  11          9.79          7.56         0.94 o
  -2   7  11          0.04         -0.28         0.37 o
  -1   7  11          7.62          6.28         0.89 o
   0   7  11         90.17         90.16         2.87 o
   1   7  11         23.41         26.64         1.51 o
   2   7  11          0.13          0.21         0.26 o
  -2   8  11          1.81          1.35         0.58 o
  -1   8  11          1.43          1.16         0.43 o
   0   8  11         12.21         12.48         0.87 o
   1   8  11        341.18        350.79        10.50 o
   2   8  11          2.89          1.97         0.58 o
  -1   9  11          4.37          4.22         1.36 o
   0   9  11          5.15          5.29         0.69 o
   1   9  11         82.18         97.15         3.35 o
  -3   0  12          7.43         25.78        10.86 o
  -2   0  12        111.46        116.29         6.39 o
  -1   0  12         10.46          8.62         1.38 o
   0   0  12          4.60          5.44         1.57 o
   1   0  12          1.19          1.19         0.88 o
   2   0  12         17.59         19.61         1.90 o
   3   0  12        204.15        213.83         8.59 o
  -3   1  12         17.69         20.18         1.25 o
  -2   1  12          4.85          4.23         0.81 o
  -1   1  12        105.18        111.56         3.53 o
   0   1  12        102.80        106.27         3.29 o
   1   1  12          9.82         10.99         1.44 o
   2   1  12          9.48         11.96         1.09 o
   3   1  12          5.51          5.03         0.54 o
  -3   2  12         10.39         12.16         1.13 o
  -2   2  12         22.18         22.22         1.50 o
  -1   2  12        107.90        109.89         3.97 o
   0   2  12         78.40         77.36         2.90 o
   1   2  12         18.77         20.44         1.48 o
   2   2  12         19.73         20.21         1.44 o
   3   2  12          0.32          0.23         0.34 o
  -3   3  12         17.64         16.92         1.23 o
  -2   3  12        115.66        121.22         4.26 o
  -1   3  12         15.19         16.45         1.35 o
   0   3  12         82.37         73.90         2.77 o
   1   3  12          1.96          2.07         0.68 o
   2   3  12          0.01          0.44         0.40 o
  -2   4  12        337.95        351.34        12.56 o
  -1   4  12          4.43          5.88         0.92 o
   0   4  12        140.89        130.32         4.20 o
   1   4  12          3.97          4.75         0.83 o
   2   4  12          0.01          0.11         0.29 o
  -2   5  12        231.70        225.97         7.60 o
  -1   5  12        106.78        107.16         4.09 o
   0   5  12        100.33         92.41         2.87 o
   1   5  12         17.55         20.70         1.67 o
   2   5  12          0.16          0.32         0.31 o
  -2   6  12        125.02        130.80         5.40 o
  -1   6  12         45.97         45.36         2.16 o
   0   6  12          0.08          0.93         0.44 o
   1   6  12         19.25         21.01         1.28 o
   2   6  12         13.90         12.38         0.99 o
  -1   7  12          2.04          1.70         0.54 o
   0   7  12          7.10          9.70         0.71 o
   1   7  12          2.50          1.77         0.52 o
   0   8  12          0.03          1.40         0.49 o
  -2   1  13         10.58          9.21         0.87 o
  -1   1  13          0.02          0.16         0.24 o
   0   1  13         38.80         38.05         1.65 o
   1   1  13        106.25        114.12         4.27 o
   2   1  13          0.02          0.20         0.31 o
  -2   2  13          4.88          5.41         0.83 o
  -1   2  13          0.07          0.35         0.39 o
   0   2  13        137.22        134.36         3.82 o
   1   2  13         99.37        120.80         3.82 o
   2   2  13         12.65         14.58         1.14 o
  -2   3  13          0.65          1.88         0.68 o
  -1   3  13          9.25         10.71         0.97 o
   0   3  13         15.39         18.10         1.13 o
   1   3  13        186.25        179.21         5.62 o
   2   3  13          0.62          0.63         0.45 o
  -1   4  13         16.73         17.79         1.43 o
   0   4  13         54.16         58.28         1.96 o
   1   4  13         15.27         11.54         1.02 o
  -1   5  13        102.25        111.41         4.04 o
   0   5  13          2.81          2.73         0.62 o
   1   5  13          9.41         12.37         0.98 o
   0   6  13          0.24          0.22         0.32 o
  -1   0  14         36.57         48.61         4.35 o
   0   0  14        151.76        131.02        11.21 o
  -1   1  14         11.65         26.63         7.05 o
   0   1  14         19.24         21.83         1.58 o
   0   2  14         26.99         25.54         2.75 o
                                                
